# Supplementary material for: Description and comparison of the skin and ear canal microbiota of non-allergic and allergic German shepherd dogs using next generation sequencing
Source: PLoS One. 2021 May 3;16(5):e0250695. doi: 10.1371/journal.pone.0250695 (PMC8092680; doi:10.1371/journal.pone.0250695)
Supplement: S1 File — (XLSX) [file pone.0250695.s001.xlsx]

## Sheet: Table 1
Table 1. Dogs enrolled in the study and households of non-allergic ogs
Patient ID	Healthstatus	Most commonly affected body sites (only for allergic dogs)	Household (some dogs have common household)
1	Non- allergic		1st
2	Non- allergic		1st
5	Non- allergic		2nd (outdoor kennel)
6	Non- allergic		2nd (outdoor kennel)
7	Non- allergic		3rd (outdoor kennel)
8	Non- allergic		3rd (outdoor kennel)
a9NF	Atopic dermatitis due to environmental allergens	Ears and groin	9th
10	Non- allergic		4th
11	Non- allergic		4th
a12NF	Allergy (owner did not want to perform an elimination diet)	Ears, paws, lips	7th
a13NF	Allergy (owner did not want to perform an elimination diet)	Ears, paws, lips, groin, tail	7th
a14NF	Allergy (owner did not completed the elimination diet)	Paws, flanks, tail	10th
a15NF	Atopic dermatitis due to environmental allergens and flea saliva hypersensitivity	Paws, back, tail	8th
a16NF	Atopic dermatitis due to environmental allergens and flea saliva hypersensitivity	Paws, back, tarsal joints	8th
a17NF	Atopic dermatitis due to environmental allergens and flea saliva hypersensitivity	Paws, back	11th
a18NF	Atopic dermatitis due to environmental allergens	Paws, ears, groin, axilla, muzzle	12th
a21NF	Atopic dermatitis due to environmental allergens	Axilla, groin, lips, periocular	13th
a22NF	Allergy (owner did not completed the elimination diet)	Ears, paws, flanks	14th
a24NF	Allergy (owner did not completed the elimination diet)	Paws, ears, axilla, groin, flanks	15th
25 (19)	Non- allergic		5th
26 (20)	Non- allergic		5th
a27NF	Allergy (owner did not completed the elimination diet)	Neck, tail, back	16th
28	Non- allergic		6th
29	Non- allergic		6th

## Sheet: Table 2
Table 2. Demographic characteristics of all dogs enrolled in the study. Median CADESI-04 and PVAS scores of the allergic dogs.
	Sex
	Male			Female	Male castrated	Female spayed
allergic GSD	2			9	1	0
non-allergic GSD	6			4	1	1
total	8			13	2	1
	Age
	allergic GSD			non-allergic GSD
average age (years)	4.8 years			7.5 years
	CADESI-04 (only for cAD GSD)
	min= 0	max= 11	range= 11-0	median= 6
	PVAS (only for cAD GSD)
	min= 0	max= 8	range= 8-0	median= 4

## Sheet: Table 3
Table 3. Relative abundance of Bacteria, Archaea, chloroplast, mitochondria, and non-related sequences of the Illumina 16S rRNA gene amplicon sequencing after the quality control, the minimal (min) and maximal (max) sequence amount per sample and the final percentage (%) of total sequences.
Groups	Sequences	min sequences per sample	max sequences per sample	% of total
Bacteria (final data set)	3830041	2334	232445	79.45
Archaea	1064	0	159	0.02
Chloroplast	190605	0	11216	20.13
Mitochondria	9430	0	2036	0.07
No-relative	5131	0	669	0.33
Total	4036271	2334	246525	100

## Sheet: Table 4
Table 4. Relative abundance of the phyla at different individual samples of non-allergic GSDs
Phyla	10A	1A	25A	29A	6A	11A	26A	2A	7A	28A	5A	8A	10Int	1Int	25Int	29Int	6Int	11Int	26Int	2Int	7Int	28Int	5Int	8Int	10L	1L	25L	29L	6L	11L	26L	2L	7L	28L	5L	8L	10O	1O	25O	29O	6O	11O	26O	2O	7O	28O	5O	8O	Mean abund. Axilla
Bacteria;Proteobacteria_woMitochondria	27.3361	31.3204	15.6095	50.0309	29.813	2.0108	8.71939	32.9783	10.898	28.1031	27.4326	41.382	30.9002	32.7872	34.7203	29.4354	21.9751	31.4518	23.3486	28.4363	42.7371	30.8199	23.4934	36.5935	34.7381	2.62125	20.5047	40.8625	26.1815	6.18073	20.2689	28.5098	19.7039	35.9036	21.3397	28.6947	28.9862	29.5623	24.0213	27.9936	31.9382	25.7931	16.1739	42.7689	31.7128	33.7555	26.9252	37.9539	25.4695
Bacteria;Actinobacteria	29.5641	12.2386	55.4983	19.9309	29.9307	3.4107	49.312	25.9508	5.10085	40.8386	34.8154	17.9348	27.61	24.9473	19.9038	36.5085	35.802	27.3321	47.9785	28.55	15.3918	31.8257	25.6994	28.3289	24.7196	0.564732	38.68	4.69025	27.0772	70.3609	55.7642	17.0573	51.0895	23.0582	43.9765	33.3408	25.0704	24.2794	48.4065	27.8775	24.0736	27.3	54.3689	12.3692	16.3595	23.645	26.7679	22.2645	27.0438
Bacteria;Firmicutes	14.3042	29.1919	10.1859	8.07417	11.2073	92.2958	28.9983	16.8502	76.4913	7.79121	18.7793	18.7888	19.1335	16.0854	13.875	9.77088	14.1331	17.695	8.50868	18.6503	19.0971	15.646	23.0724	12.1857	9.30718	93.3332	22.3309	20.3565	9.69656	17.047	11.2352	33.7718	15.2295	16.5618	9.15399	12.8286	22.1336	14.6142	13.9155	15.9271	9.05388	30.9091	9.39637	6.7577	25.5399	5.73414	16.2196	15.0168	27.7465
Bacteria;Bacteroidetes	9.96718	22.0022	6.97203	13.6647	10.059	0.459464	5.23968	13.29	3.9308	8.98998	6.64641	15.2784	10.8163	13.8956	18.8357	10.5431	8.80105	13.6051	7.44723	8.55159	13.9835	13.1584	8.27418	8.76521	11.0404	2.0965	8.69152	25.762	12.0066	0.695765	5.96627	11.9943	7.80038	15.76	6.67734	10.528	9.97565	18.0585	7.60176	6.53584	15.2365	7.51843	11.4411	26.5723	16.7326	8.14908	10.6977	9.98197	9.70832
Bacteria;Cyanobacteria_woChloroplast	1.22842	0	5.23366	0.499815	0.582016	0.0684033	4.41196	2.07321	0.262723	1.22501	0	0	1.65959	1.59503	3.84713	4.22186	0.22171	1.91766	6.3994	0.933934	2.38217	0	0.504523	3.0681	1.40797	0.169919	5.68078	0.206316	0.345805	0.217896	3.82255	0.917533	0.706408	0.316364	2.00694	3.34756	5.63965	1.43599	2.49241	11.7541	0.532194	1.00464	5.37949	3.17951	1.24364	18.155	0.637143	2.0617	1.29877
Bacteria;Deinococcus-Thermus	0.88289	1.59634	3.41189	0.141923	2.74222	0.0400095	1.17384	3.38862	0.324456	0	2.4855	4.52529	0.979352	1.05975	2.32346	1.1993	0.106568	0.571506	1.92016	1.09636	1.34583	0	0.640223	7.61012	0.844783	0.562233	2.03621	0.046765	4.92694	3.50212	0.824977	1.8019	2.28442	0.205455	1.76675	0.862727	0	2.97796	1.58962	0.31638	3.72536	1.6653	1.15829	3.02003	1.00622	2.92208	3.09132	6.28747	1.72608
Bacteria;Acidobacteria	3.89442	0.742482	0.756268	1.20326	4.62632	0.461184	0.8285	1.17243	0.712081	1.66287	2.3106	0.465839	1.64994	1.34631	1.40724	1.65448	5.24511	2.04496	1.36814	4.23113	1.43101	2.61858	6.18302	1.80674	4.89634	0	0.419918	0.312683	6.21826	0.524453	0.881191	2.61994	0.909363	1.42727	3.26661	3.02853	2.66463	3.53434	0.371624	2.81938	4.42181	0.3003	1.19375	1.68444	0.847937	1.31212	5.62416	1.62792	1.56969
Bacteria;Planctomycetes	3.64943	0	0.663617	1.77095	2.75948	0.380735	0.271779	2.19474	0.713517	3.90954	1.50971	0.0055457	2.70648	1.57881	1.78689	1.37063	3.37588	0.335861	0.0681512	2.20084	0.394662	2.37854	3.83438	1.21102	2.92033	0.197406	0	0.190728	3.92068	0.422267	0.375266	0.298474	0.761473	2.01273	2.88231	0	0.983716	1.09686	1.29193	1.64598	3.83049	2.73	0	0.418619	2.14811	1.05184	2.78455	1.54019	1.48575
Bacteria;Chloroflexi	2.614	1.59634	0.780589	0.709614	3.91566	0.376003	0.386375	0.714898	0.66614	2.05973	3.22195	0	1.11926	3.14139	2.41964	1.34506	6.0364	2.30228	0.998415	3.83725	1.80579	3.21371	3.95268	0.00279681	2.67272	0	0.122806	0.145797	3.53594	0.452322	0.1732	0.55273	0.353991	1.51273	5.31625	2.86677	2.41631	1.74862	0.309363	2.68322	2.523	0.589681	0.194175	0.398684	0.938383	2.97574	2.89467	1.49632	1.42011
Bacteria;Verrucomicrobia	4.0019	1.28697	0.00115814	0.72504	2.19629	0.353632	0.0363921	1.09379	0.426387	1.32833	2.29218	0.0055457	1.7802	2.95215	0	0.733903	2.58826	0.750271	0.0971155	2.37544	0.72686	0.00198377	2.8636	0	2.91547	0.454784	0.360496	0.0476819	3.72753	0.444057	0	1.8019	0.11957	1.17091	1.8735	0.952595	0.864333	0.964392	0	0.828995	2.57556	1.43598	0.219502	1.58477	0.192199	0	2.06088	0.346054	1.14563
Bacteria;Gemmatimonadetes	0.355929	0	0.608026	0.336295	0.732618	0.0318355	0.233064	0.128682	0.0947527	0.232867	0	0.51575	0.892513	0.281157	0.870666	0.455173	0.546314	0.574215	0.805888	0.548179	0	0	0.601949	0	0.543769	0	0.388226	0.0110035	0.750802	0.047336	0	0.674331	0.086531	0.492727	0.603149	0	0.229215	1.31412	0	0.668803	0.532194	0	0.349515	0.607994	0	0.740582	0.81806	0.521519	0.272485
Bacteria;Fusobacteria	0	0	0	0	0	0	0	0	0	0	0	0	0.569278	0	0	2.12499	0.0269482	0	0	0	0.704145	0.253923	0.0173974	0	0.526776	0	0.305035	5.43941	0.0218075	0.00300546	0.0425403	0	0.566385	0.463636	0.0587136	0	1.03147	0.328529	0	0.572687	0.131406	0	0	0	1.24364	0	0.471958	0.0926061	0
Bacteria;FBP	0.182587	0	0.0706468	0.0647908	0.108245	0.0090344	0.180412	0	0	0	0	0	0	0	0	0.212244	0.0698204	0	0.550321	0	0	0	0.0487126	0	0.0825363	0	0.150537	0.0183392	0.160441	0.0195355	0.139775	0	0.0629317	0.0981818	0.24553	3.19928	0.00477532	0	0	0	0.341656	0.38766	0	0	0.418315	0.957926	0.196649	0.19496	0.0513097
Bacteria;Armatimonadetes	0.0577808	0	0.160982	0.22214	0.25571	0.0111854	0.0487809	0	0.0559902	0	0.4971	0	0	0	0	0.0358001	0.191087	0.213976	0.310088	0	0	0	0.0243563	0	0.135942	0	0	0.0275088	0.130845	0.0120218	0.168642	0	0.14317	0.198182	0.160128	0	0	0.0529886	0	0	0.0065703	0	0.119882	0.627928	0.904466	0	0	0.12185	0.109139
Bacteria;Saccharibacteria	0.0369797	0.0247494	0.00463258	0.00617055	0.185115	0.0133365	0.0178089	0	0	0.00491973	0.00920556	0	0	0.319005	0	0.0153429	0.0992185	0.885699	0.0647437	0	0	0	0.0487126	0	0.0534058	0	0.015846	0.00366784	0.0529612	0.0127732	0.142814	0	0.0519186	0	0.0854017	0	0	0.0105977	0	0.00400481	0.105125	0.29484	0.00506543	0	0	0.509821	0.0707937	0	0.0252432
Bacteria;Nitrospirae	0.324728	0	0.00231629	0.0740466	0.0941265	0.0361376	0.0061944	0	0	0.296823	0	0	0	0	0	0	0.171489	0.00270856	0	0.568482	0	0	0.201809	0	0.461232	0	0	0.0146714	0.124614	0.0338115	0	0	0.00157329	0.0945455	0.0747264	0	0	0	0	0.372447	0.157687	0.0709801	0	0	0	0	0.243845	0	0.0695311
Bacteria;Tenericutes	1.01347	0	0.0405351	0.0956436	0	0.00258126	0.0178089	0	0	0.382099	0	0.36047	0.183327	0	0	0.0179001	0.0232735	0	0	0	0	0.0833185	0.0208768	0	2.4154	0	0	0.485072	0.0124614	0.000751366	0.19447	0	0.0818112	0.0963636	0.0640512	0.296563	0	0	0	0	0	0	0	0	0.418315	0	0.0235979	0.297314	0.159384
Bacteria;Chlorobi	0	0	0	0	0.0847139	0.0137667	0	0	0	0	0	0	0	0	0	0	0.105343	0	0	0	0	0	0.0765484	0	0	0	0	0.0614363	0.179133	0.00375683	0	0	0	0.198182	0.026688	0	0	0	0	0	0.177398	0	0	0	0.293951	0	0.0471958	0.19496	0.00820671
Bacteria;Elusimicrobia	0.0312016	0	0	0	0	0.00172084	0	0	0	0	0	0	0	0	0	0.329873	0.0281732	0	0.134599	0	0	0	0.0347947	0	0	0	0	0	0.0202499	0	0	0	0	0	0.026688	0	0	0	0	0	0.124836	0	0	0	0	0	0.110123	0	0.00274354
Bacteria;Tectomicrobia	0.0693369	0	0	0.0277675	0.0376506	0	0	0.14298	0	0.35258	0	0	0	0	0	0.0255715	0.0367476	0	0	0	0	0	0.0243563	0	0	0	0	0	0.0155768	0.00601092	0	0	0	0.249091	0.0587136	0	0	0	0	0	0.0459921	0	0	0	0	0	0.157319	0	0.0525263
Bacteria;BRC1	0	0	0	0	0.0580447	0.010325	0	0	0	0	0	0	0	0	0	0	0.0171489	0	0	0	0	0	0.0452331	0	0	0	0	0	0.077884	0	0	0	0	0	0.0480384	0	0	0	0	0	0.164258	0	0	0	0	0	0	0	0.00569748
Bacteria;Parcubacteria	0.00346685	0	0	0	0.0251004	0	0	0	0	0	0	0.0055457	0	0	0.00506201	0	0.0281732	0.0731311	0	0	0	0	0.0104384	0	0.0412681	0	0	0	0.0264806	0	0	0	0.0141596	0	0.0160128	0	0	0	0	0	0.0919842	0	0	0.00996711	0	0	0.0235979	0	0.00284275
Bacteria;Fibrobacteres	0.015023	0	0	0.0123411	0.340424	0.00430209	0	0	0.073218	0	0	0	0	0	0	0	0.128617	0	0	0	0	0	0.13222	0	0.104384	0	0	0.0165053	0.465747	0.00450819	0	0	0	0	0.197491	0	0	0	0	0	0.105125	0	0	0	0	0	0	0	0.037109
Bacteria;Chlamydiae	0.0947604	0	0	0	0.0109814	0.00688335	0	0.00714898	0	0.0475574	0	0	0	0	0	0	0.0244984	0	0	0.0203029	0	0	0.0313152	0	0.0242754	0	0	0	0.0171345	0.00375683	0	0	0	0	0.0053376	0.0539205	0	0	0	0	0.0065703	0	0	0	0	0.0912311	0	0	0.0139443
Bacteria;Ignavibacteriae	0	0	0	0	0	0	0	0	0	0	0	0	0	0	0	0	0	0	0	0	0	0	0	0	0	0	0	0	0	0	0	0	0	0	0.0053376	0	0	0	0	0	0.0394218	0	0	0	0	0	0.0314639	0	0
Bacteria;Latescibacteria	0.273881	0	0	0	0.0815763	0	0	0	0	0	0	0	0	0	0	0	0.0894191	0	0	0	0	0	0.0835073	0	0.0534058	0	0	0	0.0794417	0.00525956	0	0	0	0	0.026688	0	0	0	0	0	0	0	0	0	0	0	0.0707937	0	0.0296214
Bacteria;TM6 (Dependentiae)	0.0335128	0	0	0	0.0329443	0	0	0.014298	0	0	0	0	0	0	0	0	0.101668	0.24377	0	0	0	0	0.0347947	0	0	0	0	0	0.0654226	0	0	0	0	0	0.026688	0	0	0	0	0	0.0591327	0	0	0	0	0	0	0	0.00672959
Bacteria;Microgenomates	0	0	0	0	0.00313755	0	0	0	0	0	0	0	0	0	0	0	0.0061246	0	0	0	0	0	0	0	0	0	0	0	0.00934609	0	0	0	0	0	0	0	0	0	0	0	0	0	0	0	0	0	0.0314639	0	0.000261463
Bacteria;SR1 (Absconditabacteria)	0	0	0	0.0154264	0	0	0	0	0	0	0	0	0	0.0108137	0	0	0.00367476	0	0	0	0	0	0	0	0	0	0.023769	0.0788586	0	0	0	0	0.0157329	0	0	0	0	0.0211954	0	0	0	0	0	0	0	0	0	0	0.00128553
Bacteria;Spirochaetae	0	0	0	0.376404	0	0	0.0108402	0	0	0	0	0.732032	0	0	0	0	0	0	0	0	0	0	0.0104384	0	0.0412681	0	0	0.716146	0	0	0	0	0	0.130909	0	0	0	0	0	0	0	0	0	0	0	0	0	0	0.093273
Bacteria;Gracilibacteria	0.0288904	0	0	0.351722	0.0172565	0	0.0054201	0	0.00430694	0	0	0	0	0	0	0	0.00367476	0	0	0	0	0	0	0	0.0169928	0	0.0871529	0.498826	0.034269	0	0	0	0.0173062	0.0490909	0.0053376	0	0	0	0	0	0	0	0	0	0	0	0	0	0.0339663
Bacteria;Synergistetes	0	0	0	0	0	0	0	0	0	0	0	0	0	0	0	0	0	0	0	0	0	0	0	0	0	0	0.202036	0.00550176	0	0	0	0	0	0	0	0	0	0	0	0	0	0	0	0	0	0	0	0	0
Bacteria;Hydrogenedentes	0	0	0	0	0	0	0	0	0	0	0	0	0	0	0	0	0	0	0	0	0	0	0	0	0	0	0	0	0.0451727	0	0	0	0	0	0	0	0	0	0	0	0	0	0	0	0	0	0	0	0
Bacteria;BJ-169	0	0	0	0	0.0407882	0	0	0	0	0	0	0	0	0	0	0	0	0	0	0	0	0	0	0	0.0364131	0	0	0	0	0	0	0	0	0	0.0053376	0	0	0	0	0	0	0	0	0	0	0	0	0	0.00339901
Bacteria;Candidatus Berkelbacteria	0	0	0	0	0.0313755	0	0	0	0	0	0	0	0	0	0	0	0	0	0	0	0	0	0.0208768	0	0	0	0	0	0.0404997	0	0	0	0	0	0	0	0	0	0	0	0	0	0	0	0	0	0	0	0.00261463
Bacteria;FCPU426	0	0	0	0	0	0	0	0	0	0	0	0	0	0	0	0	0	0	0	0	0	0	0.00695894	0	0	0	0	0	0.0249229	0	0	0	0	0	0	0	0	0	0	0	0	0	0	0	0	0	0	0	0
Bacteria;Omnitrophica	0	0	0	0	0	0	0	0	0	0	0	0	0	0	0.00506201	0	0	0	0	0	0	0	0.00347947	0	0	0	0	0	0.0077884	0	0	0	0	0	0	0	0	0	0	0	0	0	0	0	0	0	0	0	0
Bacteria;Peregrinibacteria	0	0	0	0	0	0	0	0	0	0	0	0	0	0	0	0	0	0	0	0	0	0	0.00347947	0	0	0	0	0.00183392	0	0	0	0	0	0	0	0	0	0	0	0	0	0	0	0	0	0	0	0	0
Bacteria;RsaHF231	0	0	0	0	0	0	0	0	0	0	0	0	0	0	0	0	0	0	0	0	0	0	0	0.427912	0	0	0	0	0	0	0	0	0	0	0	0	0	0	0	0	0	0	0	0	0	0	0	0	0
Bacteria;WWE3	0	0	0	0	0.0235316	0	0	0	0	0	0	0	0	0	0	0	0.0134741	0	0	0	0	0	0	0	0	0	0	0	0	0	0	0	0	0	0	0	0	0	0	0	0	0	0	0	0	0	0	0	0.00196097
Bacteria;Lentisphaerae	0.0358241	0	0	0	0	0	0	0	0	0	0	0	0	0	0	0	0	0	0	0	0	0	0	0	0	0	0	0	0	0	0	0	0	0	0	0	0	0	0	0	0	0	0	0	0	0	0	0	0.00298534
Bacteria;CPR2	0	0	0	0	0.00470633	0	0	0	0	0	0	0	0	0	0	0	0	0	0	0	0	0	0	0	0	0	0	0	0	0	0	0	0	0	0	0	0	0	0	0	0	0	0	0	0	0	0	0	0.000392194
Bacteria;Deferribacteres	0	0	0	0	0	0	0	0	0	0	0	0	0	0	0	0	0	0	0	0	0	0	0	0	0	0	0	0	0	0	0	0	0	0	0	0	0	0	0	0	0	0	0	0	0	0	0	0	0
Bacteria;Cloacimonetes	0	0	0	0	0	0	0	0	0	0	0	0	0	0	0	0	0	0	0	0	0	0	0	0	0	0	0	0	0	0	0	0	0	0	0	0	0	0	0	0	0	0	0	0	0	0	0	0	0
[truncated: 7 more columns]

## Sheet: Table 5
Table 5a. Relative abundance patterns of genera (phylogenetic groups) in individal samples including all cutaneous (axilla, front dorsal interdigit, groin) and ear canal bacterial microbiota of all studied non-allergic and allergic dogs. A: Axilla; Int: front dorsal interdigit; L: lip commissure; O: ear canal
Taxonomic path	TaxID	10A	1A	25A	29A	6A	11A	26A	2A	28A	5A	8A	7A	10Int	1Int	25Int	29Int	6Int	11Int	26Int	2Int	28Int	5Int	8Int	7Int	10L	1L	6L	25L	29L	26L	11L	2L	28L	5L	8L	7L	10O	1O	25O	29O	6O	11O	26O	2O	28O	5O	8O	7O
Bacteria;Acidobacteria;AT-s3-28;	T1	0	0	0	0	0	0	0	0	0	0	0	0	0	0	0	0	0	0	0	0	0	0.00347947	0	0	0.00971015	0	0	0	0	0	0	0	0	0	0	0	0	0	0	0	0	0	0	0	0	0	0	0
Bacteria;Acidobacteria;Acidobacteria;Acidobacteriales;Acidobacteriaceae (Subgroup 1);	T2	0	0	0	0	0	0	0	0	0	0	0	0	0	0	0	0	0	0	0	0	0	0	0	0	0	0	0	0	0	0	0	0	0	0	0	0	0	0	0	0	0	0	0.138455	0	0	0	0	0
Bacteria;Acidobacteria;Acidobacteria;Acidobacteriales;Acidobacteriaceae (Subgroup 1);Acidobacterium;	T3	0.0323572	0	0	0	0.0643198	0.00215105	0	0	0	0	0	0	0	0	0	0	0	0	0	0	0	0.0278358	0	0	0.0412681	0	0.0311536	0	0	0	0	0	0	0.0427008	0	0	0	0	0	0	0	0	0	0	0	0	0	0
Bacteria;Acidobacteria;Acidobacteria;Acidobacteriales;Acidobacteriaceae (Subgroup 1);Candidatus Koribacter;	T4	0.0728038	0	0	0	0.0298067	0.00774377	0	0	0	0	0	0	0	0	0	0	0.0257233	0	0	0	0	0.0347947	0	0	0	0	0.00311536	0	0.0293427	0	0.0150273	0	0.134545	0	0	0	0	0	0	0	0	0	0	0	0	0.0786596	0	0
Bacteria;Acidobacteria;Acidobacteria;Acidobacteriales;Acidobacteriaceae (Subgroup 1);Edaphobacter;	T5	0	0	0	0	0	0	0.0116145	0	0	0	0	0	0	0	0	0.00255715	0	0	0	0	0	0.00347947	0	0	0	0	0	0	0.0174222	0	0	0	0	0	0	0	0	0	0	0	0	0	0	0	0	0	0	0
Bacteria;Acidobacteria;Acidobacteria;Acidobacteriales;Acidobacteriaceae (Subgroup 1);Granulicella;	T6	0	0	0	0	0	0	0	0	0	0	0	0	0	0	0	0.130415	0	0	0	0	0	0	0	0	0	0	0	0	0	0	0	0	0	0	0	0	0	0	0	0	0	0	0	0	0	0	0	0
Bacteria;Acidobacteria;Acidobacteria;Acidobacteriales;Acidobacteriaceae (Subgroup 1);Terriglobus;	T7	0	0	0	0	0	0	0	0	0	0	0	0	0	0	0	0	0	0	0	0	0	0	0	0	0	0	0	0	0	0	0	0	0.00545455	0	0	0	0	0	0	0	0	0	0	0	0	0	0	0
Bacteria;Acidobacteria;Acidobacteria;Acidobacteriales;Acidobacteriaceae (Subgroup 1);uncultured;	T8	0.00115562	0	0	0	0.0502008	0.00731356	0	0	0	0	0	0	0	0	0	0	0.110243	0	0	0.48727	0	0.19485	0	0	0.121377	0	0.0358267	0	0	0	0.0217896	0	0.203636	0.0106752	0	0	0	0	0	0	0.0328515	0	0	0	0	0	0	0
Bacteria;Acidobacteria;Blastocatellia;Blastocatellales;Blastocatellaceae (Subgroup 4);	T9	0	0	0	0	0.0125502	0	0.0240033	0	0	0	0	0	0	0	0	0	0	0	0	0	0	0.0382742	0	0	0	0	0	0	0	0	0	0	0	0	0	0	0	0	0	0	0	0	0	0	0	0	0	0
Bacteria;Acidobacteria;Blastocatellia;Blastocatellales;Blastocatellaceae (Subgroup 4);11-24;	T10	0	0	0	0	0.0439257	0.00602293	0	0	0	0	0	0	0	0	0	0	0.0624709	0	0	0	0	0.0208768	0	0	0	0	0.0233652	0	0	0	0.000751366	0	0	0.0213504	0	0	0	0	0	0	0.0525624	0	0	0	0	0	0	0
Bacteria;Acidobacteria;Blastocatellia;Blastocatellales;Blastocatellaceae (Subgroup 4);Aridibacter;	T11	0	0	0.0509584	0	0.062751	0	0.0874958	0	0	0	0	0	0	0	0	0	0.0881942	0	0.642325	0.592845	0	0.0382742	0	0	0	0	0.0358267	0	0	0.0015193	0.000751366	0	0.0145455	0.0907393	0	0	0	0	0	0	0	0	0.202617	0	0	0.196649	0	0
Bacteria;Acidobacteria;Blastocatellia;Blastocatellales;Blastocatellaceae (Subgroup 4);Blastocatella;	T12	0.176809	0	0.240894	0	0.090989	0.0116157	0.151763	0	0	0	0.465839	0.0574259	0.31841	0	0	0.0895003	0.0257233	0.181473	0.103931	0.166484	0	0.0417537	0	0.641681	0.0922464	0	0.068538	0	0.0256749	0	0.00976775	0	0.00181818	0.0854017	0.408897	0	0	0.222552	0	0	0.151117	0.0546001	0	0	0	0	0.107228	0
Bacteria;Acidobacteria;Blastocatellia;Blastocatellales;Blastocatellaceae (Subgroup 4);DS-100;	T13	0	0	0	0	0.0251004	0.000860419	0	0	0	0	0	0	0	0	0	0	0.0379725	0	0.0920042	0	0	0.0208768	1.50189	0	0.0169928	0	0.0576342	0	0	0	0	0	0	0.0747264	0	0	0	0	0	0	0	0	0	0	0	0	0	0
Bacteria;Acidobacteria;Blastocatellia;Blastocatellales;Blastocatellaceae (Subgroup 4);Elev-16S-573;	T14	0	0	0.00115814	0	0.00470633	0	0.0015486	0	0	0	0	0	0	0	0	0	0.00244984	0	0	0	0	0.00347947	0	0	0	0	0	0	0	0	0.0022541	0	0	0	0	0	0	0	0	0	0	0	0	0	0	0.00786596	0	0
Bacteria;Acidobacteria;Blastocatellia;Blastocatellales;Blastocatellaceae (Subgroup 4);RB41;	T15	0	0	0	0	0.0925577	0.00215105	0	0	0.223028	0.24855	0	0	0	0	0	0.051143	0.046547	0	0	0	0	0.0939457	0	0	0.063116	0	0.0514035	0	0	0	0.00450819	0	0	0.0640512	0	0.210821	0	0	0	0.536644	0.0065703	0.2457	0	0	0.0509821	0.204515	0.331432	0
Bacteria;Acidobacteria;Blastocatellia;Blastocatellales;Blastocatellaceae (Subgroup 4);Stenotrophobacter;	T16	0.0774262	0	0.145926	0	0.0219629	0.00688335	0.015486	0	0	0	0	0.0904458	0	0	0	0	0.0379725	0	0	0	0	0.0382742	0	0	0.0728261	0	0.0809994	0	0.0155883	0	0.00300546	0	0	0.0587136	0	0	0	0	0	0	0.105125	0	0	0	0	0.0786596	0	0
Bacteria;Acidobacteria;Blastocatellia;Blastocatellales;Blastocatellaceae (Subgroup 4);Tellurimicrobium;	T17	0	0	0	0	0	0	0	0	0	0	0	0	0	0	0	0	0	0	0	0	0	0	0	0	0	0	0.0109038	0	0	0	0	0	0	0	0	0	0	0	0	0	0	0	0	0	0	0	0	0
Bacteria;Acidobacteria;Blastocatellia;Blastocatellales;Blastocatellaceae (Subgroup 4);uncultured;	T18	0.41371	0	0.103075	0.104899	0.260417	0.0374282	0.24855	0.443237	0	0	0	0.00143565	0	0	0	0	0.368701	0	0	0	0	0.0939457	0	0	0.495218	0	0.437708	0	0.0100866	0.492252	0.0293033	0	0	0.181479	0	0.13373	0	0	0.30158	0	0.256242	0	0.314057	0.428586	0	0.361834	0	0
Bacteria;Acidobacteria;Holophagae;Holophagales;Holophagaceae;	T19	0	0	0	0	0	0	0	0	0	0	0	0	0	0	0	0	0	0	0	0	0	0.00695894	0	0	0	0	0	0	0	0	0	0	0	0	0	0	0	0	0	0	0	0	0	0	0	0	0	0
Bacteria;Acidobacteria;Holophagae;Holophagales;Holophagaceae;uncultured;	T20	0	0	0	0	0.0470633	0	0	0	0	0	0	0	0	0	0	0	0.0318479	0	0	0	0	0.104384	0	0	0	0	0.0109038	0	0	0	0	0	0	0.0106752	0	0	0	0	0	0	0	0	0	0	0	0	0	0
Bacteria;Acidobacteria;Holophagae;Subgroup 10;ABS-19;	T21	0.156008	0	0.0150559	0	0.196097	0.0047323	0.023229	0	0	1.18752	0	0	0	0	0	0	0	0	0	0.990782	0	0.0417537	0	0	0.031558	0	0.177576	0	0.022924	0	0.00751366	0	0	0.026688	0	0	0	0	0	0	0.22339	0	0	0	0	0	0	0
Bacteria;Acidobacteria;Holophagae;Subgroup 10;CA002;	T22	0	0	0	0	0	0	0	0	0	0	0	0	0	0	0	0	0	0	0	0	0	0	0	0	0	0	0.0202499	0	0	0	0	0	0	0	0	0	0	0	0	0	0	0	0	0	0	0	0	0
Bacteria;Acidobacteria;Holophagae;Subgroup 10;NS72;	T23	0	0	0	0.104899	0	0	0	0	0	0	0	0	0	0	0	0	0	0	0	0	0	0	0	0	0.0339855	0	0	0	0	0	0.00150273	0	0	0	0	0	0	0	0	0	0	0	0	0	0	0.0157319	0	0
Bacteria;Acidobacteria;Holophagae;Subgroup 10;Sva0725;	T24	0	0	0	0	0	0	0	0	0	0	0	0	0	0	0	0	0	0	0	0	0	0.0173974	0	0	0	0	0.0124614	0	0	0	0.00150273	0	0	0	0	0	0	0	0	0	0	0	0	0	0	0	0	0
Bacteria;Acidobacteria;Holophagae;Subgroup 10;TK85;	T25	0	0	0	0	0	0.00387188	0	0	0	0	0	0	0	0	0	0	0	0	0	0	0	0	0	0	0	0	0	0	0	0	0	0	0	0	0	0	0	0	0	0	0	0	0	0	0	0	0	0
Bacteria;Acidobacteria;Holophagae;Subgroup 23;	T26	0	0	0	0	0	0	0	0	0	0	0	0	0	0	0	0	0	0	0	0	0	0	0	0	0	0	0	0	0	0	0	0	0	0	0	0	0	0	0	0	0	0	0	0	0	0	0	0
Bacteria;Acidobacteria;Holophagae;Subgroup 7;	T27	0.0832043	0	0	0.00617055	0.0533384	0.0228011	0	0	0	0	0	0.0459407	0	0	0	0	0.0808447	0	0.0102227	0	0	0.135699	0.304852	0	0.247609	0	0.17446	0	0.0091696	0.38742	0.0172814	0.298474	0	0.122765	0.687486	0	0.401127	0.243747	0	0.428514	0.197109	0	0	0.249178	0.335408	0.235979	0	0
Bacteria;Acidobacteria;Solibacteres;Solibacterales;Solibacteraceae (Subgroup 3);AKIW659;	T28	0	0	0	0	0	0	0	0	0	0	0	0	0	0	0	0	0.0538965	0	0	0	0	0.0173974	0	0	0	0	0.00155768	0	0	0	0	0	0	0	0	0	0	0	0	0	0	0	0	0	0	0	0	0
Bacteria;Acidobacteria;Solibacteres;Solibacterales;Solibacteraceae (Subgroup 3);Bryobacter;	T29	0.269258	0	0.182987	0.33321	0.3718	0.0193594	0.0890444	0	0	0	0	0	0	0	0	0.173886	0.471594	0	0	0.48727	0	0.622825	0	0.789324	0.206341	0	0.267921	0.419918	0.0174222	0	0.0270492	0	0.0309091	0.352282	0	0	0.549162	1.89699	0.0700444	0	0.663601	0	0.538624	0	0	0.589947	0.126724	0
Bacteria;Acidobacteria;Solibacteres;Solibacterales;Solibacteraceae (Subgroup 3);Candidatus Solibacter;	T30	0.0485358	0	0	0.123411	0.199234	0.00817398	0	0	0	0	0	0	0	0	0	0.0051143	0.249884	0	0	0.48727	0	0.288796	0	0	0.094674	0	0.252344	0	0.0128374	0	0.00676229	0	0	0.026688	0	0	0	0.00529886	0	0	0.0788436	0	0	0	0	0	0	0
Bacteria;Acidobacteria;Solibacteres;Solibacterales;Solibacteraceae (Subgroup 3);Elev-16S-1166;	T31	0	0	0	0	0	0	0	0	0	0	0	0	0	0	0	0	0	0	0	0	0	0.0104384	0	0	0	0	0	0	0	0	0	0	0	0	0	0	0	0	0	0	0	0	0	0	0	0	0	0
Bacteria;Acidobacteria;Solibacteres;Solibacterales;Solibacteraceae (Subgroup 3);GOUTB8;	T32	0	0	0	0	0	0	0	0	0	0	0	0	0	0	0	0	0	0	0	0	0	0	0	0	0	0	0.0218075	0	0	0	0	0	0	0	0	0	0	0	0	0	0	0	0	0	0	0	0	0
Bacteria;Acidobacteria;Solibacteres;Solibacterales;Solibacteraceae (Subgroup 3);PAUC26f;	T33	0	0	0	0	0	0	0	0	0	0	0	0	0	0	0	0	0	0	0	0	0	0	0	0	0.031558	0	0.0311536	0	0	0	0	0	0	0	0	0	0	0	0	0	0	0	0	0	0	0	0	0
Bacteria;Acidobacteria;Solibacteres;Solibacterales;Solibacteraceae (Subgroup 3);Paludibaculum;	T34	0.0554695	0	0	0	0.048632	0.000860419	0	0.00714898	0	0	0	0	0	0	0	0.153429	0	0	0	0	0	0.0382742	0	0	0.0679711	0	0.077884	0	0	0	0.00976775	0	0	0	0	0	0	0	0	0	0.0591327	0	0	0	0	0.102258	0.180338	0
Bacteria;Acidobacteria;Subgroup 11;	T35	0	0	0	0	0.0251004	0.00989481	0	0	0	0	0	0	0	0	0	0	0	0	0	0	0	0	0	0	0.0194203	0	0.0202499	0	0	0	0.00300546	0	0	0	0	0	0	0	0	0	0	0	0	0	0	0	0	0
Bacteria;Acidobacteria;Subgroup 13;	T36	0	0	0	0	0	0	0	0	0	0	0	0	0	0	0	0	0	0	0	0	0	0.00347947	0	0	0	0	0	0	0	0	0	0	0	0	0	0	0	0	0	0	0	0	0	0	0	0	0	0
Bacteria;Acidobacteria;Subgroup 15;	T37	0	0	0	0	0	0	0	0	0	0	0	0	0	0	0	0	0	0	0	0	0	0	0	0	0.0267029	0	0.00934609	0	0	0	0	0	0	0	0	0	0	0	0	0	0	0	0	0	0	0	0	0
Bacteria;Acidobacteria;Subgroup 17;	T38	0.159475	0	0	0	0.158446	0.0124761	0	0	0	0	0	0	0	0	0	0	0.243759	0	0	0	0	0.173974	0	0	0.155362	0	0.169787	0	0.0045848	0	0.00375683	0	0	0.0427008	0	0	0	0	0	0.500601	0.0131406	0	0	0	0	0.0629277	0	0
Bacteria;Acidobacteria;Subgroup 18;	T39	0	0	0	0	0	0	0	0	0	0	0	0	0	0	0	0	0	0	0	0	0	0	0	0	0	0	0.00623072	0	0	0	0	0	0	0	0	0	0	0	0	0	0	0	0	0	0	0	0	0
Bacteria;Acidobacteria;Subgroup 22;	T40	0.0624032	0	0	0	0	0.00516251	0	0	0	0	0	0	0	0	0	0	0	0	0	0	0	0.0243563	0	0	0.0267029	0	0.0171345	0	0	0	0.0022541	0	0	0	0	0	0	0	0	0	0	0	0	0	0	0	0	0
Bacteria;Acidobacteria;Subgroup 25;	T41	0	0	0	0	0	0	0	0	0	0	0	0	0	0	0	0	0.0232735	0	0	0	0	0.0313152	0	0	0.0801088	0	0.0420574	0	0	0	0.00976775	0	0	0	0	0	0	0	0	0	0	0	0	0	0	0	0	0
Bacteria;Acidobacteria;Subgroup 2;	T42	0.0242679	0.742482	0	0	0	0.00989481	0	0	0.190229	0	0	0	0	0	0	0	0.0061246	0	0	0	0	0.0208768	0	0	0.0485508	0	0	0	0.0275088	0	0.0022541	0	0	0.0106752	0	0	0	0	0	0.176211	0.0591327	0	0	0	0	0	0	0
Bacteria;Acidobacteria;Subgroup 5;	T43	0.156008	0	0	0	0.0407882	0.00559272	0	0	0.0672363	0	0	0	0	0	0	0.181558	0.122492	0	0	0	0	0.184412	0	0	0.133515	0	0.104365	0	0	0	0.00450819	0	0.28	0.0213504	0	0	0	0	0	0	0	0	0	0	0	0	0	0
Bacteria;Acidobacteria;Subgroup 6;	T44	2.10553	0	0.016214	0.530668	2.72653	0.276194	0.175766	0.722047	1.18237	0.874528	0	0.516833	1.33153	1.34631	1.40724	0.866875	3.15417	1.86349	0.519653	1.01921	2.61858	3.79958	0	0	2.77953	0	3.9643	0	0.120122	0	0.336612	2.32147	0.756364	2.02295	1.93215	0.564812	1.71434	1.16575	0	1.17741	2.523	0	0	1.00668	0.925727	3.68127	0.882195	0.847937
Bacteria;Acidobacteria;Subgroup 6;Unknown Order;Unknown Family;Vicinamibacter;	T45	0	0	0	0	0	0	0	0	0	0	0	0	0	0	0	0	0.00122492	0	0	0	0	0.00695894	0	0	0	0	0	0	0	0	0	0	0	0	0	0	0	0	0	0	0	0	0	0	0	0.00786596	0	0
Bacteria;Acidobacteria;Subgroup 9;	T46	0	0	0	0	0	0	0	0	0	0	0	0	0	0	0	0	0	0	0	0	0	0	0	0	0	0	0	0	0	0	0.00375683	0	0	0	0	0	0	0	0	0	0	0	0	0	0	0	0	0
Bacteria;Actinobacteria;Acidimicrobiia;Acidimicrobiales;	T47	0.0993829	0	0	0	0.00470633	0.000430209	0	0	0	0	0	0	0	0.00540687	0	0.0409144	0.0257233	0	0	0	0	0.0104384	0	0	0.0873914	0	0.0295959	0	0	0	0.00676229	0	0	0.0427008	0	0	0.410678	0	0	0	0.0525624	0	0	0	0	0	0	0
Bacteria;Actinobacteria;Acidimicrobiia;Acidimicrobiales;Acidimicrobiaceae;	T48	0	0	0	0	0	0.00129063	0	0	0.154151	0	0	0.0301486	0	0	0	0	0	0	0	0	0	0	0	0	0	0	0.0109038	0	0	0	0.0022541	0	0	0	0	0	0	0	0	0	0.0722733	0	0	0	0	0	0	0
Bacteria;Actinobacteria;Acidimicrobiia;Acidimicrobiales;Acidimicrobiaceae;CL500-29 marine group;	T49	0.24499	0	0.0104233	0.465877	0.585153	0.0189292	0.0240033	0.450386	0.119713	0.672006	0	0.0875745	0.931108	0.773182	0	0	0.521816	0.200433	0.114153	0.917692	0	0.414057	0	0	0.655435	0	0.647995	0.182229	0.00183392	0	0.0420765	0	0.445455	0.795303	1.40643	0.0912509	0.60169	0.736541	0	0	0.308804	0.14742	0	0.408651	0	0.0865256	0.00487401	0.27134
Bacteria;Actinobacteria;Acidimicrobiia;Acidimicrobiales;Acidimicrobiaceae;Ilumatobacter;	T50	0.749994	0	0	0.033938	0.442395	0.0976575	0	0	0.450975	0.469484	0	0.242624	0.521034	1.14085	0	0.237815	0.644308	0.379198	0.143118	0	0	0.295755	0	0	0.558334	0	0.36917	0	0.0366784	0	0.0796448	0	0.00181818	0.373632	0	0.168342	0.668545	0.296736	0	0.50861	0.755585	0.00546001	0	0	0	0.149453	0.253448	0
Bacteria;Actinobacteria;Acidimicrobiia;Acidimicrobiales;Acidimicrobiaceae;uncultured;	T51	0.756928	0	0.0752794	0.0987289	0.778112	0.0709845	0.0216804	0	1.0315	0.819295	1.28106	0.129208	1.11926	0.270343	0	0.0281287	1.10978	0	0.114153	0.600966	0	0.483646	0.564956	0	0.558334	0	0.47042	0	0.0275088	0.0015193	0.0991803	1.03913	0.505455	0.805978	0	0	0.181462	1.08627	0	0.833	0.624179	0.28938	0	0.289046	0.27101	0.377566	0.350928	0
Bacteria;Actinobacteria;Acidimicrobiia;Acidimicrobiales;Acidimicrobiales Incertae Sedis;Candidatus Microthrix;	T52	0.0554695	0	0.00463258	0	0.147465	0.010325	0.0116145	0	0.0508372	0	0	0	0	0.210868	0	0	0.0489968	0	0.0766701	0.133999	0	0.06611	0.430709	0	0.155362	0	0.118384	0	0	0.212701	0.0202869	0	0.258182	0.117427	0.00449337	0	0.37725	0	0	0	0.164258	0	0	0	0	0	0	0
Bacteria;Actinobacteria;Acidimicrobiia;Acidimicrobiales;Iamiaceae;Iamia;	T53	0.478425	0	0.0104233	0.154264	0.323168	0.0494741	0.0301977	0.0357449	0.241067	0.138083	0.693212	0.129208	0	0.36226	0	0.565131	0.448321	0.257313	0.0903004	0.203029	0	0.201809	0	0	0.410254	0	0.384747	0.289189	0.0375954	0	0.0525956	0	0.232727	0.394983	0.741406	0.0519186	0	0.482196	0	0.268322	0.486202	0.00546001	0.067539	0	0.517871	0.188783	0.102354	0
Bacteria;Actinobacteria;Acidimicrobiia;Acidimicrobiales;OM1 clade;	T54	0.00115562	0	0	0	0	0.00258126	0	0	0.0967546	0	0	0	0	0	0	0	0	0	0	0	0	0	0	0	0.0388406	0	0	0	0.00366784	0	0.00150273	0	0	0.0053376	0	0	0	0	0	0	0	0	0	0	0	0	0	0
Bacteria;Actinobacteria;Acidimicrobiia;Acidimicrobiales;Sva0996 marine group;	T55	0	0	0	0	0	0	0	0	0	0	0	0	0	0	0	0	0.00122492	0	0	0	0	0	0	0	0	0	0	0	0	0	0	0	0	0	0	0	0	0	0	0	0	0	0	0	0	0	0	0
Bacteria;Actinobacteria;Acidimicrobiia;Acidimicrobiales;uncultured;	T56	0.595142	0	0.0196885	0.209799	0.547503	0.0933554	0.0201318	0.27881	0	0.41425	0	0.0847032	0	0.18924	0	0.155986	1.01668	0.330444	0.0971155	0.34515	0.46817	0.605428	0	0.0028393	0.929747	0	0.669803	0.00396149	0.0311766	0.189912	0.105191	0	0.0963636	0.720576	0.498764	0.0471988	0.487083	0.23315	0	0.292351	1.03154	0.1638	0	0.0299013	0.00268327	0.519154	0.155968	0
Bacteria;Actinobacteria;Actinobacteria;	T57	0	0	0.00347443	0	0	0	0.0193575	0	0	0	0	0	0	0	0	0	0	0	0	0	0	0	0	0	0	0	0	0	0	0	0	0	0	0	0	0	0	0	0	0	0	0.12558	0	0	0	0	0	0
Bacteria;Actinobacteria;Actinobacteria;Actinomycetales;Actinomycetaceae;Actinomyces;	T58	0.00808931	0	0	0.0678761	0	0	0	0	0.439496	0	1.26996	0	0.429371	0	0.263225	0	0	0	0.0800777	0	0	0.00347947	0	0.496877	0.162645	0	0.0140191	0	0.653793	0	0.000751366	0	0.298182	0	0.73242	0.0330391	0	0.158966	0	0	0	0	0	0	0	0	0.112102	0.440927
Bacteria;Actinobacteria;Actinobacteria;Actinomycetales;Actinomycetaceae;Flaviflexus;	T59	0	0	0	0	0	0	0	0	0	0	0	0	0	0	0	0	0	0	0	0	0	0	0	0	0.0169928	0	0	0	0	0	0	0	0	0	0	0	0	0	0	0	0	0	0	0	0	0	0	0
Bacteria;Actinobacteria;Actinobacteria;Actinomycetales;Actinomycetaceae;Trueperella;	T60	0	0	0	0	0	0	0	0	0	0	0	0	0	0	0	0	0	0	0	0	0	0	0	0	0	0	0	0	0	0	0	0	0	0.0053376	0	0	0	0	0	0	0	0	0	0	0	0	0	0
Bacteria;Actinobacteria;Actinobacteria;Actinomycetales;Actinomycetaceae;uncultured;	T61	0	0	0	0	0	0.000430209	0.000774299	0	0	0	0	0	0	0	0	0	0	0	0	0	0	0	0.797091	0	0	0	0	0	0	0	0	0	0	0	0	0	0	0	0	0	0	0	0	0	0	0	0	0
Bacteria;Actinobacteria;Actinobacteria;Actinopolysporales;Actinopolysporaceae;	T62	0	0	0	0	0.00470633	0	0	0	0	0	0	0	0	0	0	0	0	0	0	0	0	0.00695894	0	0	0	0	0.00311536	0	0	0	0	0	0	0.0053376	0	0	0	0	0	0	0	0	0	0	0	0	0	0
Bacteria;Actinobacteria;Actinobacteria;Bifidobacteriales;Bifidobacteriaceae;Bifidobacterium;	T63	0	0	0	0	0	0	0	0	0	0	0	0	0	0	0	0	0	0	0	0	0	0	0	0	0.0121377	0	0	0	0	0	0	0	0.130909	0	0	0	0	0	0	0	0	0	0	0	0	0	0	0
Bacteria;Actinobacteria;Actinobacteria;Bifidobacteriales;Bifidobacteriaceae;Gardnerella;	T64	0	0	0	0	0	0	0	0	0	0	0	0	0	0	0	0	0	0	0	0	0	0	0	0	0	0	0	0	0	0	0	0	0	0	0	0	0	0	0	0	0.0262812	0	0	0	0	0	0	0
Bacteria;Actinobacteria;Actinobacteria;Catenulisporales;Actinospicaceae;Actinospica;	T65	0	0	0	0	0	0	0	0	0	0	0	0	0	0	0	0	0	0	0	0	0	0.00695894	0	0	0.0121377	0	0	0	0	0	0	0	0	0	0	0	0	0	0	0	0	0	0	0	0	0	0	0
Bacteria;Actinobacteria;Actinobacteria;Catenulisporales;Catenulisporaceae;Catenulispora;	T66	0	0	0	0	0	0	0	0	0	0	0	0	0	0	0	0	0	0	0	0	0	0	0	0	0	0	0.00155768	0	0	0	0.000751366	0	0	0	0	0	0	0	0	0	0	0	0	0	0	0	0	0
Bacteria;Actinobacteria;Actinobacteria;Corynebacteriales;Corynebacteriaceae;Corynebacterium 1;	T67	0.394065	0	0.157508	0.206714	0.69183	0.192304	0.254745	0	0.549369	2.77087	0	0.219654	0.361829	0	0	0.999847	0.0551214	1.47346	0.0085189	0	8.68099	0.678497	1.34527	0	0.252464	0.00249881	2.45335	0.53084	0.192562	1.10757	54.7806	0	1.38182	0.581799	0.00898674	37.4286	0	0.190759	0.00194568	0.220264	0.676741	1.3377	0.0911777	0	0	1.49453	0.628747	0.361786
Bacteria;Actinobacteria;Actinobacteria;Corynebacteriales;Corynebacteriaceae;Corynebacterium;	T68	0.00115562	0	0.00115814	0	0	0	0.00774299	0	0	0	0	0	0	0	0	0.00255715	0	0	0	0.170545	0.00198377	0	0	0.0880182	0.0121377	0	0	0.285228	0.111869	0	0.00150273	0	0.165455	0.0106752	0.853741	0.0393323	0.405902	0.280839	0	0	0	0	0	0	0.41054	0	0.185212	0
Bacteria;Actinobacteria;Actinobacteria;Corynebacteriales;Corynebacteriaceae;uncultured;	T69	0.00115562	0	0	0	0	0	0.0116145	0	0	0	0	0	0	0	0	0	0.00122492	0	0.00170378	0	0	0	0	0	0	0	0	0.00396149	0.00091696	0	0.0202869	0	0	0.0106752	0	0	0	0	0	0	0	0	0	0	0	0	0	0
Bacteria;Actinobacteria;Actinobacteria;Corynebacteriales;Corynebacteriales Incertae Sedis;Tomitella;	T70	0	0	0.121605	0	0.0188253	0	0.393344	0	0	0	0	0.0272773	0	0	0.470767	0	0.00122492	0	0.185712	0	0	0	0	0	0	0	0.00934609	0.170344	0	0.378304	0	0	0	0.0106752	0	0	0	0	0	0	0	0	1.3626	0	0	0	0	0
Bacteria;Actinobacteria;Actinobacteria;Corynebacteriales;Dietziaceae;Dietzia;	T71	0.0658701	0	2.31166	0.703443	0.0611822	0.0159177	4.80066	0	1.09054	0	0	0.00430694	0	0.27575	0.546697	2.75661	0	0.384615	3.81647	0	0	0.0626305	2.25982	0.0028393	0.0436957	0	0.0545188	1.74702	0.117371	6.57247	0.719808	0	0.821818	0.0854017	0.835767	0.468841	0	0.074184	1.69858	0	0.118265	0.840841	7.57788	0	0.415906	0.110123	1.62304	0
Bacteria;Actinobacteria;Actinobacteria;Corynebacteriales;Mycobacteriaceae;Mycobacterium;	T72	0.874801	0	0.0926516	0.231396	0.760856	0.10325	0.0658155	0.650558	0.593647	1.01261	0	0.162228	0	1.8113	0.298659	0.70066	0.919915	1.08072	0.185712	1.06793	0	0.574113	0	0	0.655435	0	0.647995	0.253536	0.0210901	0.0015193	0.157787	0	0.312727	0.992794	0.319029	0.11013	0.329497	0.190759	0	0.296356	0.558476	0.529621	0.17729	0.916974	0	0.0943916	0.0974801	0
Bacteria;Actinobacteria;Actinobacteria;Corynebacteriales;Nocardiaceae;Gordonia;	T73	0.00231123	0	14.4536	0	0.00156878	0.000430209	6.65588	0	0	0	0	0	0.00482439	0	4.29765	0	0.0122492	0	5.23742	0	0	0	0	0.0028393	0	0	0.00311536	11.8409	0.00091696	10.7521	0.0022541	0	0	0	0	0.00157329	0	0	9.18359	0	0	0	3.66399	0	0	0	0	0
Bacteria;Actinobacteria;Actinobacteria;Corynebacteriales;Nocardiaceae;Nocardia;	T74	0.00808931	0	0.00115814	0	0.0266692	0.00387188	0.0054201	0	0	0	0	0	0	0.140579	0	0	0.0355227	0	0	0	0	0.0104384	0	0	0.00971015	0	0.0591919	0.102999	0	0	0.00375683	0	0	0.0427008	0	0	0	0	0	0	0	0.00546001	0	0	0	0	0	0
Bacteria;Actinobacteria;Actinobacteria;Corynebacteriales;Nocardiaceae;Rhodococcus;	T75	0.152541	0	0.425039	0.203628	0.164721	0.016348	0.418122	0	0.510012	0	0	0.0272773	0.255693	0.497432	0.0860542	0.209686	0.143316	0.265439	0.988193	0.90551	0	0.142658	0.755139	0.692788	0.32529	0	0.15421	0.459533	0.0385123	0.741416	0.0195355	0	0.487273	0.208167	0.516738	0.103837	0.276969	0.333828	0.443614	0.456548	0.137976	0.34398	1.07218	0.00996711	0	0.0786596	0.799337	0.0791408
Bacteria;Actinobacteria;Actinobacteria;Corynebacteriales;Nocardiaceae;Skermania;	T76	0	0	0	0	0	0	0	0	0	0	0	0	0	0	0	0	0	0	0	0	0	0	0	0	0	0	0	0	0	0	0	0	0	0.0053376	0	0	0	0	0	0	0	0	0	0	0	0	0	0
Bacteria;Actinobacteria;Actinobacteria;Corynebacteriales;Nocardiaceae;Smaragdicoccus;	T77	0	0	0	0	0	0	0	0	0	0	0	0	0	0	0	0	0	0	0	0	0	0.0173974	0	0	0	0	0	0	0	0	0	0	0	0.0053376	0	0	0	0	0	0	0	0	0	0	0	0	0	0
Bacteria;Actinobacteria;Actinobacteria;Corynebacteriales;Nocardiaceae;Williamsia;	T78	0.108628	0	0.0104233	0	0.0439257	0.00516251	0.0108402	0	0.252546	0.0920556	0	0	0.00482439	0	0	0	0.0171489	0	0.0749664	0.304544	0	0.00347947	0	0	0.031558	0	0.0373843	0	0	0	0.00676229	0	0.00909091	0.0747264	0	0.0739447	0	0	0.00194568	0	0	0.11466	0	0	0	0.0393298	0.0828581	0
Bacteria;Actinobacteria;Actinobacteria;Corynebacteriales;Tsukamurellaceae;Tsukamurella;	T79	0	0	0.0440095	0	0	0	0	0	0	0	0	0	0	0	0	0	0.00244984	0	0	0	0	0	0	0	0	0	0	0	0	0	0	0	0	0	0	0	0	0	0	0	0	0	0	0	0	0	0	0
Bacteria;Actinobacteria;Actinobacteria;Elev-16S-976;	T80	0.00462246	0	0	0	0	0.00129063	0	0	0	0	0	0	0	0	0	0	0.00489968	0	0	0	0	0.0104384	0	0	0	0	0.00467304	0	0	0	0.00150273	0	0	0.0160128	0	0	0	0	0	0	0	0	0	0	0	0	0	0
Bacteria;Actinobacteria;Actinobacteria;Frankiales;Acidothermaceae;Acidothermus;	T81	0.258858	0	0	0.0771319	0.144327	0.0271032	0.000774299	0	0.00163991	0.24855	0	0.0287129	0	0.286564	0	0.00255715	0.0514466	0.406284	0	0.00406058	0	0.0835073	0	0.229983	0.242754	0	0.0794417	0	0.0045848	0	0.0300546	0	0	0.122765	0	0.0471988	0.496633	0.190759	0	0.436524	0.065703	0.03822	0	0	0	0.0550617	0	0.35048
Bacteria;Actinobacteria;Actinobacteria;Frankiales;Cryptosporangiaceae;Cryptosporangium;	T82	0	0	0	0	0	0.00172084	0.0023229	0	0	0	0	0	0	0	0	0	0.00122492	0	0	0	0	0.0104384	0	0	0	0	0.00467304	0	0	0	0	0	0	0.0427008	0	0	0	0	0	0.348418	0.0262812	0	0	0	0	0.0550617	0	0
Bacteria;Actinobacteria;Actinobacteria;Frankiales;Cryptosporangiaceae;Fodinicola;	T83	0.0485358	0	0.0208466	0.00308528	0.156878	0.00731356	0	0	0	0	0	0	0	0	0	0	0.216811	0	0	0.353271	0	0.0556715	0	0	0.0267029	0	0.073211	0	0	0	0.0172814	0	0	0.053376	0	0.0220261	0	0	0	0	0.190539	0	0	0	0	0.0157319	0	0
Bacteria;Actinobacteria;Actinobacteria;Frankiales;Frankiaceae;	T84	0	0	0	0	0	0.00129063	0	0	0	0	0	0	0	0	0	0	0.00122492	0	0	0	0	0	0	0	0	0	0	0	0	0	0	0	0	0	0	0	0	0	0	0	0	0	0	0	0	0	0	0
Bacteria;Actinobacteria;Actinobacteria;Frankiales;Frankiaceae;Frankia;	T85	0.00115562	0	0	0	0	0	0	0	0	0	0	0.0373268	0	0	0	0	0	0	0	0	0	0.00347947	0	0	0	0	0	0	0	0	0	0	0	0	0	0	0	0	0	0	0	0	0	0	0	0	0	0
Bacteria;Actinobacteria;Actinobacteria;Frankiales;Frankiaceae;Jatrophihabitans;	T86	0.060092	0	0	0.0185117	0.20551	0.0107552	0.00929159	0.207321	0	0.184111	0	0	0	0	0.501139	0.0230144	0.30623	0.151679	0	0	0	0.0835073	0	0	0.12866	0	0.124614	0	0.00550176	0	0.00751366	0	0.0872727	0.336269	0.507751	0	0	0	0	0	0.0722733	0	0	0	0	0.141587	0.165716	0.158282
Bacteria;Actinobacteria;Actinobacteria;Frankiales;Geodermatophilaceae;Blastococcus;	T87	0.0762706	0	0.0660142	0.188202	0.161584	0.010325	0.0286491	0.314555	0.17711	0.257756	0.171917	0	0	0.335226	0	0.265944	0.121267	0	0.184008	0.341089	0.67845	0.163535	1.30052	0.366269	0.094674	0	0.115268	0	0.00366784	0.256761	0.0127732	0.55273	0.00181818	0.373632	1.79735	0.00943975	0	0.408012	0	1.72207	0.229961	0.1911	0.104686	0.269112	1.03306	0.220247	0.0974801	0
Bacteria;Actinobacteria;Actinobacteria;Frankiales;Geodermatophilaceae;Geodermatophilus;	T88	0.0369797	0	0	0.0493644	0.0502008	0.00387188	0.0131631	0	0.277145	0	0	0	0	0	0	0.0409144	0.00734952	0	0	0.430422	0	0.0452331	0	0	0.0267029	0	0.038942	0.00396149	0	0.0319052	0	0	0.0890909	0.0960769	0	0	0	0	0	0	0.111695	0	0	0	0.00268327	0.0943916	0.00974801	0.214811
Bacteria;Actinobacteria;Actinobacteria;Frankiales;Geodermatophilaceae;Modestobacter;	T89	0.00346685	0	0	0.0987289	0.028238	0.0120459	0.000774299	0.307406	0.190229	0.08285	0	0.0646041	0	0	0	0	0.00367476	0	0.00170378	0	0	0.0556715	0	0	0.0776812	0.0549739	0.0155768	0	0	0	0.00375683	0	0	0.122765	0	0.0220261	0	0.0529886	0	0.600721	0.0131406	0	0	0	0	0.0943916	0.321684	0
Bacteria;Actinobacteria;Actinobacteria;Frankiales;Geodermatophilaceae;uncultured;	T90	0.0173342	0	0	0	0.0423569	0.0120459	0.0054201	0	0	0	0	0.00717824	0	0	0	0	0.0477719	0	0	0	0	0.059151	0	0	0.0461232	0	0.0498458	0	0	0	0.0150273	0	0	0.0320256	0	0	0.0955064	0	0	0	0	0.19656	0	0	0	0	0	0
Bacteria;Actinobacteria;Actinobacteria;Frankiales;Nakamurellaceae;Nakamurella;	T91	0.681813	0	0.0416932	0.601629	0.586722	0.0890533	0.0271005	0.49328	0.559209	1.06784	0	0.107674	0.410073	0.329819	0	0.465402	0.862344	0.693391	0.151636	0.548179	0.00991886	0.692415	0	0.349233	0.643298	0	0.58413	0	0.0495158	0.0136737	0.0631147	0.0110546	0.169091	1.38778	0.38643	0.213968	0	0	0.153708	1.28154	0.64389	0.18018	0.00168848	0.338882	0	0.605679	0.224204	0.62182
Bacteria;Actinobacteria;Actinobacteria;Frankiales;Sporichthyaceae;	T92	0.00115562	0	0.00463258	0	0.00470633	0.000430209	0	0	0	0	0	0	0	0	0	0.066486	0.0134741	0	0	0	0	0.00347947	0	0	0	0	0	0	0	0	0	0	0	0.0160128	0	0	0	0	0.00194568	0	0	0	0	0	0	0.00786596	0	0
Bacteria;Actinobacteria;Actinobacteria;Frankiales;Sporichthyaceae;Sporichthya;	T93	0	0	0.00115814	0	0.00941265	0.00172084	0	0	0.0967546	0	0	0	0	0	0	0	0	0	0	0	0	0.00347947	0	0	0.00242754	0	0.0124614	0	0.00641872	0	0.000751366	0	0	0	0	0	0	0	0	0	0	0	0	0	0	0	0	0
Bacteria;Actinobacteria;Actinobacteria;Frankiales;Sporichthyaceae;hgcI clade;	T94	0	0	0	0	0	0.000430209	0	0	0	0	0	0	0	0	0	0	0	0	0	0	0	0	0	0	0	0	0	0	0	0	0	0	0	0	0	0	0	0	0	0	0	0	0	0	0	0	0	0
Bacteria;Actinobacteria;Actinobacteria;Frankiales;Sporichthyaceae;uncultured;	T95	0.130585	0	0	0.0987289	0.232179	0.016348	0.0178089	0	0	0.349811	0.709849	0	0	0	0	0.0485859	0.513241	0	0.0408907	0	0	0.208768	0	0.394662	0.109239	0	0.213402	0.138652	0	0	0.01653	0	0	0.26688	0	0.00786646	0	0.13777	0	0.260312	0.111695	0	0.0371465	0	0	0.228113	0	0
Bacteria;Actinobacteria;Actinobacteria;Frankiales;uncultured;	T96	0.106317	0	0.475997	0.0802172	0.0988328	0.0309751	0.174217	0	0.167271	0	0.11646	0.0229704	0	0	0	0.214801	0.061246	0	0.533283	0.231453	0	0.0765484	1.18585	0.883021	0.225761	0	0.144864	0.142614	0.0183392	0.0288666	0.0278005	0.762768	0.323636	0.256205	0	0.0912509	0.458431	1.35121	0	0.328394	0.0854139	0	0.189109	0.159474	1.46506	0.133721	0.580007	0.237422
Bacteria;Actinobacteria;Actinobacteria;Glycomycetales;Glycomycetaceae;Glycomyces;	T97	0	0	0	0	0	0	0	0	0	0	0	0	0	0	0	0	0	0	0	0	0	0.00347947	0	0	0.0194203	0	0	0	0	0	0	0	0	0.0053376	0	0	0	0	0	0	0	0	0	0	0	0	0	0
Bacteria;Actinobacteria;Actinobacteria;Kineosporiales;Kineosporiaceae;	T98	0.00115562	0	0	0	0	0	0.0015486	0	0	0	0	0	0	0	0	0	0.00244984	0	0	0	0	0	0	0	0.00242754	0	0.00155768	0	0	0	0.000751366	0	0	0	0	0	0	0	0	0	0	0	0	0	0	0	0	0
Bacteria;Actinobacteria;Actinobacteria;Kineosporiales;Kineosporiaceae;Angustibacter;	T99	0.0127118	0	0	0	0.028238	0.00215105	0	0	0.214828	0.432661	0	0	0	0	0	0	0.0367476	0	0	0	0	0.0208768	0	0	0.0752537	0	0.0295959	0	0	0	0.00601092	0	0	0.0427008	0	0	0.3677	0	0	0	0	0	0	0	0	0.0707937	0	0
Bacteria;Actinobacteria;Actinobacteria;Kineosporiales;Kineosporiaceae;Kineococcus;	T100	0	0	0.00115814	0.0586203	0.0376506	0.000430209	0.0046458	0	0.0770757	0	0	0.0459407	0	0	0	0	0.129841	0	0.0408907	0.312665	0	0.173974	0	0	0.0291305	0	0.0311536	0.138652	0	0	0.000751366	0	0.107273	0.13344	0	0	0	0.121874	0	0.148178	0.0591327	0	0.178978	0	0	0.0235979	0	0
Bacteria;Actinobacteria;Actinobacteria;Kineosporiales;Kineosporiaceae;Kineosporia;	T101	0.00231123	0	0.00115814	0.00308528	0.0502008	0.00344167	0.0015486	0	0.17219	0	0	0	0.246044	0	0	0	0.0416473	0	0.00170378	0	0	0.0313152	0.00279681	0	0.0194203	0	0.034269	0	0.00183392	0	0.00150273	0	0	0.0480384	0	0	0	0	0	0	0.0197109	0.12012	0	0	0	0.0550617	0	0
Bacteria;Actinobacteria;Actinobacteria;Kineosporiales;Kineosporiaceae;Pseudokineococcus;	T102	0	0	0	0	0	0.000430209	0.000774299	0	0.0754358	0	0	0	0	0	0	0	0	0	0	0	0	0	0	0	0	0	0	0	0	0	0	0	0	0	0	0	0	0	0	0	0	0	0	0	0	0	0.0926061	0
Bacteria;Actinobacteria;Actinobacteria;Kineosporiales;Kineosporiaceae;Quadrisphaera;	T103	0.00115562	0	0.0590654	0.00308528	0.0517696	0.000860419	0.0418122	0	0.00163991	0	0	0.0157921	0	0.0865099	0	0.140643	0	0	0.235122	0.00406058	0	0.0139179	0.564956	0	0.0509783	0	0.0295959	0	0.0100866	0.0470981	0.00300546	0	0	0.0907393	0	0	0	0	0	0	0.0197109	0	0	0	0	0	0	0.113058
Bacteria;Actinobacteria;Actinobacteria;Kineosporiales;Kineosporiaceae;uncultured;	T104	0	0	0	0	0	0.000430209	0	0	0	0	0	0	0	0	0	0	0.0110243	0	0	0	0	0	0	0	0	0	0.00311536	0	0.00550176	0	0.000751366	0	0	0.0160128	0	0	0	0	0	0.0160192	0	0	0	0	0	0	0	0
Bacteria;Actinobacteria;Actinobacteria;Micrococcales;	T105	0	0	0.0289536	0.0123411	0.0109814	0	0.000774299	0	0	0	0	0	0	0	0	0	0	0	0.163563	0	0	0.00347947	0	0	0	0	0	0	0	0	0	0	0	0	0	0	0	0	0	0	0	0	0	0	0	0.00786596	0	0
Bacteria;Actinobacteria;Actinobacteria;Micrococcales;AKAU3644;	T106	0.00924492	0	0.00115814	0	0.0062751	0.00129063	0.0054201	0	0.00163991	0	0	0	0	0	0	0.00255715	0.0061246	0	0	0	0	0.00695894	0	0	0.00242754	0	0.00311536	0	0	0	0.000751366	0	0	0.0106752	0	0	0	0	0	0	0	0	0	0	0	0.0157319	0	0
Bacteria;Actinobacteria;Actinobacteria;Micrococcales;Beutenbergiaceae;	T107	0	0	0	0	0	0	0	0	0.0557569	0	0	0.0287129	0	0	0	0	0	0	0	0	0.380884	0	0	0	0	0	0.00311536	0	0.00091696	0	0	0	0	0	0	0	0	0	0	0	0	0	0	0	0	0	0	0
Bacteria;Actinobacteria;Actinobacteria;Micrococcales;Beutenbergiaceae;Beutenbergia;	T108	0	0	0	0	0	0.000860419	0	0	0	0	0	0	0	0	0	0	0	0	0	0	0	0	0	0	0	0	0	0	0	0	0	0	0	0	0	0	0	0	0	0	0	0	0	0	0	0	0	0
Bacteria;Actinobacteria;Actinobacteria;Micrococcales;Beutenbergiaceae;Miniimonas;	T109	0	0	0	0	0	0	0	0	0	0	0	0	0	0	0	0	0	0	0	0	0	0.00347947	0	0	0	0	0	0	0.00091696	0	0	0	0	0	0	0	0	0	0	0	0	0	0	0	0	0	0	0
Bacteria;Actinobacteria;Actinobacteria;Micrococcales;Beutenbergiaceae;Salana;	T110	0	0	0	0	0	0	0	0	0	0	0	0	0	0	0	0	0	0	0	0	0.00595132	0	0	0	0	0	0	0	0.00091696	0	0	0	0	0	0	0	0	0	0	0	0	0	0	0	0	0	0	0
Bacteria;Actinobacteria;Actinobacteria;Micrococcales;Bogoriellaceae;Bogoriella;	T111	0.00924492	0	0	0	0	0	0.0162603	0	0	0	0	0	0	0	0	0	0	0.384615	0	0	0	0.00347947	0	0	0	0	0	0	0	0	0	0	0	0	0	0	0	0	0	0	0	0	0	0	0	0.00786596	0	0
Bacteria;Actinobacteria;Actinobacteria;Micrococcales;Bogoriellaceae;Georgenia;	T112	0.0624032	0	0.024321	0	0	0.000860419	0.0247776	0	0	0	0	0	0	0	0	0	0.00244984	0	0	0	0	0.00695894	0	0	0	0	0	0	0.00183392	0	0.000751366	0	0	0	0	0	0	0	0	0	0	0	0	0.13954	0	0.00786596	0	0
Bacteria;Actinobacteria;Actinobacteria;Micrococcales;Brevibacteriaceae;Brevibacterium;	T113	0.292371	0	17.5517	0	0.100402	0.0137667	20.8751	0	0.0803555	0.08285	0	0.0373268	1.3846	0	1.4123	0	0	2.11538	16.6221	0.00406058	0	0.0835073	0	0	0.29616	0	0.0638649	8.76679	0.0192562	18.9456	0.0127732	0	0.18	0.0907393	0	0	0.60169	0	16.4935	0	0.367937	1.78542	23.1271	0	0.217345	0.762999	0.302188	0.35048
Bacteria;Actinobacteria;Actinobacteria;Micrococcales;Cellulomonadaceae;	T114	0	0	0	0	0.00470633	0.000430209	0	0	0	0	0	0	0	0	0	0	0.00122492	0	0	0	0	0.0139179	0	0	0	0	0.00311536	0	0	0	0.00150273	0	0	0.0373632	0	0	0	0	0	0	0	0	0	0	0	0	0	0
Bacteria;Actinobacteria;Actinobacteria;Micrococcales;Cellulomonadaceae;Actinotalea;	T115	0.0219567	0	0.0196885	0	0.00470633	0.00344167	0.00929159	0.164427	0	0	0	0.0617328	0	0	0	0	0.0416473	0	0	0.0609088	0	0.0208768	0	0	0.0339855	0	0.038942	0	0.00091696	0	0.0187841	0	0.0145455	0.026688	0	0.00157329	0	0.13777	0	0.0160192	0	0	0.0692275	0.0697698	0	0.110123	0	0
Bacteria;Actinobacteria;Actinobacteria;Micrococcales;Cellulomonadaceae;Cellulomonas;	T116	0.136363	0	0.00115814	0.104899	0.0737324	0.0322657	0.0147117	0.500429	0.0491973	0.0736445	0	0.0287129	0	0.156799	0	0.427044	0.361351	0.371073	0.146525	0.304544	0	0.257481	0.732765	0	0.189348	0	0.221191	0	0.0110035	0	0.0255464	0	0.127273	0.357619	0	0.0188795	0.558713	0.0529886	0	0.752903	0.197109	0.14742	0	0	0	0.196649	0.443535	0
Bacteria;Actinobacteria;Actinobacteria;Micrococcales;Cellulomonadaceae;Oerskovia;	T117	0	0	0	0	0	0	0	0	0	0	0	0	0	0	0	0	0	0	0	0	0	0	0	0	0	0	0	0	0	0	0	0	0	0	0	0	0	0	0	0	0	0	0	0	0	0	0	0
Bacteria;Actinobacteria;Actinobacteria;Micrococcales;Cellulomonadaceae;Paraoerskovia;	T118	0	0	0	0	0	0	0	0	0	0	0	0	0	0	0	0	0	0	0	0	0	0	0	0	0	0	0	0	0	0	0	0	0	0	0	0	0	0	0	0	0	0	0	0	0	0	0	0
Bacteria;Actinobacteria;Actinobacteria;Micrococcales;Demequinaceae;Demequina;	T119	0.27157	0	0	0	0.149034	0.026673	0	0	0	0	0	0	0.255693	0.162206	0	0.033243	0.246209	0	0	0	0	0.0869868	0	0.437252	0.235471	0	0.0981339	0	0	0.0015193	0.0262978	0	0	0.106752	0	0.026746	0	0	0	0	0.105125	0	0	0	0	0.0865256	0	0
Bacteria;Actinobacteria;Actinobacteria;Micrococcales;Demequinaceae;Lysinimicrobium;	T120	0.0288904	0	0	0	0	0.00430209	0	0	0	0	0	0	0	0	0	0	0	0	0	0	0	0	0	0	0	0	0	0	0	0	0	0	0	0.0106752	0	0	0	0	0	0	0	0	0	0	0	0	0	0
Bacteria;Actinobacteria;Actinobacteria;Micrococcales;Demequinaceae;uncultured;	T121	0	0	0	0	0.0156878	0	0	0	0	0	0	0	0	0	0	0	0	0	0	0	0	0	0	0	0	0	0.00311536	0	0	0	0	0	0	0.0053376	0	0	0.420228	0	0	0	0	0	0	0	0	0.117989	0	0
Bacteria;Actinobacteria;Actinobacteria;Micrococcales;Dermabacteraceae;Brachybacterium;	T122	0.506159	0	3.89716	1.05516	0.0674573	0.0219407	4.50642	0	2.28439	0.101261	0	0.0631685	5.3792	0	0.794736	1.19163	0	0.0162514	4.21004	0	0.505862	0.0939457	0.139841	0.670074	0.233044	0	0.0763264	2.65024	0.173305	4.46217	1.15861	0	0.872727	0.13344	0.0898674	0.457828	1.98653	0.482196	6.4791	0.30036	0.203679	2.06388	4.23132	0	0	1.36081	0.204708	0
Bacteria;Actinobacteria;Actinobacteria;Micrococcales;Dermabacteraceae;Dermabacter;	T123	0	0	0.00463258	0	0	0	0.0069687	0	0	0	0	0	0	0	0	0	0	0	0	0	0	0.00347947	0	0	0	0	0	0	0.00091696	0.0015193	0.061612	0	0	0	0	0	0	0	0	0	0	0	0	0	0	0	0	0
Bacteria;Actinobacteria;Actinobacteria;Micrococcales;Dermabacteraceae;Devriesea;	T124	0	0	0	0	0	0	0.0023229	0	0	0	0	0	0	0	0	0	0	0	0	0	0	0	0	0	0	0	0	0	0	0	0.00976775	0	0	0	0	0	0	0	0	0	0	0	0	0	0	0	0	0
Bacteria;Actinobacteria;Actinobacteria;Micrococcales;Dermabacteraceae;Helcobacillus;	T125	0	0	0	0	0	0	0.00774299	0	0	0	0	0	0	0	0	0	0	0	0	0	0	0	0	0	0	0	0	0	0	0	0.00525956	0	0	0	0	0	0	0	0	0	0	0	0	0	0	0	0	0
Bacteria;Actinobacteria;Actinobacteria;Micrococcales;Dermacoccaceae;	T126	0	0	0.00231629	0	0.00156878	0	0.0123888	0	0	0	0	0	0	0	0	0	0	0	0	0	0	0	0	0	0	0	0.00155768	0	0	0.0015193	0.461338	0	0	0	0	0.294206	0	0	0	0	0	0	0	0	0	0	0	0
Bacteria;Actinobacteria;Actinobacteria;Micrococcales;Dermacoccaceae;Barrientosiimonas;	T127	0.00693369	0	0	0	0.0862826	0	0	0	0	0.0552334	0	0	0	0	0	0	0.0110243	0	0	0	0	0.0521921	0	0	0.0412681	0	0.526496	0	0	0	0.00150273	0	0	0.0960769	0	0	0	0	0	0	0.0525624	0	0	0	0	0.0865256	0	0
Bacteria;Actinobacteria;Actinobacteria;Micrococcales;Dermacoccaceae;Branchiibius;	T128	0	0	0	0	0	0	0	0	0	0	0	0	0	0	0	0	0	0	0	0	0	0	0	0	0	0	0	0	0	0	0	0	0	0	0	0	0	0	0	0	0	0	0	0	0	0	0	0
Bacteria;Actinobacteria;Actinobacteria;Micrococcales;Dermacoccaceae;Calidifontibacter;	T129	0	0	0.00115814	0	0	0	0.000774299	0	0	0	0	0	0	0	0	0	0	0	0	0	0	0	0	0	0	0	0	0	0	0	0.000751366	0	0	0	0	0	0	0	0	0	0	0	0	0	0	0	0	0
Bacteria;Actinobacteria;Actinobacteria;Micrococcales;Dermacoccaceae;Demetria;	T130	0.00462246	0	0.127396	0	0	0	0.0201318	0	0	0	0	0	0	0	0	0	0	0	0.0425945	0	0	0	0	0	0	0	0	0.102999	0	0.066849	0	0	0	0	0	0	0	0	0.354113	0	0	0.01638	0	0	0	0	0	0
Bacteria;Actinobacteria;Actinobacteria;Micrococcales;Dermacoccaceae;Dermacoccus;	T131	0	0	0	0	0	0	0	0	0	0	0	0	0	0	0	0	0	0	0	0	0	0.00347947	0	0	0	0	0.0436151	0	0	0	0.0022541	0	0	0.0373632	0	0	0	0	0	0	0	0	0	0	0	0.133721	0	0
Bacteria;Actinobacteria;Actinobacteria;Micrococcales;Dermacoccaceae;Flexivirga;	T132	0	0	0.121605	0	0	0	0.0247776	0	0	0	0	0	0	0	0	0	0.00122492	0	0.119265	0	0	0	0	0	0	0	0	0.198075	0	0	0	0	0	0	0	0	0	0	0	0	0	0	0.0270156	0	0	0	0	0
Bacteria;Actinobacteria;Actinobacteria;Micrococcales;Dermacoccaceae;Kytococcus;	T133	0	0	0.0254792	0.49673	0.0533384	0	0	0	0.628085	0.533922	0	0	0	0	0	1.12259	0	0.00270856	0	0	0	0.0730689	0	0	0.0121377	0	0.0903455	0	0.0412632	0	1.90997	1.40394	0.0254545	0.128102	0.422377	1.46945	0	0.206655	0	0.21626	0.190539	0	0	0	0	0.291041	0.160842	0
Bacteria;Actinobacteria;Actinobacteria;Micrococcales;Dermacoccaceae;Luteipulveratus;	T134	0.00231123	0	0.00231629	0	0.00156878	0	0.0015486	0	0	0	0	0	0	0	0	0	0	0	0	0	0	0.00695894	0	0	0	0	0.00934609	0	0	0	0.00150273	0	0	0.0053376	0	0	0	0	0	0	0	0	0	0	0	0	0	0
Bacteria;Actinobacteria;Actinobacteria;Micrococcales;Dermacoccaceae;Rudaeicoccus;	T135	0	0	0.00463258	0	0.0062751	0	0	0	0	0	0	0	0	0	0	0	0	0	0	0	0	0	0	0	0	0	0	0	0	0	0.0623633	0	0	0.0053376	0	0.106984	0	0	0	0	0	0	0	0	0	0	0	0
Bacteria;Actinobacteria;Actinobacteria;Micrococcales;Dermacoccaceae;Yimella;	T136	0	0	0	0	0	0	0	0	0	0	0	0	0	0	0	0	0	0	0	0	0	0	0	0	0	0	0	0	0	0	0	0	0	0	0	0	0	0	0	0	0	0	0	0	0	0	0	0
Bacteria;Actinobacteria;Actinobacteria;Micrococcales;Dermacoccaceae;uncultured;	T137	0	0	0.00694887	0	0	0	0	0	0	0	0	0	0.149556	0	0	0	0	0	0	0	0	0	0	0	0.0291305	0	0	0	0	0	0	0	0	0	0	0	0	0	0	0	0	0	0	0	0	0	0	0
Bacteria;Actinobacteria;Actinobacteria;Micrococcales;Dermatophilaceae;	T138	0	0	0	0	0	0	0	0	0	0	0	0	0	0	0	0	0	0	0	0	0	0	0	0	0	0	0	0	0	0	0.000751366	0	0	0	0	0	0	0	0	0	0	0	0	0	0	0	0	0
Bacteria;Actinobacteria;Actinobacteria;Micrococcales;Dermatophilaceae;Austwickia;	T139	0	0	0	0	0.0203941	0	0	0	0	0	0	0	0	0	0	0	0	0	0	0	0	0.00347947	0	0	0	0	0.0295959	0	0	0	0	0	0	0	0	0	0	0	0	0	0	0	0	0	0	0	0	0
Bacteria;Actinobacteria;Actinobacteria;Micrococcales;Dermatophilaceae;Dermatophilus;	T140	0	0	0.0382188	0	0.0847139	0	0.0108402	0	0	0	0	0	0	0	0	0	0	0	0.0085189	0	0	0	0	0	0	0	0.00934609	0.00396149	0.00091696	0	0.00450819	0	0	0.0053376	0	0	0	0	0	0	0	0	0	0	0	0	0	0
Bacteria;Actinobacteria;Actinobacteria;Micrococcales;Dermatophilaceae;Kineosphaera;	T141	0	0	0.00347443	0	0.00313755	0.00258126	0.0116145	0	0	0	0	0	0	0	0	0	0.00244984	0	0.0800777	0	0	0.0173974	0	0	0	0	0	0	0	0	0.00300546	0	0	0.0320256	0	0	0	0	0	0	0	0.273	0	0	0	0	0	0
Bacteria;Actinobacteria;Actinobacteria;Micrococcales;Dermatophilaceae;Mobilicoccus;	T142	0	0	0	0	0.0235316	0	0.0433608	0	0	0	0	0	0	0	0	0	0	0.306067	0	0	0	0.00695894	0	0	0	0	0.00623072	0	0	0	0.0368169	0	0	0	0	0.00314658	0	0	0	0	0	0	0	0	0	0	0.331432	0
Bacteria;Actinobacteria;Actinobacteria;Micrococcales;Dermatophilaceae;Piscicoccus;	T143	0	0	0	0	0	0	0	0	0	0	0	0	0	0	0	0	0	0	0	0	0	0	0	0	0	0	0	0	0	0	0.000751366	0	0	0	0	0	0	0	0	0	0	0	0	0	0	0	0	0
Bacteria;Actinobacteria;Actinobacteria;Micrococcales;Dermatophilaceae;uncultured;	T144	0.0531583	0	0.0359025	0	0.0251004	0.0606595	0.0371664	0	0	0	0	0.00430694	0	0	0	0	0.0514466	0.00270856	0.00511134	0	0	0.06611	0	0	0.0194203	0	0.0218075	0.00396149	0.0045848	0.0015193	0.0856557	0	0	0.0640512	0	0.00157329	0	0	0	0.00400481	0	0	0.00337695	0	0	0.0157319	0.00487401	0
Bacteria;Actinobacteria;Actinobacteria;Micrococcales;Intrasporangiaceae;Aquipuribacter;	T145	0.0462246	0	0.136661	0	0	0.00301147	0.0851729	0.822133	0.3575	0.156495	0	0	0	0	0	0	0	0	0.105634	0	0	0.0104384	0	0	0.0218478	0	0	0.0752684	0.0045848	0.0470981	0.0022541	0	0	0.0053376	0.449337	0.0330391	0	0.291437	0.352167	0	0	0	0.0371465	0.249178	0.496404	0	0.155968	0
Bacteria;Actinobacteria;Actinobacteria;Micrococcales;Intrasporangiaceae;Arsenicicoccus;	T146	0.0358241	0	0.0440095	0	0	0.00817398	0.120016	0	0	0	0.0055457	0	0.694712	0	0	0	0	0	0.00340756	0.361392	0	0	0	0	0.00242754	0	0	0	0	0	1.57712	0	0	0	0	1.20829	0	0	0	0	0	0	0.0118193	0	0	0	0	0
Bacteria;Actinobacteria;Actinobacteria;Micrococcales;Intrasporangiaceae;Humibacillus;	T147	0.107472	0	0.00231629	0	0.136483	0.00430209	0.153311	0	0.149232	0.727239	0	0	0.501737	0	0	0	0.106568	0.135428	0.00340756	0	0	0.0452331	0	0	0.0339855	0	0.0560765	0	0	0.329687	0.0105191	0	0	0.53376	0.107841	0	0.353374	0.0476897	0.00194568	0	0.177398	0	0.0253271	0	0.00536653	0.534886	0	0
Bacteria;Actinobacteria;Actinobacteria;Micrococcales;Intrasporangiaceae;Intrasporangium;	T148	0.135207	0	0.00231629	0	0.541227	0.00215105	0.0069687	0	0.113154	0.00920556	0	0.00143565	0	0	0	0	0.014699	0	0.00511134	0	0	0.170494	0	0	0.0509783	0	0.258575	0	0.00641872	0	0.0247951	0	0.00181818	0.208167	0	0.00157329	0	0.169563	0	0	0.0065703	0	0.00168848	0	0	0.597813	0	0
Bacteria;Actinobacteria;Actinobacteria;Micrococcales;Intrasporangiaceae;Janibacter;	T149	0.952227	0	8.42898	0	0.00313755	0.00430209	5.61832	0	0	0.294578	0	0.00287129	0.467966	0	1.82232	0	0.00979936	0.0108342	5.53047	0	0	0.0208768	0	0.0028393	0.216051	0	0.00311536	5.38367	0	6.18505	0.0751366	0	0	0.0053376	0	0.0173062	0.329497	0	6.85073	0	0.459921	1.3104	7.05783	0	0.39444	0.267443	0	0
Bacteria;Actinobacteria;Actinobacteria;Micrococcales;Intrasporangiaceae;Knoellia;	T150	0.145608	0	0.332388	0.0493644	0.0470633	0.0296844	0.227644	0.00714898	0.0344381	0.0276167	0.0110914	0	0.188151	0.367667	0.116426	0.0613717	0.0391974	0.00541712	0.904708	0.243635	0	0.0974252	0	0	0.13837	0	0.0249229	0.170344	0.00641872	0.120024	0.0826502	0	0	0.330931	0.75938	0.0188795	0.754501	0.169563	1.29971	0	0.0065703	0.33852	0.351203	0.00996711	0.166363	0.0786596	0	0
Bacteria;Actinobacteria;Actinobacteria;Micrococcales;Intrasporangiaceae;Kribbia;	T151	0	0	0	0	0	0	0	0	0	0	0	0	0	0	0	0	0	0	0	0	0	0	0	0	0	0	0	0	0	0	0	0	0	0	0	0	0	0	0	0	0	0	0	0	0	0	0.034118	0
Bacteria;Actinobacteria;Actinobacteria;Micrococcales;Intrasporangiaceae;Lapillicoccus;	T152	1.20415	0	0.0150559	0	0.122364	0.0344167	0.0278748	0.714898	0.00327982	0.312989	0	0.0430694	0	0	0.769425	0.0102286	0.202112	0.0568797	0.00511134	0	0	0.111343	0	0	0.997718	0	0.289729	0.0713069	0.0174222	0.00455789	0.0022541	0	0	0.218842	0	0	0.119383	0	0.21597	0	0.0394218	0.551461	0.00844238	0	0	0.102258	0	0
Bacteria;Actinobacteria;Actinobacteria;Micrococcales;Intrasporangiaceae;Marihabitans;	T153	0	0	0	0	0	0	0	0	0	0	0	0	0	0	0	0	0	0	0	0	0	0	0	0	0	0	0	0	0	0	0	0	0	0	0	0	0	0	0	0	0	0	0	0	0	0.00786596	0	0
Bacteria;Actinobacteria;Actinobacteria;Micrococcales;Intrasporangiaceae;Ornithinicoccus;	T154	0.0878268	0	0.185303	0	0.00470633	0	0.159506	0	0.00163991	0	0	0	0	0	0	0	0.00122492	0.260022	0.160155	0	0	0.0104384	0.674032	0	0.0922464	0	0.00623072	0.320881	0	0.273473	0.138251	0	0.00181818	0.0053376	0	0	0	0.222552	0	0	0.0131406	0	0.433938	0	0.00268327	0	0	0
Bacteria;Actinobacteria;Actinobacteria;Micrococcales;Intrasporangiaceae;Ornithinimicrobium;	T155	0.00577808	0	0.0868608	0.151179	0.0219629	0.0047323	0.0627183	0	0	0	0	0	0.212273	0	0	0	0	0	0.0494096	0.113696	0	0.0626305	0	0	0.0169928	0	0.00311536	0	0.0110035	0	0.0210382	0	0	0.0693888	0	0.0220261	0.162361	0	0	0	0	0.03822	0	0	0	0.180917	0	0
Bacteria;Actinobacteria;Actinobacteria;Micrococcales;Intrasporangiaceae;Oryzihumus;	T156	0.0288904	0	0	0	0.0125502	0.00774377	0.358501	0	0	0	0	0	0	0	0	0	0.197212	0.28169	1.07338	0	0	0.0835073	0	0	0.106812	0	0.0218075	0	0	0.698876	0.00525956	0	0.125455	0.0640512	0	0.00157329	0	0	0	0	0.0131406	0	0.197552	0	0	0	0	0
Bacteria;Actinobacteria;Actinobacteria;Micrococcales;Intrasporangiaceae;Phycicoccus;	T157	0.075115	0	0.00463258	0	0.160015	0.0344167	0.0503295	0.443237	0	0.1657	0.0110914	0	0.188151	0.183833	0	0.00255715	0.0894191	0.159805	0.00511134	0.0162423	0	0.0347947	0	0	0.126232	0	0.0716533	0	0.0174222	0	0.0135246	0	0	0.128102	0	0	1.32276	0	0	0	0	0.1911	0.00168848	0	0	0.0235979	0.26807	0
Bacteria;Actinobacteria;Actinobacteria;Micrococcales;Intrasporangiaceae;Serinicoccus;	T158	0.0208011	0	0.00347443	0	0	0	0	0	0	0	0	0.0229704	0	0	0	0	0	0	0	0	0	0	0	0	0.0242754	0	0	0	0	0	0	0	0	0.0213504	0	0	0	0	0	0	0	0	0.0422119	0	0	0	0	0
Bacteria;Actinobacteria;Actinobacteria;Micrococcales;Intrasporangiaceae;Terrabacter;	T159	0.104005	0	0.00231629	0.00308528	0.07687	0.0150573	0	0	0	0.285372	0	0	0	0.0216275	0	0.217358	0.184963	0	0.00170378	0	0	0.0730689	0	0	0.0194203	0	0.0467304	0	0.00275088	0	0.00601092	0	0.207273	0.181479	0	0.00157329	0	0	0	0	0	0	0.035458	0	1.05989	0.188783	0.014622	0
Bacteria;Actinobacteria;Actinobacteria;Micrococcales;Intrasporangiaceae;Terracoccus;	T160	0	0	0	0	0	0	0	0	0	0	0	0	0	0	0	0	0	0	0	0	0	0	0	0	0	0	0	0	0	0	0	0	0	0	0	0	0	0	0	0	0	0	0	0	0	0	0	0
Bacteria;Actinobacteria;Actinobacteria;Micrococcales;Intrasporangiaceae;Tetrasphaera;	T161	0.10285	1.10135	0.167931	0.0586203	0.189822	0.0219407	0.0658155	0	0.0327982	0.9942	0.0055457	0.0559902	0.443844	0.00540687	0	0.460287	0.0391974	1.40303	0.0306681	0	0.698288	0.0382742	0	0	0.0218478	0.00249881	0.300632	0.170344	0.00825264	0.0455789	0.0300546	0	0.0181818	0.0907393	0.143788	0.242287	1.25113	0.127173	0.140089	0	0.0525624	0	0.00168848	0	0	0.0393298	0.258322	0
Bacteria;Actinobacteria;Actinobacteria;Micrococcales;Intrasporangiaceae;uncultured;	T162	0.68528	0	0.166773	0.212884	0.467495	0.111854	0.0820757	0.407492	0.218108	0.74565	1.06477	0.126337	0.265342	0	0	0.434716	0.76925	0	0.260678	0.284241	0.361047	0.299235	0	0	0.835073	0	0.531169	0.00396149	0.0128374	0.249164	0.0969262	0.0110546	0.14	0.619162	0.0539205	0.0330391	0.635118	0.0953794	0	0	0.269382	0.1365	0.32081	0.129572	0.426639	0.212381	0.141346	0.0226116
Bacteria;Actinobacteria;Actinobacteria;Micrococcales;Jonesiaceae;Jonesia;	T163	0	0	0.00115814	0	0	0	0	0	0	0	0	0	0	0	0	0	0	0	0	0	0	0	0	0	0	0	0	0	0	0	0	0	0	0	0	0	0	0	0	0	0	0	0	0	0	0	0	0
Bacteria;Actinobacteria;Actinobacteria;Micrococcales;Microbacteriaceae;	T164	0	0	0	0	0.00470633	0.000860419	0.000774299	0	0	0	0	0	0	0	0	0	0.0110243	0	0	0	0	0	0	0	0.0291305	0	0	0	0.00091696	0	0	0	0	0	0	0	0	0	0	0	0.0065703	0	0	0	0	0	0	0
Bacteria;Actinobacteria;Actinobacteria;Micrococcales;Microbacteriaceae;Agreia;	T165	0.0473802	0.779606	0	0	0.164721	0.000860419	0	0.0786388	0	0	0	0.0114852	0	0.145985	0	0.0946146	0.0195987	0.200433	0	0	1.35888	0.125261	0	0	0.0121377	0	0.528054	0	0	0	0	0	0	0.213504	1.06942	0.140023	0	0.0105977	0	0	0.065703	0	0	0.30898	0	0	0.029244	0
Bacteria;Actinobacteria;Actinobacteria;Micrococcales;Microbacteriaceae;Agrococcus;	T166	0.0427578	0	0.0706468	0.104899	0.0219629	0.00215105	0.0549753	0.271661	0	0.0736445	0	0	0.670591	0.156799	0	0.179001	0	0	0.219788	0.13806	0	0.0521921	0	0.0369108	0.0655435	0	0.0327113	0	0.00733568	0.106351	0.0120218	0	0.0890909	0.0640512	0	0	0	0.222552	0	0	0	0.2457	0.0776699	0.0797369	0	0.0550617	0.0633621	0.305257
Bacteria;Actinobacteria;Actinobacteria;Micrococcales;Microbacteriaceae;Agromyces;	T167	0.0358241	0	0	0	0.134915	0.00430209	0.0023229	0	0.326342	0	0	0	0	0.156799	0	0.163658	0.249884	0	0	0.00812117	0	0.059151	0	0	0.0218478	0	0.119941	0	0.00366784	0	0.0112705	0	0	0.170803	0	0	0	0	0.00194568	0.452543	0.229961	0	0	0.209309	0.00268327	0.149453	0	0
Bacteria;Actinobacteria;Actinobacteria;Micrococcales;Microbacteriaceae;Alpinimonas;	T168	0	0	0	0	0	0	0	0	0	0	0	0	0	0	0	0	0	0	0	0	0	0	0	0	0	0	0	0	0	0	0	0	0	0	0	0	0	0	0	0	0	0	0	0	0	0	0	0
Bacteria;Actinobacteria;Actinobacteria;Micrococcales;Microbacteriaceae;Amnibacterium;	T169	0.0728038	0	0	0	0.0815763	0.00215105	0	0	0.118073	0	0	0	0	0	0	0	0.00367476	0	0	0	0	0.0139179	0.296462	0	0	0	0.0545188	0	0	0	0	0	0	0.0480384	0	0	0	0	0	0	0	0	0	0	0	0	0	0
Bacteria;Actinobacteria;Actinobacteria;Micrococcales;Microbacteriaceae;Candidatus Aquiluna;	T170	0.00115562	0	0	0	0	0	0	0	0	0	0	0	0	0	0	0	0	0	0	0	0	0	0	0	0	0	0	0	0	0	0	0	0	0	0	0	0	0	0	0	0	0	0	0	0	0	0	0
Bacteria;Actinobacteria;Actinobacteria;Micrococcales;Microbacteriaceae;Candidatus Rhodoluna;	T171	0	0	0	0	0	0	0	0	0	0	0	0	0	0	0	0	0.00122492	0	0	0	0	0	0	0	0	0	0	0	0	0	0	0	0	0	0	0	0	0	0	0	0	0	0	0	0	0	0	0
Bacteria;Actinobacteria;Actinobacteria;Micrococcales;Microbacteriaceae;Chryseoglobus;	T172	0	0	0	0	0	0	0	0	0.00163991	0	0	0	0	0	0	0	0.00122492	0	0	0	0	0	0	0	0	0	0	0	0	0	0	0	0	0	0	0	0	0	0	0	0	0	0	0	0	0	0	0
Bacteria;Actinobacteria;Actinobacteria;Micrococcales;Microbacteriaceae;Clavibacter;	T173	0.00346685	0.457864	0	0.00308528	0.0156878	0.0107552	0	0	0	0	0	0.0559902	0	0	0	0	0.00244984	0	0	0.00406058	0	0	0	1.49915	0	0	0.0202499	0.182229	0.00091696	0	0.000751366	0.453239	0	0.160128	0.808807	0.0566385	0	0	0	0	0	0	0	0.0598027	0.316626	0	0.131598	0.35048
Bacteria;Actinobacteria;Actinobacteria;Micrococcales;Microbacteriaceae;Conyzicola;	T174	0	0	0	0	0	0	0	0	0	0	0	0	0	0.0270343	0	0	0	0	0	0	0	0	0	0	0	0	0	0	0	0	0	0	0	0	0	0	0	0	0	0	0	0	0	0	0	0	0	0
Bacteria;Actinobacteria;Actinobacteria;Micrococcales;Microbacteriaceae;Cryobacterium;	T175	0.00115562	0	0	0.0370233	0	0.00430209	0	0	0.100034	0	0	0.00861388	0	0	0	0.411702	0	0	0	0	0	0	0	0.0028393	0.0534058	0	0.0109038	0	0	0	0.00300546	0	0	0	0	0	0	0	0	0	0.144547	0	0	0	0	0	0	0
Bacteria;Actinobacteria;Actinobacteria;Micrococcales;Microbacteriaceae;Curtobacterium;	T176	0.00115562	0	0.016214	0.138837	0.0737324	0.000430209	0.0015486	0	0.282064	0	0.926131	0	0	0	0	0	0.00122492	0	0	0	0	0.0173974	0	0	0	0	0.00311536	0	0.00825264	0	0	0	0.0636364	0.122765	0	0	0	0	0	0.184221	0.0459921	0	0	0	0.493721	0	0	0
Bacteria;Actinobacteria;Actinobacteria;Micrococcales;Microbacteriaceae;Diaminobutyricimonas;	T177	0.00346685	0	0.00347443	0	0.00784388	0.00129063	0	0	0.00163991	0	0	0	0	0	0	0	0.0930939	0	0	0	0	0	0	0	0.00242754	0	0.00467304	0	0	0	0	0	0	0.0213504	0.00449337	0.00157329	0	0	0	0	0.0065703	0	0	0	0	0	0	0
Bacteria;Actinobacteria;Actinobacteria;Micrococcales;Microbacteriaceae;Frigoribacterium;	T178	0.0404465	0	0.0416932	0.123411	0.451807	0.00129063	0.0046458	0	0.0688762	0	0	0	0	0.00540687	0	0	0.0514466	0	0.00340756	0	0	0.059151	0	0	0	0	0.116826	0	0.0403462	0.00303859	0.0135246	0	0	0.101414	0	0.00157329	0	0	0	0	0	0	0	0	0	0.00786596	0	0
Bacteria;Actinobacteria;Actinobacteria;Micrococcales;Microbacteriaceae;Frondihabitans;	T179	0.00231123	0	0	0	0.0329443	0.000860419	0	0.428939	0	0	0	0	0	0	0	0.253158	0.00244984	0	0	0	0	0.0208768	0	0.587734	0	0	0.00623072	0	0.00091696	0	0	0	0	0.15479	0	0	0	0.00529886	0	0	0.0131406	0	0	0.189375	0	0	0	0
Bacteria;Actinobacteria;Actinobacteria;Micrococcales;Microbacteriaceae;Galbitalea;	T180	0	0	0	0	0.0125502	0	0	0	0	0	0	0	0	0	0	0	0	0	0	0	0	0	0	0	0	0	0.00311536	0	0.0045848	0	0.0127732	0	0	0.122765	0	0	0	0	0	0	0.0065703	0	0	0	0	0	0.00487401	0
Bacteria;Actinobacteria;Actinobacteria;Micrococcales;Microbacteriaceae;Glaciibacter;	T181	0	0	0	0	0.00470633	0	0	0	0	0	0	0	0	0	0	0	0	0	0	0	0	0	0	0	0	0	0	0	0	0	0	0	0	0	0	0	0	0	0	0	0	0	0	0	0	0	0	0
Bacteria;Actinobacteria;Actinobacteria;Micrococcales;Microbacteriaceae;Glaciihabitans;	T182	0.00231123	0.655859	0	0	0.122364	0.0047323	0.015486	0	0.17875	0	0.488021	0	0	0	0	0	0.123717	0	0.0442983	0	0	0.118302	0	0	0	0	0.0249229	0	0	0	0	0.0331638	0	0.170803	0.0808807	0	0.382026	0.747139	0	0	0.262812	0	0	0	0	0.0235979	0.224204	0
Bacteria;Actinobacteria;Actinobacteria;Micrococcales;Microbacteriaceae;Gulosibacter;	T183	0	0	0	0	0	0	0	0	0	0	0	0	0	0	0	0	0	0	0	0	0	0	0	0	0	0	0	0	0	0	0.0022541	0	0	0	0	0	0	0	0	0	0	0	0	0	0	0	0	0
Bacteria;Actinobacteria;Actinobacteria;Micrococcales;Microbacteriaceae;Herbiconiux;	T184	0.0439134	0	0	0.0308528	0.194528	0	0	0.00714898	0.264025	0	0	0.0258416	0	0	0	0	0.195987	0	0	0	0	0	0	0	0.0145652	0	0.00623072	0.031692	0.00091696	0	0.00826502	0	0.401818	0.304243	0.0224669	0.0173062	0	0	0	0	0.0459921	0	0	0.279079	0	0.157319	0	0
Bacteria;Actinobacteria;Actinobacteria;Micrococcales;Microbacteriaceae;Homoserinibacter;	T185	0	0	0	0	0	0	0	0	0	0	0	0	0	0	0	0	0	0	0	0	0	0	0	0	0	0	0.00311536	0	0	0	0.000751366	0	0	0.0053376	0	0	0	0	0	0	0	0	0	0	0	0	0	0
Bacteria;Actinobacteria;Actinobacteria;Micrococcales;Microbacteriaceae;Klugiella;	T186	0	0	0.0150559	0	0.00156878	0	0	0	0	0	0	0	0	0	0	0	0.00122492	0	0	0	0	0	0	0.0028393	0	0	0	0	0	0	0	0	0	0.0053376	0	0	0	0	0	0	0	0	0	0	0	0	0	0
Bacteria;Actinobacteria;Actinobacteria;Micrococcales;Microbacteriaceae;Labedella;	T187	0	0	0	0	0	0	0	0	0	0	0	0	0	0	0	0	0	0	0	0	0	0	0	0	0	0	0.00467304	0	0.00091696	0	0	0	0	0	0	0	0	0	0	0	0	0	0	0	0	0	0	0
Bacteria;Actinobacteria;Actinobacteria;Micrococcales;Microbacteriaceae;Leifsonia;	T188	0.00115562	0	0	0	0.0658886	0.00602293	0.0046458	0	0.00983945	0	0	0	0	0	0	0.109958	0.0281732	0	0.00170378	0	0.267809	0.00695894	0	0	0.0364131	0	0.104365	0	0	0	0.00601092	0	0.238182	0.240192	0	0	0	0	0	0	0	0	0	0	0	0.0157319	0	0
Bacteria;Actinobacteria;Actinobacteria;Micrococcales;Microbacteriaceae;Leucobacter;	T189	0.015023	0	0.0382188	0.0863878	0.175703	0.00215105	0.0526524	0	0.159071	0	0	0.0459407	0.559629	0	0	0	0.0416473	0	0.0187416	0.00406058	0	0.0243563	0	0.462805	0.0436957	0	0.0233652	0	0.117371	0.0015193	0.0105191	0	0.298182	0.053376	0	0.00786646	0	0	0	0	0.170828	0	0.00168848	0	0	0.180917	0.209582	0
Bacteria;Actinobacteria;Actinobacteria;Micrococcales;Microbacteriaceae;Lysinimonas;	T190	0.139829	0	0	0	0.351406	0.00645314	0.000774299	0	0.114794	0	0	0	0.385951	0.00540687	0	0	0.138416	0	0.0511134	0	0.269793	0.059151	0	0.0028393	0.00242754	0	0.166672	0	0	0	0.00525956	0	0.101818	0.272218	0	0.00629317	0	0.0105977	0.381353	0	0	0.1365	0	0.0996711	0	0	0	0
Bacteria;Actinobacteria;Actinobacteria;Micrococcales;Microbacteriaceae;Marisediminicola;	T191	0	0	0	0	0	0.000430209	0	0	0	0	0	0	0	0.00540687	0	0	0.0428722	0	0	0	0	0	0	0	0	0	0	0	0	0	0	0	0	0.0053376	0	0	0	0	0	0	0	0	0	0	0	0	0	0
Bacteria;Actinobacteria;Actinobacteria;Micrococcales;Microbacteriaceae;Microbacterium;	T192	1.05045	0.433115	0.280271	0.632482	0.677711	0.0645314	0.185832	0.486131	0.839633	0.561539	1.07587	0.0890101	1.11443	1.51392	0	1.19163	0.934614	0.655471	0.429353	1.12072	1.04942	0.438413	2.86114	0.107893	0.548624	0.0949549	0.657341	0	0.0632702	0.238529	0.0766393	2.5094	0.670909	1.04083	0.238149	0.116424	1.09832	0	0.465017	0.348418	0.354796	0.660661	0.288729	0.249178	0.670817	0.416896	0.151094	0.260034
Bacteria;Actinobacteria;Actinobacteria;Micrococcales;Microbacteriaceae;Microcella;	T193	0	0	0	0	0	0	0	0	0	0	0	0	0	0	0	0	0	0	0	0	0	0	0	0	0	0	0	0	0	0	0	0	0	0	0	0	0	0	0	0	0	0	0	0	0	0	0	0
Bacteria;Actinobacteria;Actinobacteria;Micrococcales;Microbacteriaceae;Microterricola;	T194	0.0681813	0	0	0.00925583	0.00784388	0.000430209	0	0.150129	0.54773	0.119672	0	0	0	0	0	0	0.00122492	0	0.0494096	0.146181	0.158702	0.00347947	0	0	0.0121377	0	0	0	0	0	0	0	0	0.0160128	0	0	0	0.0582874	0	0	0	0	0	0.00996711	0	0	0	0
Bacteria;Actinobacteria;Actinobacteria;Micrococcales;Microbacteriaceae;Mycetocola;	T195	0.00115562	0	0	0.0617055	0	0.00387188	0.0015486	0	0	0	0	0	0	0	0	0.1074	0.00244984	0	0	0	0	0.0139179	0	0	0.0242754	0	0	0	0	0	0	0	0	0	0	0	0	0	0	0	0	0	0	0	0	0	0	0
Bacteria;Actinobacteria;Actinobacteria;Micrococcales;Microbacteriaceae;Naasia;	T196	0	0	0	0	0	0	0	0	0	0	0	0	0	0	0	0	0	0	0.0340756	0	0	0	0	0	0	0	0.00311536	0	0	0	0	0	0	0	0	0	0	0	0	0	0	0	0	0	0	0	0	0
Bacteria;Actinobacteria;Actinobacteria;Micrococcales;Microbacteriaceae;Okibacterium;	T197	0.0231123	0	0	0	0.014119	0	0	0	0	0	0	0	0	0	0	0	0	0	0	0	0	0	0	0	0	0	0	0	0	0	0	0	0	0	0	0	0	0	0	0	0.197109	0	0	0	0	0	0	0
Bacteria;Actinobacteria;Actinobacteria;Micrococcales;Microbacteriaceae;Plantibacter;	T198	0.0219567	0	0.00694887	0	0.0219629	0.00301147	0.0147117	0	0	0	0	0.0229704	0	0	0	0	0.0183738	0	0	0	0	0.0243563	0	0	0.0388406	0	0.0747687	0	0	0	0	0	0	0.0427008	0	0	0	0.360322	0	0	0.0065703	0	0	0	0	0	0	0
Bacteria;Actinobacteria;Actinobacteria;Micrococcales;Microbacteriaceae;Pseudoclavibacter;	T199	0	0	0.0451676	0	0.0125502	0.00430209	0.0030972	0	0.0573968	0	0	0	0	0.162206	0	0	0.0330728	0	0	0	0	0.0417537	0	0	0.00971015	0	0	0	0.045848	0	0.00751366	0	0	0.053376	0	0.00314658	0	0	0	0	0	0	0.0607851	0	0	0.00786596	0	0
Bacteria;Actinobacteria;Actinobacteria;Micrococcales;Microbacteriaceae;Rathayibacter;	T200	0.00231123	0.791981	0.0254792	0.0647908	0.0753012	0.00301147	0	0	0.154151	0	0	0.0129208	0	0	0	0.0485859	0.111468	0	0.039187	0.393877	0	0.0139179	0	0	0.00242754	0	0.0171345	0	0.00550176	0	0	0	0.0963636	0.0907393	0	0.00629317	0.00477532	0.778932	0	0	0.0262812	0	0	0	0	0	0.112102	0
Bacteria;Actinobacteria;Actinobacteria;Micrococcales;Microbacteriaceae;Rhodoglobus;	T201	0	0	0	0	0	0	0	0	0	0	0	0	0	0	0	0	0	0	0	0	0	0	0	0	0	0	0	0	0	0	0	0	0	0	0	0	0	0	0	0	0	0	0	0	0	0	0	0
Bacteria;Actinobacteria;Actinobacteria;Micrococcales;Microbacteriaceae;Rudaibacter;	T202	0	0	0	0	0	0	0	0	0	0	0	0	0	0	0	0	0	0	0	0	0	0.00347947	0	0	0	0	0.00155768	0	0	0	0.000751366	0	0	0.0053376	0	0	0	0	0.00194568	0	0	0	0	0	0	0	0	0
Bacteria;Actinobacteria;Actinobacteria;Micrococcales;Microbacteriaceae;Salinibacterium;	T203	0.0462246	0	0	0	0.00156878	0	0	0	0	0	0	0	0	0	0	0	0.0269482	0	0	0	0	0.00695894	0	0.144804	0.199058	0	0.073211	0	0	0	0	0	0.243636	0	0	0	0	0	0	0	0	0.1638	0	0	0	0	0	0
Bacteria;Actinobacteria;Actinobacteria;Micrococcales;Microbacteriaceae;Schumannella;	T204	0.0288904	0	0	0	0.00156878	0	0	0	0	0	0	0	0	0	0	0	0.00244984	0	0	0	0	0.00695894	0	0	0	0	0	0	0	0	0.000751366	0	0	0.0106752	0	0	0	0	0	0	0	0	0	0	0	0	0	0
Bacteria;Actinobacteria;Actinobacteria;Micrococcales;Microbacteriaceae;Subtercola;	T205	0	0	0	0	0.0517696	0	0.000774299	0.00714898	0	0	0	0	0	0	0	0	0.0171489	0	0	0	0	0	0	0	0	0	0.0327113	0	0	0	0	0	0	0.0053376	0	0	0	0	0	0	0	0	0	0	0	0.0314639	0	0
Bacteria;Actinobacteria;Actinobacteria;Micrococcales;Microbacteriaceae;Zimmermannella;	T206	0	0	0	0	0	0	0	0	0	0	0	0	0	0	0	0	0	0	0	0	0	0.00347947	0	0	0.00242754	0	0.0202499	0	0	0	0.00375683	0	0	0	0	0	0	0	0	0	0	0	0	0	0	0.0157319	0	0
Bacteria;Actinobacteria;Actinobacteria;Micrococcales;Microbacteriaceae;uncultured;	T207	0.0612476	0	0	0	0.106677	0.00860419	0	0	0	0.257756	0	0.048812	0	0.302785	0	0.104843	0.0600211	0	0	0.109636	0	0.0800278	0	0	0.00971015	0	0.115268	0	0.00091696	0	0.0135246	0	0	0.11209	1.22669	0	0	0	0	0	0.0459921	0	0	0.249178	0	0.00786596	0.034118	0
Bacteria;Actinobacteria;Actinobacteria;Micrococcales;Micrococcaceae;	T208	0.00115562	0	0.00115814	0	0	0	0.0046458	0	0	0	0	0	0	0	0	0	0.00122492	0	0	0	0	0	0	0	0.00242754	0	0.00155768	0	0	0	0	0	0	0.0106752	0	0	0	0	0	0	0	0	0	0	0	0.00786596	0	0
Bacteria;Actinobacteria;Actinobacteria;Micrococcales;Micrococcaceae;Acaricomes;	T209	0.00115562	0	0	0	0	0	0	0	0	0	0	0	0	0	0	0	0	0	0	0	0	0.00347947	0	0	0	0	0	0	0	0	0	0	0	0	0	0	0	0	0	0	0	0	0	0	0	0	0	0
Bacteria;Actinobacteria;Actinobacteria;Micrococcales;Micrococcaceae;Arthrobacter;	T210	0.699147	0.952852	0.67404	0.28076	0.269829	0.0838908	0.407282	3.503	0.882271	0.276167	1.58052	0.25411	0.805673	0.519059	0	0.603488	0.429947	0.159805	0.959229	2.17647	1.04743	0.490605	3.2499	0.349233	0.92732	0	0.239883	0.10696	0.0192562	0.598602	0.0315574	3.44904	0.298182	0.592474	0.885194	0.582118	0	1.78042	0.402755	0.776932	0.137976	0.507781	0.769945	1.69441	1.58044	0.668607	1.44271	3.45958
Bacteria;Actinobacteria;Actinobacteria;Micrococcales;Micrococcaceae;Auritidibacter;	T211	0	0	0	0	0	0.000430209	0	0	0	0	0	0	0	0	0	0	0	0	0	0	0	0	0	0	0	0	0.00155768	0	0	0	0.0217896	0	0	0	0	0	0	0	0	0	0	0	0	0	0	0	0	0
Bacteria;Actinobacteria;Actinobacteria;Micrococcales;Micrococcaceae;Citricoccus;	T212	0.0820487	0	0.0370606	0	0	0.0236615	0.0263262	0.271661	0	0	0	0	0	0	0	0.0409144	0	0	0.00170378	0	0	0.0104384	0	0	0.031558	0	0	0	0	0	0.0187841	0	0	0	0	0.00157329	0	0	0	0	0	0	0	0	0	0.0786596	0	0
Bacteria;Actinobacteria;Actinobacteria;Micrococcales;Micrococcaceae;Enteractinococcus;	T213	0	0	0.00231629	0	0	0	0.0116145	0	0	0	0	0	0.226746	0	0	0	0	0	0.00170378	0	0	0	0	0	0	0	0	0	0	0.0015193	0.0323087	0	0	0	0	0	0	0	0	0	0	0	0	0	0	0	0	0
Bacteria;Actinobacteria;Actinobacteria;Micrococcales;Micrococcaceae;Glutamicibacter;	T214	0.351307	0	0.0509584	0.00308528	0.0156878	0.00387188	0.0898187	0	0.0131193	0	0.526841	0.145	0.212273	0	0	0.00255715	0.00244984	0.650054	0	0	0.00396755	0.139179	0	1.47359	0.254891	0	0.0919032	0.202036	0	0.271954	0.0247951	0	0	0.0480384	0	0.0786646	0	0	0	0.456548	0.157687	0.43134	0.0506543	0	0.295159	0.566349	0.321684	0.836631
Bacteria;Actinobacteria;Actinobacteria;Micrococcales;Micrococcaceae;Kocuria;	T215	0.434511	0	0.323122	5.27274	0.175703	0.00860419	0.406507	2.43065	10.0215	0.874528	2.72848	0.0516833	0.424547	0	0.15186	7.60241	0.00122492	1.75515	0.27942	0.734966	1.65645	0.12874	1.01524	0	0.271884	0.0324846	0.077884	0.324843	1.26724	0.109389	0.00525956	0.608004	2.02	0.0427008	0	0.113277	0	1.27173	0	1.38166	0.111695	0.42042	0.0202617	0.867138	0.211978	0.377566	1.63279	0.418315
Bacteria;Actinobacteria;Actinobacteria;Micrococcales;Micrococcaceae;Micrococcus;	T216	0.0369797	0	0.473681	0.459706	0.138052	0.0456022	0.069687	0.193023	4.3638	1.22434	2.33474	0.0545546	0.525859	0.562314	0	3.20411	0.00734952	0.793608	0.0289643	1.46993	3.48747	1.29784	0.788701	0.00851789	0.00971015	0	0.40967	0.820029	0.331023	0	5.37752	0.806987	1.41818	0.950093	0	4.26519	0	1.16045	0	0.240288	0.341656	0.1638	0.163782	0.607994	0.703016	3.43743	1.56943	0.633126
Bacteria;Actinobacteria;Actinobacteria;Micrococcales;Micrococcaceae;Neomicrococcus;	T217	0	0	0	0	0	0	0.000774299	0	0	0	0	0	0	0	0	0	0	0	0	0	0	0	0	0	0	0	0.00311536	0	0	0	0	0	0	0	0	0	0	0	0	0	0	0	0	0	0	0	0	0
Bacteria;Actinobacteria;Actinobacteria;Micrococcales;Micrococcaceae;Nesterenkonia;	T218	0.00693369	0	0.00231629	0.0493644	0	0.00172084	0.0023229	0	0.0147592	0	0	0	0	0	0	0	0	0.00541712	0.00170378	0	0	0	0	0	0	0	0	0	0	0	0.00375683	0	0	0	0	0	0	0	0	0	0	0	0.0422119	0	0	0.0157319	0	0
Bacteria;Actinobacteria;Actinobacteria;Micrococcales;Micrococcaceae;Paenarthrobacter;	T219	0	0	0	0	0	0.00258126	0.000774299	0	0	0	0	0	0	0	0	0.0639288	0	0	0	0	0	0	0	0	0	0	0	0	0	0	0.000751366	0	0	0	0	0	0.00477532	0	0	0	0.0065703	0	0.0793584	0	0	0	0	0
Bacteria;Actinobacteria;Actinobacteria;Micrococcales;Micrococcaceae;Paeniglutamicibacter;	T220	0.0970717	0	0	0.00617055	0.0470633	0.0296844	0	0	0	0.24855	0	0.0315842	0	0.227088	0	0	0.123717	1.12947	0	0	0	0.149617	0	0	0.240326	0	0.0623072	0	0	0	0.0428278	0.232147	0	0.165466	0	0.0550652	0.372475	0.18546	0	0	0.670171	0.01638	0	0.179408	0	0.676473	0.282692	0.226116
Bacteria;Actinobacteria;Actinobacteria;Micrococcales;Micrococcaceae;Pseudarthrobacter;	T221	0.060092	0	0.0196885	0.00308528	0.0251004	0.00645314	0.0123888	0.0428939	0.0836353	0.00920556	0.0110914	0.00287129	0	0.0108137	0	0.255715	0.0342978	0.208559	0.00340756	0	0.0158702	0.0765484	0.0279681	0	0.0776812	0	0.0233652	0	0	0	0.00826502	0.685386	0.0890909	0.0587136	0	0	0	0.582874	0.00194568	0.020024	0.0131406	0.4095	0.00168848	0	0.0134163	0.0393298	0	0
Bacteria;Actinobacteria;Actinobacteria;Micrococcales;Micrococcaceae;Rothia;	T222	0.0508471	0	0	0	0	0.130353	0.0170346	0	0	0.00920556	0	0.165099	0.27499	0	0	0	0	0	0	0	0	0	0.660048	0	0.0242754	0	0.00934609	0	0.00183392	0.136737	0.432035	0	0	0.026688	0	0.0566385	0	0	0	0	0	0.00546001	0	0	0	0	0	0
Bacteria;Actinobacteria;Actinobacteria;Micrococcales;Micrococcaceae;Sinomonas;	T223	0	0	0	0	0	0	0	0	0	0	0	0	0	0	0	0	0	0	0	0	0	0.00695894	0	0	0	0	0.00155768	0	0	0	0	0	0	0.0053376	0	0	0	0	0	0	0	0	0	0	0	0	0	0
Bacteria;Actinobacteria;Actinobacteria;Micrococcales;Micrococcaceae;Yaniella;	T224	0.0647144	0	0.231629	0	0	0	0.174992	0	0	0	0	0	0	0	0.293597	0	0.0061246	0.287107	0.156748	0	0	0.0104384	0	0.00567859	0.0703986	0	0	0	0	0.332726	0	0	0	0	0	0.0330391	0	0	0.161491	0	0.0065703	0.23478	0.0810469	0	0	0	0.0877321	0
Bacteria;Actinobacteria;Actinobacteria;Micrococcales;Micrococcaceae;Zhihengliuella;	T225	0	0	0	0	0	0	0	0	0	0	0	0	0	0	0	0	0	0	0	0	0	0	0	0	0	0	0	0	0	0	0.000751366	0	0	0	0	0	0	0	0	0	0	0	0	0	0	0	0	0
Bacteria;Actinobacteria;Actinobacteria;Micrococcales;Micrococcaceae;uncultured;	T226	0.00115562	0	0	0	0.0235316	0.000430209	0.000774299	0	0	0	0	0	0	0	0	0	0	0	0	0	0	0.00347947	0	0	0	0	0.00467304	0	0	0	0.000751366	0	0	0	0	0	0	0	0	0	0	0	0	0	0	0	0	0
Bacteria;Actinobacteria;Actinobacteria;Micrococcales;Micrococcales Incertae Sedis;Luteimicrobium;	T227	0.00231123	0	0	0	0.00313755	0	0.0069687	0	0	0	0	0	0	0	0	0	0	0	0	0	0	0	0	0	0	0	0	0	0	0	0.000751366	0	0	0.0106752	0	0	0	0.00529886	0	0	0	0	0	0	0	0	0	0
Bacteria;Actinobacteria;Actinobacteria;Micrococcales;Micrococcales Incertae Sedis;Timonella;	T228	0	0	0	0	0	0	0	0	0	0	0	0	0	0	0	0	0	0	0	0	0	0	0	0	0	0	0	0	0	0	0	0	0	0	0	0	0	0	0	0	0	0	0	0	0	0	0	0
Bacteria;Actinobacteria;Actinobacteria;Micrococcales;Promicromonosporaceae;Cellulosimicrobium;	T229	0.00808931	0	0	0	0.00941265	0	0	0	0	0	0	0	0	0	0	0	0	0	0	0	0	0.00347947	0	0	0	0	0	0	0	0	0.000751366	0	0	0	0	0	0	0	0	0	0	0	0	0	0	0	0	0
Bacteria;Actinobacteria;Actinobacteria;Micrococcales;Promicromonosporaceae;Isoptericola;	T230	0.00231123	0	0	0	0	0	0	0	0	0	0	0	0	0	0	0	0	0.159805	0	0	0	0	0	0	0.00971015	0	0	0	0	0	0.000751366	0	0	0.0106752	0	0	0	0	0	0	0	0	0	0	0	0	0	0
Bacteria;Actinobacteria;Actinobacteria;Micrococcales;Promicromonosporaceae;Myceligenerans;	T231	0	0	0	0	0	0	0	0	0	0	0	0	0	0	0	0	0	0	0	0	0	0	0	0	0	0	0	0	0	0	0	0	0	0	0	0	0	0	0	0	0	0	0	0	0	0	0	0
Bacteria;Actinobacteria;Actinobacteria;Micrococcales;Promicromonosporaceae;Promicromonospora;	T232	0.0161786	0	0	0	0	0	0	0	0.111514	0	0	0	0	0	0	0	0.0440971	0	0	0	0	0.00347947	0	0	0	0	0	0	0.00366784	0	0	0	0	0	0	0	0	0	0	0	0	0.13104	0	0	0	0	0	0
Bacteria;Actinobacteria;Actinobacteria;Micrococcales;Ruaniaceae;Haloactinobacterium;	T233	0	0	0.0359025	0	0	0	0.0147117	0	0	0	0	0	0	0	0	0	0.00244984	0	0	0	0	0	0	0	0	0	0	0	0	0	0	0	0	0	0	0	0	0	0	0	0	0	0	0	0	0	0	0
Bacteria;Actinobacteria;Actinobacteria;Micrococcales;Ruaniaceae;Ruania;	T234	0.015023	0	0.0463258	0	0	0	0.130082	0	0	0	0	0	0	0	0	0	0	0	0.248752	0	0	0	0	0	0	0	0	0.134691	0	0	0	0	0	0	0	0	0	0	0.153708	0	0	0	0.0911777	0	0	0	0	0
Bacteria;Actinobacteria;Actinobacteria;Micrococcales;Sanguibacteraceae;Sanguibacter;	T235	0.0554695	0	0.0474839	0	0.090989	0.0047323	0.0472323	0	0	0.239345	0	0	0	0	0	0	0.030623	0	0	0	0	0.0104384	0	0	0.0339855	0	0.00311536	0	0.00550176	0	0.00525956	0	0	0.0053376	0	0	0.0716298	0.174862	0.161491	0	0	0.00546001	0	0	0	0.0865256	0	0
Bacteria;Actinobacteria;Actinobacteria;Micrococcales;uncultured;	T236	0.0427578	0	0.238578	0.00308528	0.0329443	0.0146271	0.478517	0	0	0	0	0	0.00482439	0	0	0.0971718	0.482618	0	0.109042	0	0	0.0313152	0	0.0028393	0.0339855	0	0.0186922	0.182229	0.00183392	0.025828	0.0676229	0	0	0.0373632	0	0.00786646	0	0	0.0136197	0	0	0	0.038835	0.0697698	0	0.0865256	0.0389921	0
Bacteria;Actinobacteria;Actinobacteria;Micromonosporales;Micromonosporaceae;	T237	0	0	0	0	0.00470633	0.000860419	0	0	0	0	0	0	0	0	0	0	0	0	0	0	0	0.0835073	0	0	0	0	0.0560765	0	0	0	0	0	0	0	0	0	0	0	0	0	0	0	0	0	0	0	0	0
Bacteria;Actinobacteria;Actinobacteria;Micromonosporales;Micromonosporaceae;Actinoplanes;	T238	0.00346685	0	0.0289536	0.206714	0.16629	0.00645314	0.0069687	0	0.114794	0.266961	0.343833	0	0	0.167613	0	0.0179001	0.567138	0	0.0630399	0	0.0138864	0.114823	0	0	0.133515	0	0.0669803	0.15846	0	0	0.0022541	0	0.0363636	0.619162	1.2222	0.0424789	0	0.217253	0	0.937125	0.111695	0	0	0	0	0.0786596	0.0633621	0.440927
Bacteria;Actinobacteria;Actinobacteria;Micromonosporales;Micromonosporaceae;Allocatelliglobosispora;	T239	0	0	0	0.101814	0	0	0	0	0	0.202522	0	0	0	0	0	0	0.00857444	0	0	0	0	0	0	0	0	0	0.00623072	0	0	0	0	0	0	0	0	0	0	0	0	0	0	0	0	0	0	0.0235979	0	0
Bacteria;Actinobacteria;Actinobacteria;Micromonosporales;Micromonosporaceae;Asanoa;	T240	0.00115562	0	0	0	0	0	0	0	0	0	0	0	0	0	0	0	0.0502217	0	0	0	0	0.00347947	0	0	0	0	0	0	0	0	0.000751366	0	0	0.026688	0	0	0	0	0	0	0	0	0	0	0	0	0	0
Bacteria;Actinobacteria;Actinobacteria;Micromonosporales;Micromonosporaceae;Catellatospora;	T241	0	0	0	0	0.0329443	0.000860419	0	0	0	0	0	0	0	0	0	0	0.00244984	0	0	0	0	0.0104384	0	0	0.00971015	0	0.00311536	0	0	0	0.00300546	0	0	0	0	0	0	0	0	0	0	0	0	0	0	0	0	0
Bacteria;Actinobacteria;Actinobacteria;Micromonosporales;Micromonosporaceae;Couchioplanes;	T242	0	0	0	0	0	0	0	0	0	0	0	0	0	0	0	0	0	0	0	0	0	0	0	0	0	0	0.038942	0	0	0	0	0	0	0	0	0	0	0	0	0	0	0	0	0	0	0	0	0
Bacteria;Actinobacteria;Actinobacteria;Micromonosporales;Micromonosporaceae;Dactylosporangium;	T243	0.0716481	0	0	0	0	0	0	0	0	0	0	0.0387625	0	0	0	0.122743	0.15434	0	0	0	0	0.163535	0	0	0.0242754	0	0.0109038	0	0	0	0.00150273	0	0	0.0480384	0	0	0	0	0	0	0.0131406	0	0	0	0	0.0393298	0	0
Bacteria;Actinobacteria;Actinobacteria;Micromonosporales;Micromonosporaceae;Hamadaea;	T244	0.045069	0	0	0	0.0439257	0	0	0	0	0	0	0	0	0	0	0	0.170264	0	0	0	0	0.0521921	0	0	0	0	0.00311536	0	0	0	0	0	0	0.026688	0	0	0	0	0	0	0.0394218	0	0	0	0	0	0	0
Bacteria;Actinobacteria;Actinobacteria;Micromonosporales;Micromonosporaceae;Krasilnikovia;	T245	0	0	0	0	0	0	0	0	0	0	0	0	0	0.25953	0	0	0	0	0	0	0	0.00347947	0	0	0	0	0	0	0	0	0	0	0	0	0	0	0	0	0	0	0	0	0	0	0	0	0	0
Bacteria;Actinobacteria;Actinobacteria;Micromonosporales;Micromonosporaceae;Longispora;	T246	0	0	0	0	0.0235316	0	0	0	0	0	0	0	0	0	0	0	0	0	0	0	0	0.0173974	0.00279681	0	0.0169928	0	0	0	0	0	0	0	0	0.0053376	0	0	0	0	0	0	0	0	0	0	0	0	0	0
Bacteria;Actinobacteria;Actinobacteria;Micromonosporales;Micromonosporaceae;Luedemannella;	T247	0.0462246	0	0	0	0.0674573	0.0146271	0	0.307406	0	0	0	0	0	0	0	0	0.23641	0	0	0.203029	0	0.170494	0	0	0.0509783	0	0.0576342	0	0	0	0.00525956	0	0	0.165466	0	0	0	0	0	0	0.0197109	0	0	0	0	0.0471958	0	0
Bacteria;Actinobacteria;Actinobacteria;Micromonosporales;Micromonosporaceae;Micromonospora;	T248	0.169875	0	0	0.0925583	0.326305	0.0219407	0.00774299	0.00714898	0	0.184111	0	0	0	0	0	0	0.242534	0	0	0	1.08116	0.320111	0	0	0.00728261	0.00249881	0.355151	0	0.00183392	0	0.0157787	0	0	0.341607	0.566165	0.0330391	0.243541	0.243747	0	0	0.22339	0	0	0	0	0.0943916	0.00487401	0
Bacteria;Actinobacteria;Actinobacteria;Micromonosporales;Micromonosporaceae;Phytohabitans;	T249	0	0	0	0	0.00313755	0	0	0	0	0	0	0	0	0	0	0	0.0293981	0	0	0	0	0	0	0	0	0	0	0	0	0	0	0	0	0	0	0	0	0	0	0	0	0	0	0	0	0	0	0
Bacteria;Actinobacteria;Actinobacteria;Micromonosporales;Micromonosporaceae;Pilimelia;	T250	0.00115562	0	0	0	0.00156878	0.000860419	0	0	0	0	0	0	0	0	0	0	0.0281732	0	0	0	0	0.0243563	0	0	0.00242754	0	0.00311536	0	0	0	0.000751366	0	0	0.0053376	0	0	0	0	0	0	0	0	0	0	0	0	0	0
Bacteria;Actinobacteria;Actinobacteria;Micromonosporales;Micromonosporaceae;Planosporangium;	T251	0.0439134	0	0	0	0	0	0	0	0	0.156495	0	0	0	0	0	0	0.00122492	0	0	0	0	0.0104384	0	0	0	0	0.00155768	0	0	0	0	0	0	0.026688	0	0	0.00477532	0	0	0	0	0	0	0	0	0	0	0
Bacteria;Actinobacteria;Actinobacteria;Micromonosporales;Micromonosporaceae;Plantactinospora;	T252	0	0	0	0	0.0251004	0.000860419	0	0	0	0	0	0	0	0	0	0	0.0183738	0	0	0	0	0.00347947	0	0	0	0	0.0202499	0	0	0	0	0	0	0	0	0	0.00477532	0	0	0	0	0	0	0	0	0	0	0
Bacteria;Actinobacteria;Actinobacteria;Micromonosporales;Micromonosporaceae;Polymorphospora;	T253	0	0	0	0	0	0	0	0	0	0	0	0	0	0	0	0	0	0	0	0	0	0	0	0	0	0	0	0	0	0	0	0	0	0.0160128	0	0	0	0	0	0	0	0	0	0	0	0	0	0
Bacteria;Actinobacteria;Actinobacteria;Micromonosporales;Micromonosporaceae;Rhizocola;	T254	0	0	0	0.0185117	0.00941265	0	0	0	0	0	0	0	0	0	0	0	0	0	0	0	0	0	0	0	0	0	0.00623072	0	0	0	0.000751366	0	0	0	0	0	0	0	0	0	0	0	0	0	0	0	0	0
Bacteria;Actinobacteria;Actinobacteria;Micromonosporales;Micromonosporaceae;Rugosimonospora;	T255	0	0	0	0	0	0.00258126	0	0	0	0	0	0	0	0	0	0	0.0771699	0	0	0	0	0.00695894	0	0	0	0	0.00311536	0	0	0	0	0	0	0	0	0	0	0	0	0	0	0	0	0	0	0	0	0
Bacteria;Actinobacteria;Actinobacteria;Micromonosporales;Micromonosporaceae;Salinispora;	T256	0.0624032	0	0	0	0.014119	0.000430209	0	0	0	0	0	0	0	0	0	0	0.00122492	0	0	0	0	0.0139179	0	0	0	0	0.0451727	0	0	0	0	0	0	0.0053376	0	0	0	0	0	0	0	0	0	0	0	0	0	0
Bacteria;Actinobacteria;Actinobacteria;Micromonosporales;Micromonosporaceae;Spirilliplanes;	T257	0	0	0	0	0	0	0	0	0	0	0	0	0	0	0	0	0.00122492	0	0	0	0	0	0	0	0	0	0	0	0	0	0	0	0	0	0	0	0	0	0	0	0	0	0	0	0	0	0	0
Bacteria;Actinobacteria;Actinobacteria;Micromonosporales;Micromonosporaceae;Stackebrandtia;	T258	0	0	0	0	0	0	0.0038715	0	0	0	0	0	0	0	0	0	0	0	0	0	0	0.00347947	0	0	0.0121377	0	0	0	0	0	0	0	0	0	0	0	0	0	0	0	0	0	0	0	0	0	0	0
Bacteria;Actinobacteria;Actinobacteria;Micromonosporales;Micromonosporaceae;Verrucosispora;	T259	0	0	0	0	0	0	0	0	0	0	0	0	0	0	0	0	0.0232735	0	0	0	0	0.00347947	0	0	0	0	0	0	0	0	0	0	0	0	0	0	0	0	0	0	0	0	0	0	0	0	0	0
Bacteria;Actinobacteria;Actinobacteria;Micromonosporales;Micromonosporaceae;uncultured;	T260	0.0496915	0	0.00115814	0.160434	0.0313755	0.00989481	0.0030972	0	0	0	0	0	0	0	0	0.0997289	0.188638	0.0216685	0	0	0	0.163535	0	0	0.0922464	0	0.0591919	0	0.0091696	0	0.00150273	0	0	0.138778	0	0	0.491858	0	0	0	0.0722733	0	0	0	0	0.00786596	0.0779841	0
Bacteria;Actinobacteria;Actinobacteria;PeM15;	T261	0.144452	0.0123747	0	0.00308528	0.0674573	0.0258126	0.000774299	0	0.119713	0.257756	0	0	0	0.0486618	0	0.26083	0.0832945	0.0352113	0	0	0	0.0521921	0	0	0.101957	0	0.0249229	0	0.0146714	0	0.0150273	0	0	0.0160128	0	0.0471988	0	0	0	0	0.0722733	0.0873601	0	0	0	0	0.0487401	0
Bacteria;Actinobacteria;Actinobacteria;Propionibacteriales;Nocardioidaceae;	T262	0	0	0	0	0	0	0	0	0	0	0	0	0	0	0	0	0	0	0	0	0	0.0243563	0	0	0.0169928	0	0	0	0	0	0	0	0	0.0053376	0	0	0	0	0	0	0	0	0	0	0	0	0	0
Bacteria;Actinobacteria;Actinobacteria;Propionibacteriales;Nocardioidaceae;Actinopolymorpha;	T263	0	0	0	0	0	0	0	0	0	0	0	0	0	0	0	0	0	0	0	0	0	0.0104384	0	0	0	0	0.0436151	0	0	0	0	0	0	0	0	0	0	0	0	0	0	0	0	0	0	0	0	0
Bacteria;Actinobacteria;Actinobacteria;Propionibacteriales;Nocardioidaceae;Aeromicrobium;	T264	0.0520027	0	0.0555909	0.0925583	0.29493	0.000430209	0.015486	0	0.272225	0.0552334	0	0.124901	0	0	0.00506201	0.429602	0.195987	0.0433369	0	0	0	0.139179	0	0.468484	0.0534058	0	0.132403	0.0911144	0	0.025828	0.0278005	0	0.172727	0.373632	0.319029	0.0346124	0	0	0	0.0120144	0.151117	0	0.067539	0.189375	0	0.0393298	0	0
Bacteria;Actinobacteria;Actinobacteria;Propionibacteriales;Nocardioidaceae;Kribbella;	T265	0	0	0	0	0.131777	0.0094646	0	0	0	0.257756	0	0	0	0	0	0	0.177613	0.181473	0	0	0	0.059151	0	0	0	0	0.0202499	0	0	0	0.00676229	0	0	0.0960769	0.00449337	0	0	0	0	0	0.203679	0	0	0	0	0.259577	0.165716	0
Bacteria;Actinobacteria;Actinobacteria;Propionibacteriales;Nocardioidaceae;Marmoricola;	T266	0.321261	0	0.215415	0.166605	0.321599	0.0322657	0.0836243	0.743494	0.347661	0.0920556	0	0.0674754	0.289464	0.648824	0.895976	0.537002	0.431172	0.230228	0.308384	0.458846	0.597116	0.288796	0.408334	0	0.298587	0	0.188479	0.348611	0.0495158	0	0.0135246	0.630113	0.483636	1.19029	1.50079	0.0959708	0.162361	0.964392	0	0	0.387648	0.20748	0.0557197	0	0.163679	0.259577	0.852951	0.610514
Bacteria;Actinobacteria;Actinobacteria;Propionibacteriales;Nocardioidaceae;Mumia;	T267	0	0	0	0	0	0	0	0	0	0	0	0	0	0	0	0	0	0	0	0	0	0	0	0	0.00242754	0	0	0	0	0	0	0	0	0	0	0	0	0	0	0	0.0394218	0	0	0	0	0.0629277	0	0
Bacteria;Actinobacteria;Actinobacteria;Propionibacteriales;Nocardioidaceae;Nocardioides;	T268	4.78309	3.21742	1.16046	1.68765	5.18166	0.579062	0.575304	5.14012	3.29786	4.17932	1.33097	0.557031	2.23852	3.60638	4.5305	3.02	5.62851	4.04388	1.1739	3.05356	4.36033	3.02018	3.26947	1.22374	3.7554	0.0449786	4.03128	0.538763	0.251247	0.920693	0.426024	0.486403	2.87091	8.25193	7.89036	0.857444	2.47839	2.62823	0.74714	1.79816	1.93167	1.99836	1.12453	1.90372	2.855	2.32046	1.95935	1.08536
Bacteria;Actinobacteria;Actinobacteria;Propionibacteriales;Nocardioidaceae;uncultured;	T269	0.0462246	0	0.0625398	0	0.00313755	0.000430209	0.0317463	0	0	0	0	0	0	0	0	0	0.0061246	0	0	0	0	0.00347947	0	0	0.00242754	0	0.00311536	0	0	0.0015193	0.0022541	0	0	0.026688	0	0	0.382026	0.00529886	0	0	0	0	0.0489658	0	0	0	0	0
Bacteria;Actinobacteria;Actinobacteria;Propionibacteriales;Propionibacteriaceae;	T270	0	0	0.0509584	0	0	0.000430209	0	0	0	0	0	0	0	0	0	0	0.00122492	0	0	0	0	0	0	0	0.0121377	0	0.0077884	0.00396149	0	0.229414	0	0	0	0	0	0	0	0	0	0	0	0.00546001	0	0	0	0	0	0
Bacteria;Actinobacteria;Actinobacteria;Propionibacteriales;Propionibacteriaceae;Aestuariimicrobium;	T271	0	0	0	0	0.0313755	0.00387188	0	0	0	0	0	0	0.0289464	0	0	0	0	0	0	0	0	0.00347947	0	0	0.0242754	0	0.0404997	0	0	0	0.0285519	0	0	0	0	0.0188795	0	0	0	0	0.0262812	0.14742	0	0	0	0.00786596	0	0
Bacteria;Actinobacteria;Actinobacteria;Propionibacteriales;Propionibacteriaceae;Auraticoccus;	T272	0	0	0	0.0833025	0	0	0.0023229	0	0	0	0	0	0	0	0	0	0	0	0	0	0	0	0	0	0	0	0	0	0	0.0015193	0.00150273	0	0	0	0	0	0	0	0.00583703	0	0	0	0.00168848	0	0	0	0	0
Bacteria;Actinobacteria;Actinobacteria;Propionibacteriales;Propionibacteriaceae;Brooklawnia;	T273	0	0	0	0	0	0	0.0030972	0	0	0	0	0	0	0	0	0	0	0	0	0	0	0	0	0	0	0	0	0	0	0	0.000751366	0	0	0	0	0	0	0	0	0	0	0	0	0	0	0	0	0
Bacteria;Actinobacteria;Actinobacteria;Propionibacteriales;Propionibacteriaceae;Friedmanniella;	T274	0.392909	0	0.135503	0.934839	0.285517	0.0395793	0.0441351	0	0.434576	0.230139	0	0.0832675	1.86704	0.508245	0	0.692988	0.140866	0.503792	0.395277	0	0.537602	0.104384	1.30052	0.678592	0.291305	0	0.182249	0.138652	0.0797755	0	0.0345628	0	1.10727	0.597812	0.853741	0.269033	0.453656	0.413311	0	0	0.190539	0.29484	0.035458	0.0996711	1.47043	0.188783	0.419165	1.19842
Bacteria;Actinobacteria;Actinobacteria;Propionibacteriales;Propionibacteriaceae;Granulicoccus;	T275	0	0	0	0	0	0	0	0	0	0	0	0	0.00482439	0	0	0	0	0	0	0	0	0	0	0	0	0	0	0	0	0	0	0	0	0	0	0	0	0	0	0	0	0	0	0	0	0	0	0
Bacteria;Actinobacteria;Actinobacteria;Propionibacteriales;Propionibacteriaceae;Haloactinopolyspora;	T276	0	0	0	0	0	0	0	0	0	0	0	0	0	0	0	0	0.00122492	0	0	0	0	0	0	0	0	0	0.0077884	0	0	0	0	0	0	0	0	0	0	0	0	0	0	0	0	0	0	0	0	0
Bacteria;Actinobacteria;Actinobacteria;Propionibacteriales;Propionibacteriaceae;Jiangella;	T277	0	0	0	0	0.00156878	0	0	0	0	0	0	0	0	0	0	0	0	0	0	0	0	0	0	0	0	0	0	0	0	0	0	0	0	0	0	0	0	0	0	0	0	0	0	0	0	0	0	0
Bacteria;Actinobacteria;Actinobacteria;Propionibacteriales;Propionibacteriaceae;Luteococcus;	T278	0.104005	0	0	0	0.0109814	0.000860419	0.000774299	0	0	0	0	0	0.265342	0	0.536573	0	0.0110243	0	0	0	0	0.00347947	0	0	0.0485508	0	0	0	0	0	0.0803961	0	0	0.0053376	0	0.0676515	0	0	0	0	0	0	0	0	0	0	0	0
Bacteria;Actinobacteria;Actinobacteria;Propionibacteriales;Propionibacteriaceae;Marinilutecoccus;	T279	0.00115562	0	0	0	0.014119	0	0.000774299	0	0	0	0	0	0	0	0	0	0	0	0	0	0	0	0	0.295287	0	0	0	0	0	0.0015193	0.0849043	0	0	0	0	0.11485	0	0	0	0	0	0	0	0	0	0	0	0
Bacteria;Actinobacteria;Actinobacteria;Propionibacteriales;Propionibacteriaceae;Microlunatus;	T280	0.286593	0	0.257108	0.271504	0.60241	0.02065	0.0890444	0.221619	0.244346	0.487895	0	0.100495	0.226746	0.194647	0.516325	0.958932	0.22661	0.950704	0.519653	0.239574	1.80523	0.344468	0	1.40545	0.432102	0.0599715	0.400324	0.0911144	0.0476819	0.0015193	0.0623633	0	0.709091	0.859354	0.121321	0.106984	0.596915	0.704748	0.677095	0.853024	1.0841	0.19656	0.162094	0.149507	0	0.393298	0.0584881	0
Bacteria;Actinobacteria;Actinobacteria;Propionibacteriales;Propionibacteriaceae;Micropruina;	T281	0.147919	0	0.00926516	0.00308528	0.0470633	0.0090344	0.023229	0	0.101674	0	0	0	0.270166	0	0	0.0409144	0.0293981	0	0	0.320786	0	0.0382742	0	0	0.0558334	0	0.0202499	0	0.00366784	0	0.00976775	0.55273	0.0309091	0.026688	0	0	0	0.259644	0	0	0	0.00546001	0	0.0797369	0.488355	0.0471958	0.180338	0
Bacteria;Actinobacteria;Actinobacteria;Propionibacteriales;Propionibacteriaceae;Naumannella;	T282	0	0	0.0220047	0	0	0	0.0480066	0	0	0	0	0	0	0	0	0	0	0	0.105634	0	0	0	0	0	0	0	0	0.10696	0	0.147372	0	0	0	0	0	0	0	0	0.735466	0	0	0	0.0911777	0	0	0	0	0
Bacteria;Actinobacteria;Actinobacteria;Propionibacteriales;Propionibacteriaceae;Phytoactinopolyspora;	T283	0.00808931	0	0	0	0	0	0	0	0	0	0	0	0	0	0	0	0	0	0	0	0	0	0	0	0	0	0	0	0	0	0	0	0	0	0	0	0	0	0	0	0	0	0	0	0	0	0	0
Bacteria;Actinobacteria;Actinobacteria;Propionibacteriales;Propionibacteriaceae;Propionibacterium;	T284	0.0566251	0	0.0509584	0.101814	0.00784388	0.00645314	0.0061944	0.464684	0.505092	0	0	0.0129208	0	0.400108	0.936472	0	0.00122492	0	0	0.803996	0	0	0	0.383305	0.00242754	0.164922	0.00467304	0.0713069	0.0110035	0.118505	0.00150273	0.784877	0	0.0053376	0.184228	0.00157329	0.582589	0.158966	0	0	0.0788436	6.34999	0.0996201	0.0996711	0	0.0550617	1.18438	1.7524
Bacteria;Actinobacteria;Actinobacteria;Propionibacteriales;Propionibacteriaceae;Propionicicella;	T285	0.0219567	0	0.00115814	0	0.0203941	0.000430209	0	0	0	0.00920556	0	0	0	0	0	0	0.0110243	0	0	0	0	0.0104384	0	0	0	0	0.00623072	0	0	0	0.00375683	0	0	0.0053376	0	0	0	0	0	0	0	0	0	0	0	0	0	0
Bacteria;Actinobacteria;Actinobacteria;Propionibacteriales;Propionibacteriaceae;Propioniciclava;	T286	0.112095	0	0.0185303	0.101814	0	0.0047323	0.015486	0	0	0	0	0.00143565	0.115785	0	0.0809922	0.432159	0	0	0.00170378	0.389816	0	0.00347947	0	0	0.031558	0	0	0	0.0110035	0.103312	0.00676229	0	0	0.0106752	0.0494271	0	0	0	0	0.30837	0.0065703	0	0.038835	0.0996711	0	0	0	0
Bacteria;Actinobacteria;Actinobacteria;Propionibacteriales;Propionibacteriaceae;Propionicimonas;	T287	0.00115562	0	0	0	0.00156878	0	0	0	0	0	0	0	0	0	0	0	0	0	0	0	0	0	0	0	0	0	0	0	0	0	0	0	0	0.0053376	0	0	0	0	0	0	0	0	0	0	0	0	0	0
Bacteria;Actinobacteria;Actinobacteria;Propionibacteriales;Propionibacteriaceae;Propioniferax;	T288	0	0	0	0	0	0.000430209	0	0	0	0	0	0	0	0	0	0	0	0	0	0	0	0	0	0	0	0	0	0	0	0	0.00150273	0	0	0	0	0	0	0	0	0	0	0	0	0	0	0.0786596	0	0.746184
Bacteria;Actinobacteria;Actinobacteria;Propionibacteriales;Propionibacteriaceae;Tessaracoccus;	T289	0	0	0.0104233	0.0863878	0	0.00172084	0.00851729	0	0	0.239345	0	0	0	0	0	0.148315	0.0061246	0.349404	0	0	0	0.0347947	0	0	0.0339855	0	0.00467304	0	0.0311766	0.220298	0.0022541	0	0	0.0320256	0	0	0	0	0	0	0.0197109	0	0	0	0.00268327	0.125855	0	0
Bacteria;Actinobacteria;Actinobacteria;Propionibacteriales;Propionibacteriaceae;uncultured;	T290	0.485358	0	0.0347443	0.456621	0.15374	0.0378584	0.0224547	0	0	0.74565	0	0.0200991	0	0	0	0.0537002	0.160464	0	0.0681512	0.154302	0.656629	0.0382742	0	0	0.458805	0	0.12773	0.364457	0.122873	0	0.0556011	0	0.190909	0.229517	0.638059	0.0220261	0.496633	0.148368	0.00583703	0.564678	0	0.0928201	0	0.0797369	0	0.0157319	0.0633621	0
Bacteria;Actinobacteria;Actinobacteria;Pseudonocardiales;Pseudonocardiaceae;Actinokineospora;	T291	0	0	0.00231629	0	0.0203941	0	0.0030972	0	0	0	0	0	0	0	0	0	0.00122492	0	0	0	0	0	0	0	0	0	0	0	0	0	0	0	0	0.0213504	0	0	0	0	0	0	0	0	0	0	0	0	0	0
Bacteria;Actinobacteria;Actinobacteria;Pseudonocardiales;Pseudonocardiaceae;Actinomycetospora;	T292	0	0	0.00810701	0.135752	0.0549071	0.000430209	0.00851729	0	0.018039	0	0	0	0	0.0162206	0	0.0562574	0.0685955	0	0	0.34921	0	0.0417537	0	0	0.00971015	0	0.0996916	0	0.00550176	0	0.00525956	0	0.243636	0.160128	0.256122	0	0	0	0	0.188226	0.0525624	0.11466	0.0523428	0.279079	1.08672	0.00786596	0	0.101752
Bacteria;Actinobacteria;Actinobacteria;Pseudonocardiales;Pseudonocardiaceae;Actinophytocola;	T293	0	0	0.00115814	0	0.00313755	0	0	0	0	0	0	0	0	0	0	0	0.00734952	0	0	0	0	0	0	0	0	0	0	0	0	0	0	0	0	0.0053376	0	0	0	0	0	0	0	0	0	0	0	0	0	0
Bacteria;Actinobacteria;Actinobacteria;Pseudonocardiales;Pseudonocardiaceae;Actinorectispora;	T294	0.00115562	0	0	0	0	0	0	0	0	0	0	0	0	0	0	0	0	0	0	0	0	0	0	0	0	0	0	0	0	0	0	0	0	0	0	0	0	0	0	0	0	0	0	0	0	0	0	0
Bacteria;Actinobacteria;Actinobacteria;Pseudonocardiales;Pseudonocardiaceae;Actinosynnema;	T295	0	0	0	0	0.00156878	0	0	0	0	0	0	0	0	0	0	0	0	0	0	0	0	0	0	0	0	0	0	0	0	0	0.00150273	0	0	0	0	0	0	0	0	0	0	0	0	0	0	0	0	0
Bacteria;Actinobacteria;Actinobacteria;Pseudonocardiales;Pseudonocardiaceae;Allokutzneria;	T296	0	0	0	0	0	0	0	0	0	0	0	0	0	0	0	0	0	0	0	0	0	0	0	0	0	0	0	0	0	0	0	0	0	0	0	0	0	0	0	0	0	0	0	0	0	0	0	0
Bacteria;Actinobacteria;Actinobacteria;Pseudonocardiales;Pseudonocardiaceae;Amycolatopsis;	T297	0	0	0	0	0	0	0	0	0	0	0	0	0	0	0	0	0.0183738	0	0	0	0	0.00347947	0	0	0	0	0	0	0	0	0	0	0	0	0	0	0	0	0	0	0	0	0	0	0	0	0	0
Bacteria;Actinobacteria;Actinobacteria;Pseudonocardiales;Pseudonocardiaceae;Crossiella;	T298	0.0127118	0	0	0	0	0.00387188	0	0	0	0	0	0	0	0	0	0	0.00367476	0	0	0	0	0.00695894	0	0	0.0485508	0	0.00467304	0	0	0	0.000751366	0	0	0.0213504	0	0	0	0	0	0	0	0	0	0	0	0	0	0
Bacteria;Actinobacteria;Actinobacteria;Pseudonocardiales;Pseudonocardiaceae;Goodfellowiella;	T299	0	0	0	0	0	0	0	0	0	0	0	0	0	0	0	0	0	0	0	0	0	0	0	0	0	0	0	0	0	0	0	0	0	0.0053376	0	0	0	0	0	0	0	0	0	0	0	0	0	0
Bacteria;Actinobacteria;Actinobacteria;Pseudonocardiales;Pseudonocardiaceae;Kutzneria;	T300	0.00115562	0	0	0.00308528	0	0	0	0	0	0	0	0	0	0	0	0	0	0	0	0	0	0	0	0	0	0	0	0	0	0	0	0	0	0	0	0	0	0	0	0	0	0	0	0	0	0	0	0
Bacteria;Actinobacteria;Actinobacteria;Pseudonocardiales;Pseudonocardiaceae;Labedaea;	T301	0	0	0	0	0	0	0	0	0	0	0	0	0	0	0	0	0	0	0	0	0	0	0	0	0	0	0	0	0	0	0	0	0	0	0	0	0	0	0	0	0	0	0	0	0	0	0	0
Bacteria;Actinobacteria;Actinobacteria;Pseudonocardiales;Pseudonocardiaceae;Lentzea;	T302	0	0	0	0	0	0.000430209	0	0	0	0	0	0	0	0	0	0	0.00122492	0	0	0	0	0.00695894	0	0	0	0	0	0	0	0	0.000751366	0	0	0	0	0	0	0	0	0	0	0	0	0	0	0	0	0
Bacteria;Actinobacteria;Actinobacteria;Pseudonocardiales;Pseudonocardiaceae;Longimycelium;	T303	0	0	0	0	0	0	0	0	0	0	0	0	0	0	0	0	0	0	0	0	0	0	0	0	0	0	0	0	0	0	0	0	0	0.0053376	0	0.00157329	0	0	0	0	0	0	0	0	0	0	0	0
Bacteria;Actinobacteria;Actinobacteria;Pseudonocardiales;Pseudonocardiaceae;Prauserella;	T304	0.0358241	0	0.0416932	0	0	0	0.0348435	0	0	0	0	0	0.376303	0	0	0	0	0.314193	0	0	0	0	0	0	0	0	0	0	0	0	0	0	0	0	0	0	0.0334272	0	0	0	0	0	0.0945547	0	0	0	0	0
Bacteria;Actinobacteria;Actinobacteria;Pseudonocardiales;Pseudonocardiaceae;Pseudonocardia;	T305	0.13174	0	0.0104233	0.135752	0.771837	0.0378584	0.0549753	0.300257	0.687122	1.39925	0	0.127773	0.308761	1.75182	0	0.956375	0.347877	0	0.247048	0	0.910552	0.382742	0	0.0028393	0.199058	0	0.493785	0	0.125624	0	0.039071	0	0.307273	1.7027	0.633565	0.121143	0.711523	0.625265	0.00194568	0.853024	0.755585	0.45318	0	0.558158	0.874745	1.00684	0.843203	0.576597
Bacteria;Actinobacteria;Actinobacteria;Pseudonocardiales;Pseudonocardiaceae;Saccharomonospora;	T306	0.0439134	0	0	0	0.0109814	0	0	0	0	0	0	0.024406	0	0	0	0	0.045322	0	0	0	0	0.0313152	0	0	0.00971015	0	0	0	0	0	0	0	0	0.0160128	0	0	0	0	0	0	0	0	0	0	0	0	0	0
Bacteria;Actinobacteria;Actinobacteria;Pseudonocardiales;Pseudonocardiaceae;Saccharopolyspora;	T307	0.0693369	0	0.372923	0	0.0643198	0	0.130857	0	0	0.138083	0	0	0	0	0	0	0.0710453	0	0.219788	0	0	0.0347947	0	0	0.00971015	0	0.0233652	0	0	0	0.000751366	0	0	0	0	0	0.291295	0	0.811347	0	0	0	0.0810469	0	0	0	0	0
Bacteria;Actinobacteria;Actinobacteria;Pseudonocardiales;Pseudonocardiaceae;Thermocrispum;	T308	0	0	0	0	0	0	0	0	0	0	0	0	0	0	0	0	0	0	0	0	0	0	0	0	0	0	0	0	0	0	0.00150273	0	0	0	0	0	0	0	0	0	0	0	0	0	0	0	0	0
Bacteria;Actinobacteria;Actinobacteria;Pseudonocardiales;Pseudonocardiaceae;Umezawaea;	T309	0	0	0	0	0.00784388	0	0.000774299	0	0	0	0	0	0	0	0	0	0.00122492	0	0	0	0	0.00347947	0	0	0	0	0.00155768	0	0	0	0	0	0	0	0	0	0	0	0	0	0	0	0	0	0	0	0	0
Bacteria;Actinobacteria;Actinobacteria;Pseudonocardiales;Pseudonocardiaceae;Yuhushiella;	T310	0	0	0	0	0	0	0.0015486	0	0	0	0	0	0	0	0	0	0	0	0	0	0	0	0	0	0	0	0	0	0	0	0	0	0	0	0	0	0	0	0.00194568	0	0	0	0	0	0	0	0	0
Bacteria;Actinobacteria;Actinobacteria;Streptomycetales;Streptomycetaceae;	T311	0	0	0	0	0.00941265	0	0	0	0	0	0	0	0	0	0	0	0.00367476	0	0	0	0	0	0	0	0.00728261	0	0.00467304	0	0	0	0	0	0	0.0160128	0	0	0	0	0	0	0	0	0	0	0	0.00786596	0	0
Bacteria;Actinobacteria;Actinobacteria;Streptomycetales;Streptomycetaceae;E1B-B3-114;	T312	0	0	0.0416932	0	0.00784388	0	0.0069687	0	0	0	0	0	0	0	0	0	0.00489968	0	0	0	0	0.0139179	0	0	0	0	0.00467304	0	0	0	0	0	0	0.0053376	0	0	0	0	0	0	0	0	0	0	0	0	0	0
Bacteria;Actinobacteria;Actinobacteria;Streptomycetales;Streptomycetaceae;Kitasatospora;	T313	0.00115562	0	0	0	0.00156878	0.00301147	0	0	0	0	0	0	0	0	0	0	0.0232735	0	0	0	0	0	0	0	0	0	0.00311536	0	0	0	0	0	0	0.0373632	0	0	0	0	0	0	0	0	0	0	0	0	0	0
Bacteria;Actinobacteria;Actinobacteria;Streptomycetales;Streptomycetaceae;Streptacidiphilus;	T314	0	0	0	0	0	0	0	0	0	0	0	0	0	0	0	0	0.0061246	0	0	0	0	0	0	0	0	0	0	0	0	0	0.000751366	0	0	0	0	0	0	0	0	0	0	0	0	0	0	0.00786596	0	0
Bacteria;Actinobacteria;Actinobacteria;Streptomycetales;Streptomycetaceae;Streptomyces;	T315	0.330506	0	0.0775957	0.089473	0.425138	0.018499	0.0332949	0.650558	0.054117	1.11387	0	0	0	0	0	0.0920575	0.870918	0.273564	0.0306681	0.771511	0	0.417537	0	0.621806	0.220906	0	0.462631	0	0.00550176	0.395017	0.0323087	0	0.156364	0.453696	0	0.0173062	0	0	0	0.432519	0.335085	0.14196	0.070916	0	0	0.165185	0	0
Bacteria;Actinobacteria;Actinobacteria;Streptosporangiales;	T316	0	0	0	0	0	0	0	0	0	0	0	0	0	0	0	0	0	0	0	0	0	0	0	0	0	0	0	0	0	0	0	0	0	0	0	0	0	0	0	0	0	0	0	0	0	0	0	0
Bacteria;Actinobacteria;Actinobacteria;Streptosporangiales;Nocardiopsaceae;	T317	0	0	0	0	0	0	0	0	0	0	0	0	0	0.335226	0	0	0	0	0	0	0	0	0	0	0	0	0	0	0	0	0	0	0	0	0	0	0	0	0	0	0	0	0	0	0	0	0	0
Bacteria;Actinobacteria;Actinobacteria;Streptosporangiales;Nocardiopsaceae;Nocardiopsis;	T318	0	0	0	0	0	0.00215105	0	0	0	0	0	0	0	0	0	0	0	0	0	0	0	0.00347947	0	0	0.0194203	0	0	0	0	0	0	0	0	0.0053376	0	0	0	0	0	0	0	0	0	0	0	0	0	0
Bacteria;Actinobacteria;Actinobacteria;Streptosporangiales;Nocardiopsaceae;Thermobifida;	T319	0	0	0	0	0	0	0	0	0	0	0	0	0	0	0	0	0	0	0	0	0	0	0	0	0	0	0.00623072	0	0	0	0	0	0	0	0	0	0	0	0	0	0	0	0	0	0	0	0	0
Bacteria;Actinobacteria;Actinobacteria;Streptosporangiales;Streptosporangiaceae;Microbispora;	T320	0	0	0	0	0	0	0	0	0	0	0	0	0	0	0	0	0.00857444	0	0	0	0	0.0104384	0	0	0	0	0	0	0	0	0	0	0	0	0	0	0	0	0	0	0	0	0	0	0	0	0	0
Bacteria;Actinobacteria;Actinobacteria;Streptosporangiales;Streptosporangiaceae;Nonomuraea;	T321	0.0369797	0	0	0	0.0658886	0	0	0	0	0	0	0	0	0	0	0	0.0293981	0	0	0	0	0.00347947	0	0	0	0	0.00467304	0	0	0	0	0	0	0.026688	0	0	0	0.00529886	0	0	0	0	0	0	0	0	0	0
Bacteria;Actinobacteria;Actinobacteria;Streptosporangiales;Streptosporangiaceae;Sphaerimonospora;	T322	0	0	0	0	0.0172565	0	0	0	0	0	0	0	0	0	0	0	0.0257233	0	0	0	0	0.0139179	0	0	0	0	0	0	0	0	0	0	0	0	0	0	0	0	0	0	0	0	0	0	0	0	0	0
Bacteria;Actinobacteria;Actinobacteria;Streptosporangiales;Streptosporangiaceae;Sphaerisporangium;	T323	0	0	0	0	0.014119	0	0	0	0	0	0	0	0	0	0	0	0	0	0	0	0	0	0	0	0	0	0.0109038	0	0	0	0	0	0	0.160128	0	0	0	0	0	0	0	0	0	0	0	0	0	0
Bacteria;Actinobacteria;Actinobacteria;Streptosporangiales;Streptosporangiaceae;Streptosporangium;	T324	0	0	0.00926516	0.0987289	0.114521	0.00559272	0	0	0	0.202522	0	0.0315842	0	0	0	0	0.0502217	0.0297941	0	0	0	0.0139179	0	0	0.0121377	0	0.0841148	0	0	0	0.00450819	0	0	0.224179	0	0	0	0	0	0	0	0.04914	0	0	0	0	0	0
Bacteria;Actinobacteria;Actinobacteria;Streptosporangiales;Streptosporangiaceae;Thermopolyspora;	T325	0	0	0	0	0	0	0	0	0	0	0	0	0	0	0	0	0	0	0	0	0	0	0	0	0	0	0	0	0	0	0	0	0	0.0160128	0	0	0	0	0	0	0	0	0	0	0	0	0	0
Bacteria;Actinobacteria;Actinobacteria;Streptosporangiales;Streptosporangiales Incertae Sedis;Motilibacter;	T326	0	0	0	0.0370233	0.0219629	0	0.0023229	0	0	0	0	0	0	0	0	0	0.0122492	0	0	0	0	0.0104384	0	0	0	0	0	0	0	0	0	0	0	0.0427008	0	0	0	0	0	0	0	0	0	0	0	0	0	0
Bacteria;Actinobacteria;Actinobacteria;Streptosporangiales;Thermomonosporaceae;Actinoallomurus;	T327	0.0161786	0	0.00115814	0	0.0705949	0.000860419	0.0015486	0	0	0.303783	0	0	0	0	0	0	0.0440971	0	0	0	0	0.0626305	0	0	0.0291305	0	0.0436151	0	0	0.0015193	0.00150273	0	0	0.0106752	0	0	0	0.196058	0	0	0	0	0	0	0	0.00786596	0	0
Bacteria;Actinobacteria;Actinobacteria;Streptosporangiales;Thermomonosporaceae;Actinocorallia;	T328	0	0	0	0	0	0	0	0	0	0	0	0	0	0	0	0	0.0992185	0	0	0	0	0.0173974	0	0	0.0291305	0	0.0124614	0	0.00183392	0	0	0	0	0.0106752	0	0.0204528	0	0	0	0.00400481	0.0788436	0.01092	0	0	0	0	0	0
Bacteria;Actinobacteria;Actinobacteria;Streptosporangiales;Thermomonosporaceae;Actinomadura;	T329	0	0	0	0	0.0690261	0	0.000774299	0	0	0.156495	0	0	0	0	0	0	0.0220486	0	0	0	0	0.0104384	0	0	0	0	0.00311536	0	0	0	0.00300546	0	0	0.0160128	0	0	0	0	0	0	0	0	0	0	0	0	0	0
Bacteria;Actinobacteria;Actinobacteria;Streptosporangiales;Thermomonosporaceae;Spirillospora;	T330	0	0	0	0	0	0	0	0	0	0	0	0	0	0	0	0	0	0	0	0	0	0.00347947	0	0	0	0	0	0	0	0	0	0	0	0	0	0	0	0	0	0	0	0	0	0	0	0	0	0
Bacteria;Actinobacteria;Actinobacteria;Streptosporangiales;Thermomonosporaceae;Thermobispora;	T331	0	0	0	0	0	0	0	0.221619	0	0	0	0	0	0	0	0	0.0110243	0	0	0	0	0.00695894	0	0	0	0	0	0	0	0	0	0	0	0.0053376	0	0	0	0	0	0	0	0	0	0	0	0	0	0
Bacteria;Actinobacteria;Actinobacteria;Streptosporangiales;Thermomonosporaceae;Thermomonospora;	T332	0	0	0	0	0	0.000860419	0	0	0	0	0	0	0	0	0	0	0.015924	0	0	0	0	0.00695894	0	0	0	0	0.0218075	0	0	0	0	0	0	0	0	0	0	0	0	0	0	0	0	0	0	0	0	0
Bacteria;Actinobacteria;Actinobacteria;Streptosporangiales;Thermomonosporaceae;uncultured;	T333	0	0	0	0	0	0	0	0	0	0	0	0	0	0	0	0	0	0	0	0	0	0.0139179	0	0	0	0	0	0	0	0	0	0	0	0	0	0	0	0	0	0	0	0	0	0	0	0	0	0
Bacteria;Actinobacteria;Coriobacteriia;Coriobacteriales;Coriobacteriaceae;Adlercreutzia;	T334	0	0	0	0	0	0	0	0	0	0	0	0	0	0	0	0	0	0	0	0	0	0	0	0	0	0	0	0	0	0	0	0	0	0	0	0	0	0	0	0	0	0	0	0	0	0	0	0
Bacteria;Actinobacteria;Coriobacteriia;Coriobacteriales;Coriobacteriaceae;Collinsella;	T335	0	0	0	0	0	0.000430209	0	0	0.0918349	0	0	0.0315842	0	0.0216275	0	0	0	0	0	0	0	0.00695894	0	0	0.00971015	0	0	0	0.00550176	0	0	0	0.0654545	0.0053376	0	0	0.114608	0	0	0	0.0591327	0	0	0	0	0.0629277	0	0
Bacteria;Actinobacteria;Coriobacteriia;Coriobacteriales;Coriobacteriaceae;Enterorhabdus;	T336	0	0	0	0	0	0	0	0	0	0	0	0	0	0	0	0	0	0	0	0	0	0	0.00279681	0	0	0	0	0	0	0	0	0	0	0	0	0	0	0	0	0	0	0	0	0	0	0	0	0
Bacteria;Actinobacteria;Coriobacteriia;Coriobacteriales;Coriobacteriaceae;Olsenella;	T337	0	0	0	0	0	0	0	0	0	0	0	0.0287129	0	0	0	0	0	0	0	0	0	0	0	0	0	0	0	0	0	0	0	0	0	0	0	0.0251727	0	0	0	0	0	0	0	0	0	0	0	0
Bacteria;Actinobacteria;Coriobacteriia;Coriobacteriales;Coriobacteriaceae;Parvibacter;	T338	0	0	0	0	0	0	0	0	0	0	0	0	0	0	0	0	0	0	0	0	0	0	0.00279681	0	0	0	0	0	0	0	0	0	0	0	0	0	0	0	0	0	0	0	0	0	0	0	0	0
Bacteria;Actinobacteria;Coriobacteriia;Coriobacteriales;Coriobacteriaceae;Senegalimassilia;	T339	0	0	0	0	0	0	0	0	0	0	0	0	0	0	0	0	0	0	0	0	0	0	0	0	0	0	0.00467304	0	0	0	0	0	0	0	0.350483	0	0	0	0	0	0	0	0	0	0	0	0	0
Bacteria;Actinobacteria;Coriobacteriia;Coriobacteriales;Coriobacteriaceae;Slackia;	T340	0	0	0	0	0	0	0	0.185874	0	0	0	0	0	0	0	0	0	0	0	0	0	0	0	0	0	0	0	0	0	0	0	0	0	0	0	0	0	0	0	0	0	0	0	0	0	0	0	0
Bacteria;Actinobacteria;Coriobacteriia;Coriobacteriales;Coriobacteriaceae;uncultured;	T341	0.0231123	0	0	0	0.0329443	0.010325	0	0	0	0	0	0	0	0	0	0	0.045322	0	0	0	0	0.0208768	0.64886	0	0.0388406	0	0.0404997	0	0	0	0.00976775	0	0	0.0373632	0	0	0	0	0	0	0	0	0	0	0	0	0	0
Bacteria;Actinobacteria;FFCH16263;	T342	0.00346685	0	0	0	0.00156878	0	0	0	0	0	0	0	0	0	0	0	0.00244984	0	0	0	0	0.0173974	0	0	0.00242754	0	0	0	0	0	0.00375683	0	0	0.0106752	0	0	0	0	0	0	0	0	0	0	0	0	0	0
Bacteria;Actinobacteria;MB-A2-108;	T343	0.566251	0	0	0.0123411	0.666729	0.0830304	0.0108402	0.00714898	0.337821	0.754856	0	0	0.414898	0.427142	0	0.138086	0.676156	0.140845	0	0.747147	0	0.59499	0	0	0.427247	0	0.459516	0.0633839	0.00733568	0	0.0691256	0	0.129091	0.469709	1.61761	0.0220261	0.248317	0.27554	0	0.596716	0.854139	0	0	0	0	0.40903	0.0877321	0
Bacteria;Actinobacteria;Nitriliruptoria;Euzebyales;Euzebyaceae;uncultured;	T344	0	0	0	0	0	0	0	0	0	0	0	0	0	0	0	0.0255715	0	0	0	0	0	0	0	0	0	0	0	0	0.0348445	0	0	0	0.170909	0	0	0.0409056	0	0	0	0.444533	0	0	0	0	0	0.0235979	0	0
Bacteria;Actinobacteria;Nitriliruptoria;Nitriliruptorales;Nitriliruptoraceae;Egicoccus;	T345	0.00115562	0	0	0	0	0	0	0	0	0	0	0	0	0	0	0	0	0	0	0	0	0	0	0	0	0	0	0	0	0	0	0	0	0	0	0	0	0	0	0	0	0	0	0	0	0	0	0
Bacteria;Actinobacteria;OPB41;	T346	0	0	0	0	0	0	0	0	0	0	0	0	0	0	0	0	0	0	0	0	0	0	0	0	0	0	0	0	0	0	0	0	0	0	0	0	0	0	0	0	0	0	0	0	0	0	0	0
Bacteria;Actinobacteria;Rubrobacteria;Rubrobacterales;Rubrobacteriaceae;Rubrobacter;	T347	0.0184898	0	0.00579072	0.00617055	0.090989	0	0.0038715	0	0.0245986	0.156495	0	0	0	0	0	0.0741574	0.0698204	0.0406284	0.0119265	0	0	0.0243563	0	0	0.00728261	0	0.0514035	0	0.00091696	0	0.000751366	0	0.0163636	0.224179	0.0494271	0.011013	0	0	0	0.0760913	0.0985545	0	0	0	0	0.157319	0	0
Bacteria;Actinobacteria;TakashiAC-B11;	T348	0	0	0	0	0.0156878	0	0	0	0	0	0	0	0	0	0	0	0	0	0	0	0	0	0	0	0	0	0	0	0	0	0	0	0	0	0	0	0	0	0	0	0	0	0	0	0	0	0	0
Bacteria;Actinobacteria;Thermoleophilia;Gaiellales;Gaiellaceae;Gaiella;	T349	1.13366	1.69533	0	0.237566	1.015	0.141969	0.0069687	1.63712	0.244346	0.856117	0.621118	0.073218	0	0.751554	0	0.36823	1.61199	0.956121	0	1.46181	0.152751	1.32916	0	0.107893	0.626305	0	0.942397	0	0.0385123	0	0.11571	0	0.243636	1.56392	0	0.136876	0.510959	0.0529886	0	1.37365	0.86071	0.20748	0	0.508323	1.18064	0.479824	0.29244	0
Bacteria;Actinobacteria;Thermoleophilia;Gaiellales;uncultured;	T350	1.96339	0	0.0289536	0.413427	2.51945	0.178537	0.0038715	0.00714898	1.02166	2.4763	0	0.348862	0.24122	1.17329	0	0.723674	3.66129	1.62243	0	2.29423	0.0892698	3.05498	1.4879	0.689949	1.34	0.10495	1.50316	0.114883	0.0339275	0	0.278005	0.309529	0.721818	2.7115	1.4918	0.273753	0.582589	0.657058	0	0.256308	1.8134	0.682501	0	0	0.670817	0.880988	0.472779	0
Bacteria;Actinobacteria;Thermoleophilia;Solirubrobacterales;	T351	0	0	0	0	0	0	0	0	0	0	0	0	0	0	0	0	0.00122492	0	0	0	0	0	0	0	0	0	0.0451727	0	0	0	0	0	0	0	0	0	0	0	0	0	0	0	0	0	0	0	0	0
Bacteria;Actinobacteria;Thermoleophilia;Solirubrobacterales;0319-6M6;	T352	0.140985	0.519738	0	0.0370233	0.105108	0.00989481	0.0038715	0.200172	0.252546	0.00920556	0.626664	0	0	0.00540687	0	0.240372	0.0979936	0	0	0	0	0.121781	0	0	0.031558	0	0.118384	0	0.0091696	0	0.0187841	0	0.158182	0.160128	0.283082	0	0	0	0	0.0720865	0.137976	0.14196	0	0	0	0.117989	0	0
Bacteria;Actinobacteria;Thermoleophilia;Solirubrobacterales;288-2;	T353	0.0242679	1.62109	0	0.114155	0.203941	0.00215105	0	0	0.465734	0	0	0	0.289464	0.00540687	0	0.184115	0.0281732	0	0	0	0	0.0243563	0	0	0.00485508	0	0.123057	0	0.00275088	0	0.0187841	0	0.12	0.0640512	0	0	0	0	0	0.228274	0	0	0	0	1.1699	0.0865256	0	0
Bacteria;Actinobacteria;Thermoleophilia;Solirubrobacterales;Conexibacteraceae;Conexibacter;	T354	0.0543139	0	0	0	0.0533384	0	0	0	0	0	0	0	0	0	0	0.0741574	0.0440971	0	0	0	0	0.0695894	0	0	0.00485508	0	0.0638649	0	0	0	0.00375683	0	0	0.053376	0	0	0	0	0	0	0.0459921	0	0	0	0	0.0707937	0	0
Bacteria;Actinobacteria;Thermoleophilia;Solirubrobacterales;Elev-16S-1332;	T355	1.68258	0	0.0277955	0.299272	1.36797	0.117877	0.0061944	1.00086	1.05118	1.42686	0	0.265595	1.04207	1.3409	0	0.414259	3.01943	0.26273	0.00681512	1.31157	0.513797	1.38831	0	0.207269	1.07297	0	1.49382	0	0.0568515	0	0.1653	0.420075	0.947273	1.66533	0.166255	0.0770913	0.878659	0.211954	0.00194568	1.18542	1.14323	0.666121	0.067539	0	0.601052	0.558483	0.472779	0.0452233
Bacteria;Actinobacteria;Thermoleophilia;Solirubrobacterales;FFCH11085;	T356	0	0	0.016214	0	0	0	0	0	0	0	0	0	0	0.248716	0	0	0.00857444	0	0	0	0	0.00695894	0	0	0	0	0.0124614	0	0	0	0	0	0	0.0106752	0	0	0	0	0	0	0.0394218	0	0	0	0	0.00786596	0	0
Bacteria;Actinobacteria;Thermoleophilia;Solirubrobacterales;FFCH12655;	T357	0.0473802	0	0	0	0.0235316	0.00387188	0	0	0	0.128878	0	0	0	0	0	0	0.0367476	0	0	0	0	0.0104384	0	0	0.0242754	0	0	0	0	0	0.00150273	0	0	0.0213504	0	0	0	0	0	0	0	0	0	0	0	0.0235979	0	0
Bacteria;Actinobacteria;Thermoleophilia;Solirubrobacterales;FFCH13075;	T358	0	0	0	0.033938	0.0109814	0.00129063	0	0	0	0	0	0	0	0	0	0	0	0	0	0	0	0	0	0	0.00728261	0	0.00467304	0	0	0	0.000751366	0	0	0.0053376	0	0	0	0	0	0	0	0	0	0	0	0	0	0
Bacteria;Actinobacteria;Thermoleophilia;Solirubrobacterales;Gsoil-1167;	T359	0.0716481	0	0	0	0.130208	0.0047323	0.0054201	0	0	0.00920556	0	0	0.00964878	0.162206	0	0.0716003	0.437296	0.192308	0.0272605	0.00406058	0	0.382742	0	0	0.0995291	0	0.15421	0	0.00825264	0	0.00751366	0.57484	0.0127273	0.346944	0	0	0	0	0	0.841009	0.21682	0.36036	0	0	0	0.0235979	0.126724	0
Bacteria;Actinobacteria;Thermoleophilia;Solirubrobacterales;Parviterribacteraceae;Parviterribacter;	T360	0	0	0	0	0	0	0	0	0	0	0	0	0	0.0648824	0	0	0	0	0	0	0	0.00347947	0	0	0	0	0	0	0	0	0	0	0	0	0	0	0	0	0	0.50861	0	0	0	0	0	0	0	0
Bacteria;Actinobacteria;Thermoleophilia;Solirubrobacterales;Patulibacteraceae;Patulibacter;	T361	0.10285	0	0.0393769	0	0.203941	0.0124761	0	0	0	0	0	0.0689111	0	0.735334	0	0.0767146	0.249884	0	0.110746	0	0	0.13222	1.0544	0	0.17721	0	0.176018	0.241651	0.00641872	0	0.01653	0.740659	0	0.272218	0	0.0157329	0	0.23315	0	0	0.0591327	0	0	0	0	0.110123	0.00487401	0
Bacteria;Actinobacteria;Thermoleophilia;Solirubrobacterales;Q3-6C1;	T362	0	0	0	0	0.0125502	0.00989481	0	0	0.0442775	0	0	0.00143565	0	0.145985	0	0	0.0281732	0	0	0.389816	0	0.059151	0	0	0.0485508	0	0	0	0.0146714	0	0.00450819	0	0	0.138778	0	0	0	0	0	0	0.105125	0	0	0	0.00536653	0.0943916	0	0
Bacteria;Actinobacteria;Thermoleophilia;Solirubrobacterales;S1-80;	T363	0	0	0	0	0	0	0	0	0	0	0	0	0	0	0	0	0	0	0	0	0	0	0	0	0	0	0	0	0	0	0	0	0	0.0106752	0	0	0	0	0	0.364437	0	0	0	0	0	0	0.151094	0
Bacteria;Actinobacteria;Thermoleophilia;Solirubrobacterales;Solirubrobacteraceae;Solirubrobacter;	T364	0.298149	0	0.0775957	0.431939	0.815763	0.0365678	0.0123888	1.18673	0.53461	0.460278	0	0.114852	0	0.135172	0.577069	0.508873	1.55565	0	0.0664474	0.925813	0	1.01601	0.497832	0	0.313152	0	0.647995	0.0911144	0.0339275	0	0.047336	0	0.3	1.72405	0.170748	0.0503453	0.214889	0.471598	0	2.12255	0.578187	0.0655201	0	0.149507	1.89975	0.77873	0.136472	0.0904466
Bacteria;Actinobacteria;Thermoleophilia;Solirubrobacterales;TM146;	T365	0.211478	0	0.00115814	0	0.120796	0.016348	0.00774299	0	0	0.184111	0	0	0	0	0	0.0613717	0.158015	0	0	0	0	0.0382742	0	0	0.121377	0	0.0420574	0.0554609	0.00733568	0	0.0180328	0	0	0.15479	0	0.0220261	0	0	0	0	0.0788436	0	0	0	0	0.00786596	0.0536141	0
Bacteria;Actinobacteria;Thermoleophilia;Solirubrobacterales;YNPFFP1;	T366	0.0912936	0	0	0	0.0109814	0.00731356	0	0	0	0	0	0	0	0.378481	0	0.0997289	0.00244984	0	0	0	0	0.0313152	0	0	0.0752537	0	0.00467304	0	0	0	0.00676229	0	0	0.0587136	0	0	0	0.121874	0	0	0.197109	0	0	0	0	0.0314639	0	0
Bacteria;Actinobacteria;Thermoleophilia;Solirubrobacterales;ncd2191h07c1;	T367	0.0173342	0	0	0	0	0.00215105	0	0	0	0.202522	0	0	0	0	0	0.0409144	0.0367476	0	0	0.101515	0	0.0417537	0	0	0.0485508	0	0.0856725	0	0.00091696	0	0.00150273	0	0	0.0587136	0	0	0	0	0	0	0	0	0	0	0	0	0	0
Bacteria;Actinobacteria;Thermoleophilia;Solirubrobacterales;p35j06ok;	T368	0	0	0	0	0.0156878	0	0	0	0	0	0	0	0	0	0	0	0.0808447	0	0	0	0	0.0243563	0	0	0	0	0.0186922	0	0	0	0	0	0.194545	0.026688	0	0	0	0	0	0	0	0	0	0	0	0.00786596	0	0
Bacteria;Actinobacteria;Thermoleophilia;Solirubrobacterales;uncultured;	T369	0	0	0	0.104899	0.0988328	0.00387188	0	0	0.257466	0	0	0	0	0	0	0.0230144	0.0428722	0	0	0	0	0.0173974	0	0	0.00971015	0	0.0467304	0	0	0	0.00751366	0	0	0.0854017	0	0	0	0	0	0.688827	0	0	0	0	0	0	0	0
Bacteria;Armatimonadetes;Armatimonadia;Armatimonadales;	T370	0	0	0.0660142	0.129582	0.109814	0.0047323	0.00851729	0	0	0.257756	0	0	0	0	0	0	0.0869693	0.213976	0.141414	0	0	0	0	0	0.00971015	0	0.0124614	0	0.00733568	0	0.0022541	0	0	0.053376	0	0.0739447	0	0.0529886	0	0	0	0	0	0.418619	0	0	0.12185	0.214811
Bacteria;Armatimonadetes;Armatimonadia;Armatimonadales;Armatimonadaceae;Armatimonas;	T371	0	0	0	0	0.028238	0	0	0	0	0	0	0	0	0	0	0	0	0	0	0	0	0	0	0	0	0	0	0	0	0	0	0	0	0.0106752	0	0	0	0	0	0	0	0	0	0	0	0	0	0
Bacteria;Armatimonadetes;Chthonomonadetes;Chthonomonadales;	T372	0	0	0	0	0	0	0	0	0	0.239345	0	0	0	0	0	0	0.014699	0	0	0	0	0.00695894	0	0	0.00728261	0	0	0	0	0	0	0	0	0.0053376	0	0	0	0	0	0	0	0	0	0	0	0	0	0
Bacteria;Armatimonadetes;Chthonomonadetes;Chthonomonadales;Chthonomonadaceae;Chthonomonas;	T373	0.0473802	0	0	0	0.00156878	0.000430209	0	0	0	0	0	0	0	0	0	0	0	0	0	0	0	0.00347947	0	0	0	0	0.0638649	0	0.0201731	0.168642	0.0022541	0	0	0.0213504	0	0	0	0	0	0	0	0	0.119882	0.209309	0	0	0	0
Bacteria;Armatimonadetes;Fimbriimonadia;Fimbriimonadales;Fimbriimonadaceae;	T374	0.00924492	0	0	0	0.0533384	0	0.0317463	0	0	0	0	0.0559902	0	0	0	0.0358001	0.00367476	0	0.158452	0	0	0.0104384	0	0	0.031558	0	0.0264806	0	0	0	0.0022541	0	0.198182	0.0213504	0	0	0	0	0	0	0	0	0	0	0	0	0	0.689655
Bacteria;Armatimonadetes;Fimbriimonadia;Fimbriimonadales;Fimbriimonadaceae;Fimbriimonas;	T375	0	0	0	0	0	0	0	0	0	0	0	0	0	0	0	0	0	0	0	0	0	0	0	0	0	0	0.00934609	0	0	0	0	0	0	0.0160128	0	0	0	0	0	0	0	0	0	0	0	0	0	0
Bacteria;Armatimonadetes;uncultured;	T376	0.00115562	0	0.0949679	0.0925583	0.062751	0.00602293	0.00851729	0	0	0	0	0	0	0	0	0	0.0857444	0	0.0102227	0	0	0.00347947	0	0	0.0873914	0	0.0186922	0	0	0	0.00525956	0	0	0.0320256	0	0.0692248	0	0	0	0	0.0065703	0	0	0	0	0	0	0
Bacteria;BJ-169;	T377	0	0	0	0	0.0407882	0	0	0	0	0	0	0	0	0	0	0	0	0	0	0	0	0	0	0	0.0364131	0	0	0	0	0	0	0	0	0.0053376	0	0	0	0	0	0	0	0	0	0	0	0	0	0
Bacteria;BRC1;	T378	0	0	0	0	0.0580447	0.010325	0	0	0	0	0	0	0	0	0	0	0.0171489	0	0	0	0	0.0452331	0	0	0	0	0.077884	0	0	0	0	0	0	0.0480384	0	0	0	0	0	0	0.164258	0	0	0	0	0	0	0
Bacteria;Bacteroidetes;Bacteroidetes Incertae Sedis;Order II;Rhodothermaceae;	T379	0	0	0	0	0	0	0	0	0	0	0	0	0	0	0	0	0	0	0	0	0	0	0	0	0	0	0	0	0	0	0	0	0	0	0	0	0	0	0	0	0	0	0	0	0	0	0	0
Bacteria;Bacteroidetes;Bacteroidetes Incertae Sedis;Order II;Rhodothermaceae;Rubricoccus;	T380	0	0	0	0	0	0	0	0	0	0	0	0	0	0	0	0	0	0	0	0	0	0	0	0	0	0	0	0	0	0	0	0	0	0	0	0	0	0	0	0	0	0	0	0	0	0	0	0
Bacteria;Bacteroidetes;Bacteroidetes Incertae Sedis;Order II;Rhodothermaceae;Rubrivirga;	T381	0.0184898	0	0.0845446	0	0.00784388	0.00817398	0.023229	0	0	0	0	0	0	0	0	0	0	0	0	0	0	0	0	0	0.00485508	0	0	0	0	0.00303859	0.00751366	0	0	0.0427008	0	0	0	0	0	0	0	0.20202	0.158717	0	0	0	0	0
Bacteria;Bacteroidetes;Bacteroidetes Incertae Sedis;Order II;Rhodothermaceae;uncultured;	T382	0.00808931	0	0.0370606	0	0.0251004	0	0.0433608	0	0	0	0	0	0	0	0	0	0	0	0	0.215211	0	0	0	0	0	0	0	0	0	0	0	0	0	0	0	0	0	0	0	0	0	0.2184	0	0	0	0	0	0
Bacteria;Bacteroidetes;Bacteroidetes Incertae Sedis;Order III;Unknown Family;Balneola;	T383	0	0	0	0	0	0	0	0	0	0	0	0	0	0	0.339155	0	0	0	0	0	0	0	0	0	0	0	0	0	0	0	0	0	0	0	0	0	0	0	0	0	0	0	0	0	0	0	0	0
Bacteria;Bacteroidetes;Bacteroidetes Incertae Sedis;Order III;Unknown Family;uncultured;	T384	0.0381353	0	0.0266373	0	0	0	0.0874958	0	0	0	0	0	0	0	0	0	0	0.343987	0	0	0	0	0	0	0	0	0	0	0	0	0	0	0	0	0	0	0	0	0	0	0	0	0	0	0	0	0	0
Bacteria;Bacteroidetes;Bacteroidetes VC2.1 Bac22;	T385	0	0	0	0	0	0	0	0	0	0	0	0	0	0	0	0	0	0	0	0	0	0.0139179	0	0	0	0	0	0	0	0	0.000751366	0	0	0.0106752	0	0	0	0	0	0	0	0	0	0	0	0	0	0
Bacteria;Bacteroidetes;Bacteroidetes vadinHA17;	T386	0	0	0	0	0	0	0	0	0	0	0	0	0	0	0	0	0	0	0	0	0	0	0	0	0	0	0	0	0	0	0.0022541	0	0	0	0	0	0	0	0	0	0	0	0	0	0	0	0	0
Bacteria;Bacteroidetes;Bacteroidia;Bacteroidales;Bacteroidaceae;Bacteroides;	T387	0.0496915	0	0	0.212884	0.0784388	0	0.0278748	0	0.331262	0	0	0	0	0	0	0	0	0	0	0	0	0.0104384	0	0	0.194203	0	0.0373843	0	0.22007	0	0	0	0	0	0	0.163622	0.792703	0	0	0.0600721	0.137976	0	0	0	0	0.259577	0	0
Bacteria;Bacteroidetes;Bacteroidia;Bacteroidales;Bacteroidales BS11 gut group;	T388	0	0	0	0	0	0	0	0	0	0	0	0.373268	0	0	0	0	0	0	0	0	0	0.00695894	0	0	0	0	0	0	0	0	0	0	0	0	0	0	0	0	0	0	0.0788436	0	0	0	0	0	0.0438661	0
Bacteria;Bacteroidetes;Bacteroidia;Bacteroidales;Bacteroidales RF16 group;	T389	0	0	0	0	0	0	0	0	0	0	0	0	0	0	0	0	0	0	0	0	0	0	0	0	0	0	0	0	0	0	0	0	0	0	0	0	0	0	0	0	0	0	0	0	0	0	0	0
Bacteria;Bacteroidetes;Bacteroidia;Bacteroidales;Bacteroidales S24-7 group;	T390	0	0	0	0	0	0	0	0	0	0	0	0	0	0	0	0	0.00122492	0	0	0	0	0.00347947	0	0	0	0	0	0	0	0	0	0	0	0	0	0.154183	0	0	0	0	0	0	0	0	0	0.133721	0	0
Bacteria;Bacteroidetes;Bacteroidia;Bacteroidales;Bacteroidales UCG-001;	T391	0	0	0	0	0	0	0	0	0	0	0	0.0416338	0	0	0	0	0	0	0	0	0	0	0	0	0	0	0	0	0	0.0015193	0	0	0	0	0	0	0	0	0	0	0	0	0	0	0	0	0	0
Bacteria;Bacteroidetes;Bacteroidia;Bacteroidales;FTLpost3;	T392	0	0	0	0	0	0	0	0	0	0	0	0	0	0	0	0	0	0	0	0	0	0	0	0	0	0	0	0	0	0	0	0	0	0	0	0	0	0	0	0	0	0	0	0	0	0	0	0
Bacteria;Bacteroidetes;Bacteroidia;Bacteroidales;Marinilabiaceae;[Cytophaga] xylanolytica group;	T393	0	0	0	0	0	0	0	0	0	0	0	0	0	0	0	0	0.0587961	0	0	0	0	0	0	0	0	0	0	0	0	0	0	0	0	0	0	0	0	0	0	0	0	0	0	0	0	0	0	0
Bacteria;Bacteroidetes;Bacteroidia;Bacteroidales;MgMjR-022;	T394	0	0	0	0	0	0	0	0	0	0	0	0	0	0	0	0	0	0	0	0	0	0.00347947	0	0	0	0	0	0	0.11462	0	0	0	0	0	0	0	0	0	0	0	0	0	0	0	0	0	0	0
Bacteria;Bacteroidetes;Bacteroidia;Bacteroidales;Porphyromonadaceae;Dysgonomonas;	T395	0	0	0	0	0	0	0	0	0	0	0	0	0	0	0	0	0	0	0	0	0	0	0	0	0	0	0.0186922	0	0	0	0	0	0	0	0	0	0	0	0	0	0	0	0	0	0	0	0	0
Bacteria;Bacteroidetes;Bacteroidia;Bacteroidales;Porphyromonadaceae;Microbacter;	T396	0	0	0	0	0	0	0	0	0	0	0	0	0	0	0	0	0	0	0	0	0	0	0	0	0	0	0	0	0	0	0	0	0	0	0	0	0	0	0	0	0	0	0	0	0	0	0	0
Bacteria;Bacteroidetes;Bacteroidia;Bacteroidales;Porphyromonadaceae;Odoribacter;	T397	0	0	0	0	0	0	0	0	0	0	0	0	0	0	0	0	0	0	0	0	0	0	0	0	0	0	0	0	0	0	0	0	0	0	0	0	0	0	0	0	0	0	0	0	0	0	0	0
Bacteria;Bacteroidetes;Bacteroidia;Bacteroidales;Porphyromonadaceae;Paludibacter;	T398	0	0	0.0138977	0	0.0831451	0	0.00851729	0	0	0	0	0	0	0	0	0	0.318479	0	0	0	0	0.358386	0	0	0	0	0.320882	0	0	0	0.00676229	0	0	0.0320256	0	0	0	0	0	0	0.0459921	0	0	0	0	0.0786596	0	0
Bacteria;Bacteroidetes;Bacteroidia;Bacteroidales;Porphyromonadaceae;Parabacteroides;	T399	0	0	0	0	0	0	0	0	0	0	0	0	0	0	0	0	0	0	0	0	0	0.00347947	0	0	0	0	0	0	0	0	0	0	0	0	0	0	0	0	0	0	0	0	0	0	0	0	0	0
Bacteria;Bacteroidetes;Bacteroidia;Bacteroidales;Porphyromonadaceae;Petrimonas;	T400	0	0	0	0	0	0	0	0	0	0	0	0	0	0	0	0	0	0	0	0	0	0	0	0	0.0145652	0	0	0	0.0183392	0	0.00300546	0	0	0	0	0	0	0	0	0	0.0919842	0	0	0	0	0	0	0
Bacteria;Bacteroidetes;Bacteroidia;Bacteroidales;Porphyromonadaceae;Porphyromonas;	T401	0.158319	0	0	1.31124	0	0.000430209	0.105305	0	0.442775	0.202522	2.26264	0.106238	0	0	0	0.309415	0	2.0558	0	0	0	0.00695894	0	0	0.988008	0	0.0295959	1.58856	13.5884	1.30507	0.0112705	0	6.02727	0.0480384	0	1.92414	2.62643	1.13396	0	0	0.538765	0	0	0	0	0.298907	0.965053	2.02374
Bacteria;Bacteroidetes;Bacteroidia;Bacteroidales;Porphyromonadaceae;Proteiniphilum;	T402	0	0	0	0	0	0.00258126	0	0	0	0	0	0	0	0	0	0	0	0	0	0	0	0	0	0	0.031558	0	0	0	0	0	0	0	0	0	0	0	0	0	0	0	0	0	0	0	0	0	0	0
Bacteria;Bacteroidetes;Bacteroidia;Bacteroidales;Porphyromonadaceae;Tannerella;	T403	0	0	0	0	0	0	0	0	0	0	0	0	0	0	0	0	0	0	0	0	0	0	0	0	0.031558	0	0	0	0.0165053	0	0	0	0.0963636	0.0053376	0	0	0	0	0	0	0	0	0	0	0	0	0	0
Bacteria;Bacteroidetes;Bacteroidia;Bacteroidales;Porphyromonadaceae;uncultured;	T404	0	0	0	0	0.0439257	0	0	0	0	0	0	0	0	0.243309	0	0	0	0	0	0	0	0.00347947	0	0	0	0	0.0171345	0.380303	0.0265918	0	0	0	0	0	0	0.0818112	0	0	0	0	0	0	0	0	0	0	0	0
Bacteria;Bacteroidetes;Bacteroidia;Bacteroidales;Prevotellaceae;Alloprevotella;	T405	0.00577808	0	0	0.0863878	0.0109814	0.000860419	0	0	0.575608	0	3.28305	0.0258416	0.849093	0.778589	0	0	0.00122492	0.254605	0.0937079	0	0	0.00347947	0	0	0.162645	0	0.00467304	0.00396149	2.04115	0.223336	0	0	0.196364	0	0	0.470414	0	0	0	0	0.0919842	0.720721	0	0	0	0.235979	0.355803	1.11928
Bacteria;Bacteroidetes;Bacteroidia;Bacteroidales;Prevotellaceae;Paraprevotella;	T406	0	0	0	0	0	0	0	0	0	0	0	0	0	0	0	0	0	0	0	0	0	0	0	0	0	0	0	0	0	0	0	0	0	0	0	0	0	0	0	0	0.111695	0	0	0	0	0	0	0
Bacteria;Bacteroidetes;Bacteroidia;Bacteroidales;Prevotellaceae;Prevotella 1;	T407	0	0	0	0	0	0	0	0	0	0	0	0.170842	0	0	0	0	0	0	0	0	0	0.00695894	0	0	0	0	0	0	0	0	0	0	0	0	0	0.0550652	0	0	0	0	0	0	0	0	0	0.149453	0.399669	0.48615
Bacteria;Bacteroidetes;Bacteroidia;Bacteroidales;Prevotellaceae;Prevotella 6;	T408	0	0	0	0	0	0	0	0	0	0	0	0	0	0	0	0	0	0	0	0	0	0	0	0	0	0	0	0	0	0	0	0	0	0	0	0	0	0	0	0	0	0	0	0	0	0	0	0
Bacteria;Bacteroidetes;Bacteroidia;Bacteroidales;Prevotellaceae;Prevotella 7;	T409	0	0	0	0	0	0	0	0	0	0	0	0	0	0	0	0	0	0	0	0	0	0	0	0	0	0	0	0	0	0	0	0	0	0	0	0	0	0	0	0	0	0	0	0	0	0	0.151094	0
Bacteria;Bacteroidetes;Bacteroidia;Bacteroidales;Prevotellaceae;Prevotella 9;	T410	0.0404465	0	0	0	0	0	0.0178089	0	0	0	0	0	0	0.848878	0	0	0	0	0	0	0	0	0	0	0.252464	0	0	0	0	0	0	0	0	0.0213504	0	0	0	0	0	0	0.0591327	0.37674	0	0	0	0	0	0
Bacteria;Bacteroidetes;Bacteroidia;Bacteroidales;Prevotellaceae;Prevotella;	T411	0	0	0	0	0	0	0	0	0	0	0	0	0	0	0	0	0	0	0	0	0	0	0	0	0	0	0	0	0	0	0	0	0	0	0	0	0	0	0	0	0	0	0	0	0	0	0	0
Bacteria;Bacteroidetes;Bacteroidia;Bacteroidales;Prevotellaceae;Prevotellaceae Ga6A1 group;	T412	0	0	0	0	0.048632	0	0	0	0	0	0	0	0	0.44877	0	0	0	0	0	0	0	0	0	0	0	0	0	0	0	0	0	0	0	0	0	0	0.0859558	0	0	0	0.124836	0	0	0	0	0.306773	0	0
Bacteria;Bacteroidetes;Bacteroidia;Bacteroidales;Prevotellaceae;Prevotellaceae NK3B31 group;	T413	0	0	0	0	0	0	0	0	0	0	0	0	0	0	0	0	0	0	0	0	0	0	0	0	0	0	0	0	0	0	0	0	0	0	0	0.132157	0	0	0	0	0	0	0	0	0	0.235979	0	0
Bacteria;Bacteroidetes;Bacteroidia;Bacteroidales;Prevotellaceae;Prevotellaceae UCG-001;	T414	0	0	0	0	0	0	0	0	0	0	0	0	0	0	0	0	0	0	0	0	0	0	0.928541	0.0028393	0	0	0	0	0	0	0	0	0	0	0	0	0	0	0	0	0	0	0	0	0	0	0.360677	0
Bacteria;Bacteroidetes;Bacteroidia;Bacteroidales;Prevotellaceae;Prevotellaceae UCG-003;	T415	0	0	0	0	0	0.00215105	0	0	0	0	0	0	0	0	0	0	0	0	0	0	0	0	0	0	0	0	0	0	0	0	0	0	0	0	0	0.0943975	0	0	0	0	0	0	0	0	0	0	0	0
Bacteria;Bacteroidetes;Bacteroidia;Bacteroidales;Prolixibacteraceae;BSV13;	T416	0	0	0	0	0	0	0	0	0	0	0	0	0	0	0	0	0.0538965	0	0	0	0	0.0278358	0	0	0	0	0	0	0	0	0.00150273	0	0	0.0160128	0	0	0	0	0	0	0	0	0	0	0	0	0	0
Bacteria;Bacteroidetes;Bacteroidia;Bacteroidales;Rikenellaceae;Acetobacteroides;	T417	0	0	0	0	0	0	0	0	0	0	0	0	0	0	0	0	0	0	0	0	0	0	0	0	0	0	0	0	0	0	0	0	0	0	0	0	0	0	0	0	0	0	0	0	0	0	0	0
Bacteria;Bacteroidetes;Bacteroidia;Bacteroidales;Rikenellaceae;Blvii28 wastewater-sludge group;	T418	0	0	0	0	0	0	0	0	0	0	0	0	0	0	0	0	0	0	0	0	0	0	0	0	0	0	0	0	0	0	0	0	0	0	0	0	0	0	0	0	0	0	0	0	0	0	0	0
Bacteria;Bacteroidetes;Bacteroidia;Bacteroidales;Rikenellaceae;Rikenellaceae RC9 gut group;	T419	0	0	0	0	0	0	0.000774299	0	0	0	0	0.0861388	0	0	0	0	0	0	0	0	0	0.00695894	0	0	0	0	0	0	0	0	0	0	0	0.0053376	0	0.168342	0	0	0	0	0.0985545	0	0	0	0	0.0943916	0	0.293951
Bacteria;Bacteroidetes;Bacteroidia;Bacteroidales;Rikenellaceae;dgA-11 gut group;	T420	0	0	0	0	0	0	0	0	0	0	0	0	0	0	0	0	0	0	0	0	0	0	0	0	0	0	0	0	0	0	0	0	0	0	0	0	0	0	0	0	0	0	0	0	0	0	0	0
Bacteria;Bacteroidetes;Bacteroidia;Bacteroidia Incertae Sedis;Draconibacteriaceae;uncultured;	T421	0	0	0	0	0	0	0	0	0	0	0	0	0	0	0	0	0	0	0	0	0	0	0	0	0	0	0	0	0	0	0	0	0	0.0053376	0	0	0	0	0	0	0	0	0	0	0	0	0	0
Bacteria;Bacteroidetes;Cytophagia;Cytophagales;Cyclobacteriaceae;Algoriphagus;	T422	0	0	0	0	0	0	0.0100659	0	0	0	0	0	0	0	0	0	0	0	0	0	0	0	0	0	0	0	0	0	0	0	0	0	0	0	0	0	0	0	0	0	0	0	0	0	0	0	0	0
Bacteria;Bacteroidetes;Cytophagia;Cytophagales;Cyclobacteriaceae;Mariniradius;	T423	0	0	0	0	0	0	0.0023229	0	0	0	0	0	0	0	0	0	0	0	0	0	0	0	0	0	0	0	0	0	0	0	0	0	0	0	0	0	0	0	0	0	0	0	0	0	0	0	0	0
Bacteria;Bacteroidetes;Cytophagia;Cytophagales;Cyclobacteriaceae;uncultured;	T424	0	0	0.0891771	0	0	0	0.0108402	0	0.00819954	0	0	0	0	0	0	0	0.0318479	0	0	0	0	0	0	0	0	0	0	0	0	0	0.00450819	0	0	0	0	0	0	0	0	0	0	0	0	0	0	0	0	0
Bacteria;Bacteroidetes;Cytophagia;Cytophagales;Cytophagaceae;	T425	0.0323572	0	0	0	0	0	0	0	0	0	0	0	0	0	0	0	0	0	0	0	0	0	0	0	0	0	0	0	0	0	0	0	0	0	0	0	0	0	0	0	0	0	0	0	0	0	0	0
Bacteria;Bacteroidetes;Cytophagia;Cytophagales;Cytophagaceae;Adhaeribacter;	T426	0.0208011	0	0.221206	0.0833025	0.0533384	0.0133365	0.0634926	0	0	0	0	0	0	0	0.010124	0.122743	0.211911	0	0	0.0730905	0	0.0835073	0	0	0	0	0.0264806	0	0.0045848	0	0.00826502	0	0	0.0854017	0	0	0.386801	0.445104	0	0	0	0	0	0	0	0.0235979	0.238826	0
Bacteria;Bacteroidetes;Cytophagia;Cytophagales;Cytophagaceae;Arcicella;	T427	0	0	0	0	0	0	0	0	0	0	0	0	0	0	0	0	0	0	0	0.479149	0	0	0	0	0	0	0	0	0	0	0	0	0	0	0	0	0	0	0	0	0	0	0	0	0	0	0	0
Bacteria;Bacteroidetes;Cytophagia;Cytophagales;Cytophagaceae;Chryseolinea;	T428	0	0	0.0428514	0.209799	0.117658	0.00602293	0.000774299	0	0	0.4971	0	0	0	0	0	0.273615	0.178838	0	0.212973	0	0	0.0521921	0	0	0.094674	0	0.0545188	0	0	0	0.00525956	0	0	0.0427008	0	0	0	0	0	0	0.157687	0	0	0	0	0	0.0682361	0
Bacteria;Bacteroidetes;Cytophagia;Cytophagales;Cytophagaceae;Cytophaga;	T429	0.0381353	0	0	0	0.062751	0.0047323	0	0	0	0.1657	0	0	0	0	0	0	0.0747201	0	0.0971155	0	0	0.0347947	0	0	0.0679711	0	0.0358267	0	0	0	0	0	0	0.0213504	0	0	0	0	0	0	0	0	0.111439	0	0	0	0	0
Bacteria;Bacteroidetes;Cytophagia;Cytophagales;Cytophagaceae;Dyadobacter;	T430	0.0843599	1.86858	0	0.441195	0.459651	0	0.0596211	0	0.629725	0.846912	0	0	0.747781	0.767775	0	0.669974	0.175164	0	0.303273	0	0.807396	0.212248	0	0.698467	0.17721	0	0.56388	0	0.0210901	0.261319	0.00751366	0	0.692727	0.432346	0.548191	0.0975441	0	0.238448	0	0.504606	0.269382	0.513241	0	0	0	0.196649	0.17059	0
Bacteria;Bacteroidetes;Cytophagia;Cytophagales;Cytophagaceae;Emticicia;	T431	0.0635588	0	0.0289536	0	0.0376506	0	0	0	0	0	0	0	0.5934	0	0	0	0	0	0.204454	0	0	0.0104384	0	0	0	0	0.0124614	0.217882	0	0	0	0	0	0.0053376	0	0	0	0	0	0	0	0	0	0	0	0	0	0
Bacteria;Bacteroidetes;Cytophagia;Cytophagales;Cytophagaceae;Fibrella;	T432	0.0693369	0	0.0498002	0	0.0925577	0	0.0363921	0	0	0.24855	0.987134	0	0	0	0	0.202015	0.00122492	0.511918	0.207861	0.62533	0	0.0139179	0	0	0.0291305	0	0	0	0	0	0	0	0	0.0960769	0	0	0	0	0	0	0	0	0.261714	0	0	0	0	0
Bacteria;Bacteroidetes;Cytophagia;Cytophagales;Cytophagaceae;Flexibacter;	T433	0	0	0	0	0	0	0	0	0	0	0	0	0	0	0	0	0	0	0	0	0	0	0	0	0	0	0	0	0	0	0	0	0	0	0	0	0	0	0	0	0	0	0	0	0	0	0	0
Bacteria;Bacteroidetes;Cytophagia;Cytophagales;Cytophagaceae;Hymenobacter;	T434	1.00539	0.643485	1.1373	0.780575	0.335718	0.0486137	0.367792	2.00886	0.588727	0.524717	0.598935	0.531189	1.56793	2.54663	1.10858	0.352887	0.132291	0.953413	0.456613	2.35514	3.21966	0.135699	0.453083	5.32084	0.594747	0	0.182249	0.015846	0.0513498	0.507445	0.0503415	0.0221092	0.667273	0.144115	3.99011	0.541212	1.21293	4.67359	0	0.756908	0.229961	0.26754	0.636556	5.56165	0.719116	0.322505	1.74977	3.40305
Bacteria;Bacteroidetes;Cytophagia;Cytophagales;Cytophagaceae;Larkinella;	T435	0	0	0	0	0	0	0	0	0	0	0	0	0	0	0	0	0	0	0	0	0	0.0173974	0	0	0	0	0.0171345	0	0	0	0	0	0	0.0960769	0	0	0	0	0	0	0	0	0	0	0	0	0	0
Bacteria;Bacteroidetes;Cytophagia;Cytophagales;Cytophagaceae;Leadbetterella;	T436	0	0	0	0	0.0203941	0.00172084	0	0	0	0	0	0	0	0	0	0	0	0	0	0	0	0.00347947	0	0	0	0	0	0	0	0	0	0	0	0	0	0	0	0	0	0	0	0	0	0	0	0	0	0
Bacteria;Bacteroidetes;Cytophagia;Cytophagales;Cytophagaceae;Nibrella;	T437	0	0	0	0	0	0	0	0	0	0	0	0	0	0	0	0	0	0	0	0	0	0	0	0	0	0	0	0	0	0	0	0	0	0	0.37295	0	0	0	0	0	0	0	0	0	0	0	0	0
Bacteria;Bacteroidetes;Cytophagia;Cytophagales;Cytophagaceae;Nibribacter;	T438	0.0496915	0	0	0	0	0	0	0	0	0	0	0	0	0	0	0	0	0	0	0	0	0	0	0	0.0412681	0	0	0	0	0	0	0	0	0	0	0	0	0	0	0	0	0	0	0	0	0	0	0
Bacteria;Bacteroidetes;Cytophagia;Cytophagales;Cytophagaceae;Ohtaekwangia;	T439	0	0	0	0	0	0	0	0	0.00327982	0	0	0	0	0	0	0	0.0330728	0	0	0	0	0.0417537	0	0	0.00728261	0	0.0249229	0	0	0	0.0022541	0	0	0	0	0	0	0	0	0	0	0	0	0	0	0	0	0
Bacteria;Bacteroidetes;Cytophagia;Cytophagales;Cytophagaceae;Persicitalea;	T440	0	0	0	0	0.0188253	0.00215105	0.0286491	0	0	0	0	0	0	0.00540687	0	0	0	0	0	0	0	0.00695894	0	0	0.0388406	0	0.0124614	0	0	0	0	0	0	0.0213504	0	0	0	0	0	0	0.0854139	0	0	0	0	0	0.321684	0
Bacteria;Bacteroidetes;Cytophagia;Cytophagales;Cytophagaceae;Pontibacter;	T441	0.0369797	0	0	0	0	0.00129063	0	0	0.00491973	0	0	0	0	0	0	0	0	0.866739	0.228307	0	0	0	0	0	0.0582609	0	0	0	0.0110035	0	0	0	0	0.0106752	0	0	0	0	0	0	0	0	0	0	0	0	0	0
Bacteria;Bacteroidetes;Cytophagia;Cytophagales;Cytophagaceae;Rhabdobacter;	T442	0	0	0	0	0	0	0	0	0	0	0	0	0	0	0	0	0	0	0	0	0	0	0	0	0	0	0.00155768	0	0	0	0	0	0	0	0	0	0	0	0	0	0	0	0	0	0	0	0	0
Bacteria;Bacteroidetes;Cytophagia;Cytophagales;Cytophagaceae;Rhodocytophaga;	T443	0	0	0.0926516	0.126496	0	0.00258126	0.069687	0	0.139392	0	0	0	0	0	0	0	0	0.189599	0.180601	0	0	0.00695894	0	0	0	0	0	0.110922	0.00091696	0.261319	0	0	0	0.0160128	0	0.011013	0	0.249046	0	0	0	0	0	0.488388	0	0.00786596	0	0
Bacteria;Bacteroidetes;Cytophagia;Cytophagales;Cytophagaceae;Rudanella;	T444	0	0	0	0	0	0	0.0038715	1.05805	0	0	0	0	0	0	0	0	0	0	0	0.588785	0	0	0	0	0	0	0.0218075	0	0	0	0	0	0	0.0106752	0	0	0	0	0	0	0	0	0	0.418619	0	0	0	0
Bacteria;Bacteroidetes;Cytophagia;Cytophagales;Cytophagaceae;Rufibacter;	T445	0	0	0	0	0	0	0.0061944	0	0	0	0	0	0	0	0	0	0	0	0	0	0	0	0	0	0	0	0	0	0	0	0	0	0.218182	0	0	0	0	0	0	0	0	0	0	0	0	0	0	0
Bacteria;Bacteroidetes;Cytophagia;Cytophagales;Cytophagaceae;Runella;	T446	0	0	0	0	0.0392194	0	0	0	0	0	0	0	0	0	0	0	0	0	0	0	0	0	0	0	0	0	0.0747687	0	0	0	0	0	0	0.0160128	0	0	0	0	0	0	0	0	0	0	0	0	0	0
Bacteria;Bacteroidetes;Cytophagia;Cytophagales;Cytophagaceae;Siphonobacter;	T447	0	0	0.226996	0	0	0	0.126211	0	0	0	0	0	0	0	0	0	0	0	0.546914	0	0	0	0	0	0	0	0	0	0	0.294743	0	0	0	0	0	0	0	0	0	0	0	0	0	0	0	0	0	0
Bacteria;Bacteroidetes;Cytophagia;Cytophagales;Cytophagaceae;Spirosoma;	T448	0.129429	0	0.350918	0.209799	0.149034	0.0172084	0.201318	0	1.02658	0.91135	0	0.0703467	0	0	0	0.0409144	0.0661457	0	0.470243	0	0	0.0556715	0	0	0.140797	0	0.283498	0	0.00825264	0	0.0105191	0	0.338182	0.416333	1.49629	0.103837	0	0	0	0	0.236531	0	0.0844238	0	0	0.157319	0	0.101752
Bacteria;Bacteroidetes;Cytophagia;Cytophagales;Cytophagaceae;Sporocytophaga;	T449	0	0	0	0	0.0815763	0	0.0216804	0	0	0	0	0	0	0.302785	0	0	0.0269482	0	0	0	0	0.0139179	0	0	0.0582609	0	0	0	0	0	0.00450819	0	0	0.0160128	0	0	0	0	0	0	0	0	0	0	0	0	0	0
Bacteria;Bacteroidetes;Cytophagia;Cytophagales;Cytophagaceae;uncultured;	T450	0.199921	0	0.120447	0.0123411	0.318461	0.00129063	0.00851729	0	0	0.230139	0	0.073218	0	0.340633	0	0.0613717	0.398099	0.241062	0	0	0	0.351427	0	0	0.254891	0	0.289729	0.249574	0	0	0.0157787	0	0	0.0747264	0	0	0	0	0	0	0.663601	0.33852	0.184044	0	0	0.550617	0	0
Bacteria;Bacteroidetes;Cytophagia;Cytophagales;Flammeovirgaceae;Candidatus Amoebophilus;	T451	0	0	0	0	0	0	0	0	0	0	0	0	0	0	0	0	0	0	0	0	0	0	0	0	0	0	0	0	0	0	0	0	0	0	0	0	0	0	0	0	0	0	0	0	0	0	0	0
Bacteria;Bacteroidetes;Cytophagia;Cytophagales;Flammeovirgaceae;Marinoscillum;	T452	0	0	0	0	0	0	0	0	0	0	0	0	0	0	0	0	0	0	0	0	0	0	0	0	0	0	0	0	0	0	0	0	0	0.0053376	0	0	0	0	0	0	0	0	0	0	0	0	0	0
Bacteria;Bacteroidetes;Cytophagia;Cytophagales;Flammeovirgaceae;Nafulsella;	T453	0	0	0	0	0	0	0	0	0	0	0	0	0	0	0	0	0	0	0	0	0	0	0	0	0	0	0	0	0	0	0	0	0	0	0	0	0	0	0	0	0	0	0	0	0	0	0	0
Bacteria;Bacteroidetes;Cytophagia;Cytophagales;Flammeovirgaceae;uncultured;	T454	0	0	0	0	0	0	0	0	0	0	0	0.00143565	0	0	0	0	0	0	0	0	0	0	0	0	0	0	0	0	0	0	0	0	0	0	0	0	0	0	0	0	0	0	0	0	0	0	0	0
Bacteria;Bacteroidetes;Flavobacteriia;Flavobacteriales;Blattabacteriaceae;Candidatus Brownia;	T455	0	0	0	0	0	0	0	0	0	0	0	0	0	0	0	0	0	0	0	0	0	0	0	0	0.0169928	0	0	0	0	0	0	0	0	0	0	0	0	0	0	0	0	0	0	0	0	0	0	0
Bacteria;Bacteroidetes;Flavobacteriia;Flavobacteriales;Cryomorphaceae;Brumimicrobium;	T456	0	0	0	0	0	0	0	0	0	0	0	0	0	0	0	0	0	0	0	0	0	0	0	0	0	0	0	0	0	0	0	0	0	0	0	0	0	0	0	0	0	0	0	0	0	0	0	0
Bacteria;Bacteroidetes;Flavobacteriia;Flavobacteriales;Cryomorphaceae;Crocinitomix;	T457	0	0	0	0	0	0	0	0	0	0	0	0	0	0	0	0	0	0	0	0	0	0	0	0	0	0	0.0218075	0	0	0	0	0	0	0	0	0	0	0	0	0	0	0	0	0	0	0	0	0
Bacteria;Bacteroidetes;Flavobacteriia;Flavobacteriales;Cryomorphaceae;Fluviicola;	T458	0.045069	0	0.00231629	0	0.0674573	0	0.0317463	0	0	0.266961	0	0	0	0	0	0	0.0232735	0	0	0.755269	0.372949	0.0487126	0.441896	0	0.13837	0	0.123057	0	0	0	0.0022541	0	0	0.0160128	0	0.0566385	0	0.434506	0	0	0.354796	0	0	0	0	0	0.112102	0
Bacteria;Bacteroidetes;Flavobacteriia;Flavobacteriales;Cryomorphaceae;uncultured;	T459	0	0	0	0	0	0	0	0	0	0	0	0	0	0	0	0	0	0	0	0	0	0	0	0	0	0	0.00155768	0	0	0	0	0	0	0	0	0	0	0	0	0	0	0	0	0	0	0	0	0
Bacteria;Bacteroidetes;Flavobacteriia;Flavobacteriales;Flavobacteriaceae;Aequorivita;	T460	0	0	0.169089	0	0	0	0.336046	0	0	0	0	0	0	0	0	0	0	0	0.586101	0	0	0.0139179	0	0.0028393	0.0461232	0	0	0	0	0	0	0	0	0.0106752	0	0	0	0	0	0	0	0	3.22161	0	0	0	0	0
Bacteria;Bacteroidetes;Flavobacteriia;Flavobacteriales;Flavobacteriaceae;Arenibacter;	T461	0	0	0	0	0	0	0.0116145	0	0	0	0	0	0	0	0	0	0	0	0	0	0	0	0	0	0	0	0	0	0	0	0	0	0	0	0	0	0	0	0	0	0	0	0	0	0	0	0	0
Bacteria;Bacteroidetes;Flavobacteriia;Flavobacteriales;Flavobacteriaceae;Bergeyella;	T462	0.0855155	0	0.0347443	0.509071	0	0	0.00774299	0	0.134473	0	0.277285	0.0660398	0	0	0	0	0	0	0	0.422301	0	0.00347947	0	0	0.330145	0	0.0077884	0.823991	6.00517	0.126101	0.000751366	1.06124	0.692727	0.0053376	0.539205	0.561665	0	0	0	0	0	0	0.292106	0	0.158313	0.0157319	0.199834	0.373092
Bacteria;Bacteroidetes;Flavobacteriia;Flavobacteriales;Flavobacteriaceae;Capnocytophaga;	T463	0.0693369	0	0	3.08219	0	0	0.000774299	0	0	0	0.421473	0.097624	0	0	0	0	0	0	0	0	0	0	0	0	0.104384	0	0	0.320881	2.21904	0	0	0	0.270909	0.0106752	0.763873	0.162049	0	0	0	0	0	0	0	0	0	0	0	0
Bacteria;Bacteroidetes;Flavobacteriia;Flavobacteriales;Flavobacteriaceae;Cellulophaga;	T464	0	0	0	0	0	0	0	0	0	0	0	0	0	0	0	0	0	0	0	0	0	0	0	0	0	0	0.0140191	0	0	0	0	0	0	0	0	0	0	0	0	0	0	0	0	0	0	0	0	0
Bacteria;Bacteroidetes;Flavobacteriia;Flavobacteriales;Flavobacteriaceae;Chishuiella;	T465	0	0	0	0	0	0	0	0	0	0	0	0	0	0	0	0	0	0	0	0	0	0	0	0	0	0	0	0	0	0	0	0	0.00181818	0	0	0	0	0	0	0	0	0	0	0	0	0	0	0
Bacteria;Bacteroidetes;Flavobacteriia;Flavobacteriales;Flavobacteriaceae;Chryseobacterium;	T466	0.684124	1.23747	0.387978	0.44428	0.392194	0.0675429	0.168797	0.185874	0	0.00920556	0.393744	0.140693	0	0.654231	0	0.219915	0.0404224	1.03196	0.347571	0	0.599099	0.139179	0.246119	0.0624645	0.487935	0.0974537	0.724322	0.162421	0.0531837	0	0.0751366	1.69136	0.441818	0.192154	0.00449337	0.302072	0.96939	0.725943	0.0953382	0.240288	1.3929	0.40404	0	0.51829	0.748632	0.841658	0.453283	2.45336
Bacteria;Bacteroidetes;Flavobacteriia;Flavobacteriales;Flavobacteriaceae;Cloacibacterium;	T467	0.00115562	0	0	0	0	0	0	0	0	0	0	0	0	0	0	0	0	0	0	0	0	0	0	0	0	0	0	0	0.00183392	0	0.000751366	0	0	0	0	0	0	0	0	0	0	0	0	0	0	0	0	0
Bacteria;Bacteroidetes;Flavobacteriia;Flavobacteriales;Flavobacteriaceae;Confluentibacter;	T468	0.0208011	0	0	0	0	0	0	0	0	0	0	0	0	0	0	0	0	0	0	0	0	0	0	0	0	0	0	0	0	0	0	0	0	0.0106752	0	0	0	0	0	0	0	0	0	0	0	0	0	0
Bacteria;Bacteroidetes;Flavobacteriia;Flavobacteriales;Flavobacteriaceae;Empedobacter;	T469	0	0	0	0.175861	0	0	0	0	0	0	0.127551	0.073218	0	0	0	0.363116	0	0	0	0	0	0.00695894	0.0615299	0.448609	0.0169928	0	0	0	0	0	0	0	0.0890909	0	0	0.11485	0.114608	0	0	0	0.0788436	0	0	0	0	0.0471958	0	0.339175
Bacteria;Bacteroidetes;Flavobacteriia;Flavobacteriales;Flavobacteriaceae;Epilithonimonas;	T470	0.0531583	0	0	0	0.0564759	0	0	0	0	0	0	0.0387625	0	0	0	0	0	0	0	0	0.33129	0.00347947	0	0	0	0	0.0171345	0	0	0	0	0	0.230909	0	0	0	0	0	0	0	0	0	0	0	0	0	0	0
Bacteria;Bacteroidetes;Flavobacteriia;Flavobacteriales;Flavobacteriaceae;Eudoraea;	T471	0	0	0	0	0	0	0	0	0	0	0	0	0	0	0	0	0	0	0	0	0	0	0	0	0	0	0	0	0	0	0	0	0	0	0	0	0	0	0	0	0	0	0	0	0	0	0	0
Bacteria;Bacteroidetes;Flavobacteriia;Flavobacteriales;Flavobacteriaceae;Flavobacterium;	T472	2.72263	3.51442	0.228154	2.44971	1.92175	0.0748564	0.150214	3.24564	1.65959	1.61097	1.0315	0.694853	1.66442	2.2817	0	3.39078	2.6446	0.669014	0.350979	0.332968	0.924438	2.60264	1.34806	0.88586	2.1241	0.00249881	2.57952	0	1.09393	0	0.0856557	0	1.44364	1.08887	0.485284	0.674942	0.3677	1.844	0	1.64998	2.85151	1.63254	0.913466	10.9937	1.72266	2.934	1.31111	2.22725
Bacteria;Bacteroidetes;Flavobacteriia;Flavobacteriales;Flavobacteriaceae;Galbibacter;	T473	0	0	0	0	0	0	0.054201	0	0	0	0	0	0	0	0.0404961	0	0	0	0	0	0	0	0	0	0.0388406	0	0	0	0	0	0	0	0	0	0	0	0	0	0	0	0	0	0	0	0	0	0	0
Bacteria;Bacteroidetes;Flavobacteriia;Flavobacteriales;Flavobacteriaceae;Gelidibacter;	T474	0.090138	0	0	0.336295	0.0156878	0.0137667	0.0998846	0	0	0	0	0	0.873215	0	0	0	0	0.58234	0	0	0	0	0	0	0.0606884	0	0.0202499	0	0	0	0	0	0.241818	0	0	0.00157329	0.625567	0	0	0	0.118265	0.15288	0.175602	0	0	0.542752	0.185212	0.339175
Bacteria;Bacteroidetes;Flavobacteriia;Flavobacteriales;Flavobacteriaceae;Geojedonia;	T475	0	0	0	0	0	0	0.000774299	0	0	0	0	0	0	0	0	0	0	0	0	0	0	0	0	0	0	0	0	0	0	0	0	0	0	0	0	0	0	0	0	0	0	0	0	0	0	0	0	0
Bacteria;Bacteroidetes;Flavobacteriia;Flavobacteriales;Flavobacteriaceae;Gillisia;	T476	0	0	1.32376	0	0.00156878	0	0.626408	0	0	0	0	0.00143565	0	0	0.85548	0	0	0	0.937079	0	0	0	0	0	0.0218478	0	0	0.217882	0	0.469462	0	0	0	0	0	0	0	0	4.95564	0	0	0.25116	1.95019	0	0	0	0	0
Bacteria;Bacteroidetes;Flavobacteriia;Flavobacteriales;Flavobacteriaceae;Gramella;	T477	0	0	0	0	0	0	0.000774299	0	0	0	0	0	0	0	0	0	0	0	0	0	0	0	0	0	0	0	0	0	0	0	0	0	0	0	0	0	0	0	0.00778271	0	0	0	0	0	0	0	0	0
Bacteria;Bacteroidetes;Flavobacteriia;Flavobacteriales;Flavobacteriaceae;Leeuwenhoekiella;	T478	0	0	0	0	0	0	0	0	0	0	0	0	0	0	0	0	0	0	0.00511134	0	0	0	0	0	0	0	0	0	0	0	0	0	0	0	0	0	0	0	0	0	0	0	0	0	0	0	0	0
Bacteria;Bacteroidetes;Flavobacteriia;Flavobacteriales;Flavobacteriaceae;Lutibacter;	T479	0	0	0	0	0	0	0	0	0	0	0	0	0	0	0	0	0	0	0	0	0	0	0	0	0	0	0	0	0	0	0	0	0	0	0	0	0	0	0	0	0	0	0	0	0	0	0	0
Bacteria;Bacteroidetes;Flavobacteriia;Flavobacteriales;Flavobacteriaceae;Lutimonas;	T480	0	0	0	0	0	0	0	0	0	0	0	0	0	0	0	0	0	0	0	0	0	0	0	0	0	0	0	0	0	0	0	0	0	0	0	0	0	0	0	0	0	0	0	0	0	0	0	0
Bacteria;Bacteroidetes;Flavobacteriia;Flavobacteriales;Flavobacteriaceae;Maribacter;	T481	0	0	0	0	0	0	0.000774299	0	0	0	0	0	0	0	0	0	0	0	0	0	0	0	0	0	0	0	0	0	0	0	0	0	0	0	0	0	0	0	0	0	0	0	0	0	0	0	0	0
Bacteria;Bacteroidetes;Flavobacteriia;Flavobacteriales;Flavobacteriaceae;Mariniflexile;	T482	0.0670257	0	0	0	0.0203941	0	0	0	0	0	0	0	0	0	0	0	0	0	0	0	0	0	0	0	0	0	0.0077884	0	0	0	0	0	0	0	0	0	0	0	0	0	0	0	0	0	0	0	0	0
Bacteria;Bacteroidetes;Flavobacteriia;Flavobacteriales;Flavobacteriaceae;Marixanthomonas;	T483	0	0	0	0	0	0	0.0255519	0	0	0	0	0	0	0	0	0	0	0	0	0	0	0	0	0	0	0	0	0	0	0	0	0	0	0	0	0	0	0	0	0	0	0	0.14352	0	0	0	0	0
Bacteria;Bacteroidetes;Flavobacteriia;Flavobacteriales;Flavobacteriaceae;Mesonia;	T484	0	0	0	0.0215969	0	0	0	0	0	0	0	0	0	0	0	0	0	0	0	0	0	0	0	0	0	0	0	0	0	0	0	0	0	0	0	0	0	0	0	0	0	0	0	0	0	0	0	0
Bacteria;Bacteroidetes;Flavobacteriia;Flavobacteriales;Flavobacteriaceae;Moheibacter;	T485	0	0	0	0	0	0	0	0	0	0	0	0	0	0	0	0	0	0	0.0971155	0	0	0	0	0	0	0	0	0	0	0	0	0	0	0	0	0	0	0	0	0	0	0	0	0	0	0	0	0
Bacteria;Bacteroidetes;Flavobacteriia;Flavobacteriales;Flavobacteriaceae;Muriicola;	T486	0	0	0	0	0	0	0	0	0	0	0	0	0	0	0	0	0	0	0	0	0	0	0	0	0	0	0	0	0	0.0015193	0	0	0	0	0	0	0	0	0	0	0	0	0	0	0	0	0	0
Bacteria;Bacteroidetes;Flavobacteriia;Flavobacteriales;Flavobacteriaceae;Myroides;	T487	0	0	0	0	0.235316	0	0.0193575	0	0	0	0	0.25411	0	0	0	0	0	0	0	0	0	0.0243563	0	0	0	0	0.183806	0	0	0	0	0	0	0.0480384	0.566165	0.473561	0	0	0	0	0.630749	0	0	0	0	0.0707937	0.336306	1.23233
Bacteria;Bacteroidetes;Flavobacteriia;Flavobacteriales;Flavobacteriaceae;NS2b marine group;	T488	0	0	0	0	0	0	0.386375	0	0	0	0	0	0	0	0	0	0	0	0.015334	0	0	0	0	0	0	0	0	0	0	0	0	0	0	0	0	0	0	0	0	0	0	0	0.195863	0	0	0	0	0
Bacteria;Bacteroidetes;Flavobacteriia;Flavobacteriales;Flavobacteriaceae;Ornithobacterium;	T489	0	0	0	0.11107	0	0	0.0286491	0	0	0	0	0	0	0	0	0	0	0	0	0	0	0	0	0	0	0	0	0	0	0.0987542	0	0	0	0	0	0	0	0	0	0	0	0	0.187421	0	0	0	0	0
Bacteria;Bacteroidetes;Flavobacteriia;Flavobacteriales;Flavobacteriaceae;Pricia;	T490	0.00231123	0	0	0	0	0	0.054201	0	0	0	0	0	0	0	0	0	0	0	0	0	0	0	0	0	0	0	0	0	0	0	0	0	0	0	0	0	0	0	0	0	0	0	0	0	0	0	0	0
Bacteria;Bacteroidetes;Flavobacteriia;Flavobacteriales;Flavobacteriaceae;Psychroflexus;	T491	0	0	0	0	0	0	0.0658155	0	0	0	0	0	0	0	0	0	0	0	0	0	0	0	0	0	0	0	0	0	0	0	0	0	0	0	0	0	0	0	0	0	0	0	0.241452	0	0	0	0	0
Bacteria;Bacteroidetes;Flavobacteriia;Flavobacteriales;Flavobacteriaceae;Psychroserpens;	T492	0	0	0	0	0	0	0	0	0	0	0	0	0	0	0	0	0	0	0	0	0	0	0	0	0	0	0	0	0	0	0	0	0	0	0	0	0	0	0	0	0	0	0	0	0	0	0	0
Bacteria;Bacteroidetes;Flavobacteriia;Flavobacteriales;Flavobacteriaceae;Robiginitalea;	T493	0	0	0	0	0	0	0	0	0	0	0	0	0	0	0	0	0	0	0	0	0	0	0	0	0	0	0	0	0	0	0	0	0	0	0	0	0	0	0	0	0	0	0	0	0	0	0	0
Bacteria;Bacteroidetes;Flavobacteriia;Flavobacteriales;Flavobacteriaceae;Salegentibacter;	T494	0	0	0	0	0	0	0.000774299	0	0	0	0	0	0	0	0	0	0	0	0	0	0	0	0	0	0	0	0	0	0	0	0	0	0	0	0	0	0	0	0	0	0	0	0	0	0	0	0	0
Bacteria;Bacteroidetes;Flavobacteriia;Flavobacteriales;Flavobacteriaceae;Salinimicrobium;	T495	0	0	0.334704	0	0	0.00258126	0.0425865	0	0	0	0	0	0	0	0	0	0	0	0	0	0	0	0	0	0.0655435	0	0	0	0	0	0	0	0	0	0	0	0	0	0	0	0	0.01092	0.300549	0	0	0	0	0
Bacteria;Bacteroidetes;Flavobacteriia;Flavobacteriales;Flavobacteriaceae;Siansivirga;	T496	0	0	0	0	0	0	0	0	0	0	0	0	0	0	0	0	0	0	0	0	0	0	0	0	0	0	0	0	0	0	0	0	0	0	0	0	0	0	0	0	0.0328515	0	0	0	0	0	0	0
Bacteria;Bacteroidetes;Flavobacteriia;Flavobacteriales;Flavobacteriaceae;Subsaxibacter;	T497	0	0	0.0590654	0	0.0203941	0	0.0015486	0	0	0	0	0	0	0	0	0	0	0	0	0	0	0	0	0	0	0	0	0	0	0	0	0	0	0	0	0	0	0	0	0	0	0	0	0	0	0	0	0
Bacteria;Bacteroidetes;Flavobacteriia;Flavobacteriales;Flavobacteriaceae;Ulvibacter;	T498	0	0	0.0405351	0	0	0	0.148665	0	0	0	0	0	0	0	0	0	0	0	0	0	0	0	0	0	0	0	0.0233652	0.431803	0	0	0	0	0	0	0	0	0	0	0	0	0	0	0	0	0	0	0	0
Bacteria;Bacteroidetes;Flavobacteriia;Flavobacteriales;Flavobacteriaceae;Vitellibacter;	T499	0	0	0	0	0	0	0	0	0	0	0	0	0	0	0	0	0	0	0	0	0	0	0	0	0	0	0	0	0	0	0	0	0	0	0	0	0	0	0	0	0	0	0	0	0	0	0	0
Bacteria;Bacteroidetes;Flavobacteriia;Flavobacteriales;Flavobacteriaceae;Weeksella;	T500	0.0416021	0	0	0	0	0	0	0	0	0	0	0	0	0	0	0	0	0	0	0	0	0	0	0.0028393	0	0	0	0	0	0	0	0	0	0	0	0	0	0	0	0	0	0	0	0	0	0	0	0
Bacteria;Bacteroidetes;Flavobacteriia;Flavobacteriales;Flavobacteriaceae;Winogradskyella;	T501	0	0	0	0	0	0.00258126	0	0	0	0	0	0	0	0	0	0	0	0	0	0	0	0	0	0	0	0	0	0	0	0	0	0	0	0	0	0	0	0	0	0	0	0	0	0	0	0	0	0
Bacteria;Bacteroidetes;Flavobacteriia;Flavobacteriales;Flavobacteriaceae;Yeosuana;	T502	0	0	0	0	0	0	0	0	0	0	0	0	0.00482439	0	0	0	0	0	0	0	0	0	0	0	0	0	0	0	0	0	0	0	0	0	0	0	0	0	0	0	0	0	0	0	0	0.00786596	0	0
Bacteria;Bacteroidetes;Flavobacteriia;Flavobacteriales;Flavobacteriaceae;uncultured;	T503	0	0	0.164457	0	0.0376506	0	0.135502	0	0	0.0736445	0	0.134951	0	0	0	0	0	0	0	0	0	0.0243563	0.0643267	0.851789	0	0	0.0841148	0	0.00091696	0	0.0187841	0	0	0.026688	0	0.207675	0	0	0	0	0.105125	0	0	0	0	0.0550617	0.0974801	0.113058
Bacteria;Bacteroidetes;Flavobacteriia;Flavobacteriales;NS9 marine group;	T504	0.0323572	0	0	0	0.048632	0	0	0	0	0	0	0	0	0	0	0	0.0122492	0	0	0	0	0.00347947	0	0	0	0	0.0140191	0	0	0	0	0	0	0.026688	0	0	0	0	0	0	0.0854139	0	0	0	0	0.0157319	0	0
Bacteria;Bacteroidetes;SB-5;	T505	0	0	0	0	0	0	0	0	0	0	0	0	0	0	0	0	0	0	0	0	0	0	0	0	0	0	0	0	0	0	0	0	0	0	0	0	0	0.174862	0	0	0	0	0	0	0	0	0	0
Bacteria;Bacteroidetes;Sphingobacteriia;Sphingobacteriales;AKYH767;	T506	0	0	0	0	0.0266692	0.00387188	0	0	0	0	0	0	0	0	0	0	0.0563463	0	0	0	0	0.0313152	0	0	0.00728261	0	0.0607496	0	0	0	0.00150273	0	0	0.0427008	0	0	0.276969	0	0	0	0	0	0	0	0	0	0	0
Bacteria;Bacteroidetes;Sphingobacteriia;Sphingobacteriales;Chitinophagaceae;	T507	0.0358241	0	0	0	0	0	0.0015486	0	0	0	0	0	0	0	0	0	0	0	0	0	0	0.0243563	0.00279681	0	0.160218	0	0.0171345	0	0	0.174719	0	0	0	0.026688	0	0	0	0	0	0	0	0	0	0	0	0	0	0
Bacteria;Bacteroidetes;Sphingobacteriia;Sphingobacteriales;Chitinophagaceae;Arachidicoccus;	T508	0	0	0	0	0	0	0.0201318	0	0	0	0	0	0	0	0	0	0	0	0.235122	0	0	0	0	0	0	0	0	0	0	0	0	0	0	0	0	0	0	0	0	0	0	0	0	0	0	0	0	0
Bacteria;Bacteroidetes;Sphingobacteriia;Sphingobacteriales;Chitinophagaceae;Asinibacterium;	T509	0	0	0	0	0	0	0	0	0	0	0	0	0	0	0	0	0	0	0	0	0	0	0	0	0	0	0	0	0.00091696	0	0	0	0	0	0	0	0	0	0	0	0	0	0	0	0	0	0	0
Bacteria;Bacteroidetes;Sphingobacteriia;Sphingobacteriales;Chitinophagaceae;Chitinophaga;	T510	0.110939	0	0	0	0.329443	0.0116157	0	0	0	0	0	0.00143565	0	0	0	0.0767146	0.177613	0	0	0	0	0.12874	0	0.681431	0.12866	0	0.414343	0	0.00825264	0.0015193	0.00826502	0	0.0272727	0.192154	0	0	0	0.365621	0	0	0.558476	0	0	0	0	0.102258	0	0
Bacteria;Bacteroidetes;Sphingobacteriia;Sphingobacteriales;Chitinophagaceae;Cnuella;	T511	0.142141	0	0.216573	0.055535	0	0	0.0348435	0	0	0	0	0	0	0	0	0.00255715	0	0	0	0	0	0	0	0	0	0	0	0.471418	0	0	0.00375683	0	0	0.0106752	0	0	0	0	0	0	0	0	0.214436	0	0	0	0.107228	0
Bacteria;Bacteroidetes;Sphingobacteriia;Sphingobacteriales;Chitinophagaceae;Crenotalea;	T512	0	0	0	0	0	0	0	0	0	0	0	0	0	0	0	0	0	0	0.0562248	0	0	0	0	0	0	0	0	0	0	0	0	0	0	0	0	0	0	0	0	0	0	0	0.308991	0	0	0	0	0
Bacteria;Bacteroidetes;Sphingobacteriia;Sphingobacteriales;Chitinophagaceae;Dinghuibacter;	T513	0.0369797	0	0	0	0.0502008	0.00731356	0.00774299	0	0	0	0	0	0	0	0	0	0	0	0	0	0	0.0139179	0	0	0.264602	0	0.0482881	0	0	0	0.0195355	0	0	0	0	0.00157329	0	0.222552	0	0	0.0985545	0	0	0	0	0	0	0
Bacteria;Bacteroidetes;Sphingobacteriia;Sphingobacteriales;Chitinophagaceae;Ferruginibacter;	T514	1.45954	0	0.0509584	0.252993	1.14364	0.0503345	0.177315	0	0.0787156	0.156495	1.84117	0.17802	0	0.0486618	0	0.51143	0.374825	0.877573	0.361202	0.365453	0	0.542797	0	0	1.10453	0.00249881	0.920589	0.404072	0.0375954	0	0.117964	0	0.832727	0.469709	0	0.36815	1.13653	0.551081	0	0.476572	1.0184	0	0	0.627928	0	0.385432	0.589755	0
Bacteria;Bacteroidetes;Sphingobacteriia;Sphingobacteriales;Chitinophagaceae;Filimonas;	T515	0.00115562	0	0.0914934	0	0.0721637	0.00172084	0.230741	0	0	0	0	0	0	0	0	0	0.0367476	0	0	0	0	0.0452331	0	0	0.0971015	0	0.0560765	0	0	0	0.00450819	0	0	0.0160128	0	0	0	0	0	0	0	0	0	0	0	0	0	0
Bacteria;Bacteroidetes;Sphingobacteriia;Sphingobacteriales;Chitinophagaceae;Flavihumibacter;	T516	0	0	0	0	0.0125502	0	0	0	0	0	0	0	0	0	0	0	0.0404224	0	0	0	0	0	0	0	0	0	0.0155768	0	0	0	0.00525956	0	0	0	0	0	0	0	0	0	0	0	0	0	0	0	0	0
Bacteria;Bacteroidetes;Sphingobacteriia;Sphingobacteriales;Chitinophagaceae;Flavisolibacter;	T517	0.105161	0	0.128554	0.197458	0.0439257	0.0189292	0.219127	0	0.152512	0	0.0055457	0	0	0	1.29081	0	0.178838	0.30065	0.248752	0	0	0.0487126	1.99413	0	0.145652	0	0.218075	0	0.0293427	0.00303859	0.0112705	0	0.432727	0.24553	0	0	0	0.23315	0	0	0.328515	0.27846	0	0	0	0.165185	0.112102	0
Bacteria;Bacteroidetes;Sphingobacteriia;Sphingobacteriales;Chitinophagaceae;Flavitalea;	T518	0	0	0	0	0.00784388	0	0.0147117	0	0	0	0	0	0	0	0	0	0.075945	0	0	0	0	0.0104384	0	0	0.0582609	0	0	0	0	0	0.000751366	0	0	0.026688	0	0	0	0	0	0	0	0.0982801	0	0	0	0	0	0
Bacteria;Bacteroidetes;Sphingobacteriia;Sphingobacteriales;Chitinophagaceae;Lacibacter;	T519	0	0	0	0	0	0	0	0	0	0	0	0	0	0	0	0.340101	0	0	0	0	0	0	0	0	0	0	0.0202499	0	0	0	0	0	0	0	0	0	0	0	0	0	0	0	0	0	0	0	0	0
Bacteria;Bacteroidetes;Sphingobacteriia;Sphingobacteriales;Chitinophagaceae;Niabella;	T520	0	0	0	0	0	0	0	0	0	0	0	0	0	0	0	0	0.00122492	0	0	0	0	0.00347947	0	0	0	0	0	0	0	0	0	0	0	0	0	0	0	0	0	0	0	0	0	0	0	0	0	0
Bacteria;Bacteroidetes;Sphingobacteriia;Sphingobacteriales;Chitinophagaceae;Niastella;	T521	0	0	0	0	0	0	0.000774299	0	0	0	0	0	0	0	0	0	0	0	0	0	0	0	0	0	0	0	0	0	0	0	0.000751366	0	0.08	0	0	0	0	0	0	0	0	0	0	0	0	0	0	0
Bacteria;Bacteroidetes;Sphingobacteriia;Sphingobacteriales;Chitinophagaceae;Parafilimonas;	T522	0.12134	0	0	0.388745	0.177272	0.0090344	0.0433608	0	0.219748	0	0	0	0.43902	0.600162	0	0.207129	0.259683	0	0	0	0	0.0835073	0.453083	0.0028393	0.133515	0	0.211845	0	0.0375954	0	0.0360655	0	0	0.160128	0	0.195088	0	0.249046	0	0	0.0262812	0	0	1.34556	0.00268327	0.0235979	0.131598	0
Bacteria;Bacteroidetes;Sphingobacteriia;Sphingobacteriales;Chitinophagaceae;Parasediminibacterium;	T523	0	0	0	0	0	0	0	0	0	0	0	0	0	0	0	0	0.00122492	0	0	0	0	0	0	0	0	0	0	0	0	0	0	0	0	0.0106752	0	0	0	0	0	0	0	0	0	0	0	0	0	0
Bacteria;Bacteroidetes;Sphingobacteriia;Sphingobacteriales;Chitinophagaceae;Parasegetibacter;	T524	0.090138	0	0.0127396	0	0.0956953	0.00172084	0.0147117	0	0	0	0	0	0	0.081103	0	0	0.0330728	0	0.054521	0	0	0.00695894	0	0	0	0	0.0482881	0	0.00550176	0	0	0	0	0.0106752	0	0	0	0	0	0	0	0	0	0	0	0.0629277	0	0
Bacteria;Bacteroidetes;Sphingobacteriia;Sphingobacteriales;Chitinophagaceae;Sediminibacterium;	T525	0	0	0	0	0.0313755	0	0	0.00714898	0	0	0	0	0	0	0.00506201	0.1253	0.00367476	0	0	0	0	0.0139179	0	0.150483	0.00242754	0	0.0233652	0	0	0	0.000751366	0	0.269091	0	0	0	0	0	0	0	0.0065703	0	0	0	0	0.00786596	0	0
Bacteria;Bacteroidetes;Sphingobacteriia;Sphingobacteriales;Chitinophagaceae;Segetibacter;	T526	0.0496915	0	0	0	0.120796	0.00516251	0	0	0	0	0	0	0	0	1.87801	0	0.14944	0	0	0	0	0.0208768	0	0	0.0339855	0	0.0482881	0	0.00183392	0	0.0120218	0	0.378182	0.181479	0.593125	0.0125863	0	0	0	0	0.289093	0	0	0	0.842546	0.0550617	0.00487401	0
Bacteria;Bacteroidetes;Sphingobacteriia;Sphingobacteriales;Chitinophagaceae;Taibaiella;	T527	0	0	0	0.203628	0.062751	0	0	0	0	0	0	0	0	0	0	0	0	0	0	0	0	0.00695894	0	0	0	0	0.00467304	0	0	0	0	0	0	0.0106752	0	0	0	0	0	0	0.065703	0	0	0	0	0.0550617	0	0
Bacteria;Bacteroidetes;Sphingobacteriia;Sphingobacteriales;Chitinophagaceae;Terrimonas;	T528	0.144452	0	0	0	0.0800075	0	0.0410379	0	0.291904	0	0	0.0502476	0	0	0	0	0.102893	0.533586	0	0	0	0.0765484	0	0	0.237899	0	0.250787	0	0.00641872	0	0.0202869	0	0	0.176141	0	0	0	0	0	0	0	0	0	0	0.00268327	0.141587	0	0
Bacteria;Bacteroidetes;Sphingobacteriia;Sphingobacteriales;Chitinophagaceae;Vibrionimonas;	T529	0.140985	9.88739	0.361341	0.268419	0.0658886	0.00817398	0.0712355	4.69688	0.990505	0.211728	4.02618	0.314407	3.88364	0.875912	12.2146	1.52151	0.0563463	1.93391	0.672993	1.17351	5.71922	0.0104384	1.56901	3.50937	0.145652	1.99405	0.068538	2.57497	0.0174222	1.09845	0.00751366	8.35728	0.969091	0.0160128	0.417884	0.272179	1.37529	1.69563	1.92427	2.53504	0.525624	1.49604	1.05192	0.857171	3.60899	0.235979	0.555637	2.03505
Bacteria;Bacteroidetes;Sphingobacteriia;Sphingobacteriales;Chitinophagaceae;uncultured;	T530	0.478425	0.0123747	0.377555	0.330125	0.52554	0.0180688	0.170346	0	0	0	0.0221828	0.00143565	0	0	0.00506201	0.524216	0.928489	0.178765	0.241937	0.393877	0.00595132	0.814196	0	0.601931	0.626305	0	0.870744	0.37238	0.00183392	1.13036	0.0563524	0	0.152727	0.336269	0	0.0456255	0.00477532	0.169563	0.00194568	0.00400481	0.985545	0	0	0	0	0.440494	0.209582	0
Bacteria;Bacteroidetes;Sphingobacteriia;Sphingobacteriales;FFCH9454;	T531	0	0	0	0	0	0	0	0	0	0	0	0	0	0	0	0	0	0	0	0	0	0.00347947	0	0	0	0	0	0	0	0	0	0	0	0	0	0	0	0	0	0	0	0	0	0	0	0	0	0
Bacteria;Bacteroidetes;Sphingobacteriia;Sphingobacteriales;KD3-93;	T532	0.0820487	0	0	0	0.0564759	0	0	0	0	0	0	0	0	0	0	0	0.0881942	0	0	0	0	0.0556715	0	0	0	0	0.0202499	0	0	0	0.00601092	0	0	0.0053376	0	0	0	0	0	0	0.0591327	0	0	0	0	0	0	0
Bacteria;Bacteroidetes;Sphingobacteriia;Sphingobacteriales;Lentimicrobiaceae;	T533	0.0254235	0	0	0	0.0251004	0	0	0	0	0	0	0	0	0	0	0	0.0783949	0	0	0	0	0.100905	0	0	0	0	0.0404997	0	0.0183392	0	0	0	0	0	0	0	0	0	0	0	0	0	0	0	0	0	0	0
Bacteria;Bacteroidetes;Sphingobacteriia;Sphingobacteriales;Lentimicrobiaceae;Lentimicrobium;	T534	0.0496915	0	0	0	0	0	0	0	0	0	0	0	0	0	0	0	0	0	0	0	0	0	0	0	0	0	0	0	0	0	0.00150273	0	0	0	0	0	0	0	0	0	0	0	0	0	0	0	0	0
Bacteria;Bacteroidetes;Sphingobacteriia;Sphingobacteriales;LiUU-11-161;	T535	0	0	0	0	0.0376506	0	0	0	0	0	0	0	0	0	0	0	0.0232735	0	0	0	0	0.00347947	0	0	0	0	0	0	0	0	0	0	0	0	0	0	0	0	0	0	0	0	0	0	0	0	0	0
Bacteria;Bacteroidetes;Sphingobacteriia;Sphingobacteriales;NS11-12 marine group;	T536	0	0	0	0	0.0800075	0	0	0	0	0	0	0	0	0	0	0	0.0783949	0	0	0	0	0.0730689	0	0	0	0	0.0887878	0.34465	0	0	0	0	0	0.0160128	0	0	0	0	0	0	0.348226	0	0	0	0	0.133721	0	0
Bacteria;Bacteroidetes;Sphingobacteriia;Sphingobacteriales;PHOS-HE51;	T537	0.203388	0	0	0	0.0407882	0	0	0	0	0	0	0	0	0	0	0	0.0391974	0	0	0	0	0.0730689	0	0	0.0388406	0	0.137076	0	0	0	0.00300546	0	0	0	0	0	0	0	0	0	0.124836	0	0	0	0	0.0157319	0	0
Bacteria;Bacteroidetes;Sphingobacteriia;Sphingobacteriales;ST-12K33;	T538	0	0	0	0	0	0	0.000774299	0	0	0	0	0	0	0	0	0	0	0	0	0	0	0	0	0	0	0	0	0	0	0	0	0	0	0	0	0	0	0	0	0	0	0	0	0	0	0	0	0
Bacteria;Bacteroidetes;Sphingobacteriia;Sphingobacteriales;Saprospiraceae;Aureispira;	T539	0	0	0	0	0	0	0	0	0	0	0	0	0	0	0	0	0	0	0	0	0	0	0	0	0	0	0.0155768	0	0	0	0	0	0	0	0	0	0	0	0	0	0	0	0	0	0	0	0	0
Bacteria;Bacteroidetes;Sphingobacteriia;Sphingobacteriales;Saprospiraceae;Candidatus Aquirestis;	T540	0	0	0	0	0	0	0	0	0	0	0	0	0	0	0	0	0	0	0	0	0	0.00347947	0	0	0	0	0	0	0	0	0	0	0	0	0	0	0	0	0	0	0	0	0	0	0	0	0	0
Bacteria;Bacteroidetes;Sphingobacteriia;Sphingobacteriales;Saprospiraceae;Phaeodactylibacter;	T541	0	0	0	0	0	0	0	0	0	0	0	0	0	0	0	0	0	0	0	0	0	0.00347947	0	0	0	0	0.0124614	0	0	0	0	0	0	0	0	0	0	0	0	0	0	0	0	0	0	0	0	0
Bacteria;Bacteroidetes;Sphingobacteriia;Sphingobacteriales;Saprospiraceae;uncultured;	T542	0.0936048	0	0.0347443	0.0154264	0.370231	0.00602293	0.00851729	0	0	0.110467	0	0	0.192976	1.36253	0	0	0.328278	0	0	0	0	0.170494	0	0	0.240326	0	0.503131	0	0.0100866	0	0.0157787	0	0	0.138778	0	0	0	0	0	0	0.703022	0.546001	0	0	0	0.180917	0	0
Bacteria;Bacteroidetes;Sphingobacteriia;Sphingobacteriales;Sphingobacteriaceae;	T543	0	0	0	0	0	0	0.000774299	0	0	0	0	0	0	0	0	0	0	0	0	0	0	0	0	0	0	0	0	0	0	0	0	0	0	0	0	0	0	0	0	0	0	0	0	0	0	0.0943916	0	0
Bacteria;Bacteroidetes;Sphingobacteriia;Sphingobacteriales;Sphingobacteriaceae;Arcticibacter;	T544	0	0	0	0.0802172	0.0203941	0	0.0201318	0	0	0	0	0	0	0	0	0	0	0	0	0	0	0	0	0	0	0	0.00311536	0	0	0	0.00450819	0	0	0.0160128	0	0	0	0	0	0	0.0262812	0	0	0	0	0	0	0
Bacteria;Bacteroidetes;Sphingobacteriia;Sphingobacteriales;Sphingobacteriaceae;Mucilaginibacter;	T545	0.0866711	0.0123747	0	0	0.329443	0.00817398	0.0193575	0	0.239427	0.266961	0	0.130644	0	0.232495	0	0.084386	0.278057	0	0.110746	0	0.464203	0.292276	0.839043	0	0.0801088	0	0.576342	0	0	0	0.00300546	0	0.0745455	0.181479	0	0	0	1.01738	0	0	0.354796	0	0.693964	0.468454	0.343458	0.251711	0	0
Bacteria;Bacteroidetes;Sphingobacteriia;Sphingobacteriales;Sphingobacteriaceae;Nubsella;	T546	0	0	0	0	0	0	0	0	0	0	0	0	0	0	0	0	0	0	0	0	0	0.00347947	0	0	0	0	0.00155768	0	0	0	0	0	0	0	0	0	0	0	0	0	0	0	0	0	0	0	0	0
Bacteria;Bacteroidetes;Sphingobacteriia;Sphingobacteriales;Sphingobacteriaceae;Parapedobacter;	T547	0	0	0	0	0	0	0.0170346	0	0	0	0	0	0	0	0	0	0	0	0	0	0	0	0	0	0	0	0	0	0	0	0	0	0	0	0	0	0	0	0	0	0	0	0	0	0	0	0	0
Bacteria;Bacteroidetes;Sphingobacteriia;Sphingobacteriales;Sphingobacteriaceae;Pedobacter;	T548	0.241524	4.82614	0.240894	0.71887	0.996172	0.0245219	0.32056	2.0875	1.25945	0.303783	0	0.231139	0	1.2598	0.349279	0.846417	0.520591	2.07746	0.124376	0.771511	0.00396755	0.480167	0.363586	0.318001	0.538913	0	0.769494	0	0.0898621	0.00455789	0.0120218	0.86226	0.754545	0.902055	0.750393	0.300499	0	3.51314	0.61678	0.30837	0.538765	0	0.113128	5.29253	0	0.629277	0.536141	0.192199
Bacteria;Bacteroidetes;Sphingobacteriia;Sphingobacteriales;Sphingobacteriaceae;Pseudosphingobacterium;	T549	0	0	0	0	0	0	0	0	0	0	0	0	0	0.216275	0	0	0	0	0	0	0	0	0	0	0	0	0	0	0	0	0	0	0	0	0	0	0	0	0	0	0	0	0	0	0	0	0	0
Bacteria;Bacteroidetes;Sphingobacteriia;Sphingobacteriales;Sphingobacteriaceae;Solitalea;	T550	0	0	0	0	0.048632	0	0	0	0	0	0	0	0	0	0	0	0	0	0	0	0	0	0	0	0.0169928	0	0.00623072	0	0	0	0	0	0	0	0	0	0	0	0	0	0	0	0	0	0	0	0	0
Bacteria;Bacteroidetes;Sphingobacteriia;Sphingobacteriales;Sphingobacteriaceae;Sphingobacterium;	T551	0.0288904	0	0.189936	0.549179	0.0251004	0	0.0534267	0	0.213188	0	0	0.0416338	0	0	0.739053	0.294073	0	0	0	0	0.444365	0.00347947	0	0.44293	0.140797	0	0.0077884	0	0	0	0	0	0	0	0	0.0519186	0	0	0	0	0.111695	0.01092	0	0	0	0.0157319	0.214456	0
Bacteria;Bacteroidetes;Sphingobacteriia;Sphingobacteriales;Sphingobacteriaceae;uncultured;	T552	0	0	0	0	0.00313755	0	0.0209061	0	0	0	0	0	0	0	0	0	0.0232735	0.00270856	0	0	0	0.0139179	0	0	0	0	0.0576342	0	0	0	0	0	0	0.0747264	0	0	0	0	0	0	0	0	0	0	0	0	0	0
Bacteria;Bacteroidetes;Sphingobacteriia;Sphingobacteriales;env.OPS 17;	T553	0.159475	0	0	0	0.062751	0	0	0	0	0.00920556	0	0	0	0	0	0	0.00367476	0	0	0	0.265826	0.184412	0	0	0.00242754	0	0.191595	0	0	0	0.00525956	0	0.14	0.0373632	0	0	0	0	0	0	0.22339	0	0	0	0	0.0471958	0	0
Bacteria;Bacteroidetes;Sphingobacteriia;Sphingobacteriales;uncultured;	T554	0.0369797	0	0	0	0.0674573	0.00430209	0	0	0	0	0	0	0	0	0	0	0.0661457	0	0	0	0	0.118302	0	0	0.0436957	0	0.182249	0	0	0	0.000751366	0	0	0.053376	0	0	0	0	0	0	0.170828	0	0	0	0	0.0471958	0	0
Bacteria;Bacteroidetes;WCHB1-32;	T555	0.0785818	0	0	0	0.147465	0.00602293	0	0	0	0	0	0	0	0	0	0.00255715	0.312355	0	0	0	0	0.441893	0	0	0.0971015	0	0.242998	0	0	0	0.0120218	0	0	0.186816	0	0	0	0.121874	0	0	0	0	0	0	0	0.0235979	0	0
Bacteria;CPR2;	T556	0	0	0	0	0.00470633	0	0	0	0	0	0	0	0	0	0	0	0	0	0	0	0	0	0	0	0	0	0	0	0	0	0	0	0	0	0	0	0	0	0	0	0	0	0	0	0	0	0	0
Bacteria;Candidatus Berkelbacteria;	T557	0	0	0	0	0.0313755	0	0	0	0	0	0	0	0	0	0	0	0	0	0	0	0	0.0208768	0	0	0	0	0.0404997	0	0	0	0	0	0	0	0	0	0	0	0	0	0	0	0	0	0	0	0	0
Bacteria;Chlamydiae;Chlamydiae;Chlamydiales;Chlamydiaceae;	T558	0	0	0	0	0	0	0	0	0	0	0	0	0	0	0	0	0	0	0	0	0	0	0	0	0	0	0	0	0	0	0	0	0	0	0	0	0	0	0	0	0	0	0	0	0	0	0	0
Bacteria;Chlamydiae;Chlamydiae;Chlamydiales;Parachlamydiaceae;	T559	0	0	0	0	0	0	0	0	0	0	0	0	0	0	0	0	0	0	0	0	0	0	0	0	0.00242754	0	0.00467304	0	0	0	0	0	0	0	0	0	0	0	0	0	0	0	0	0	0	0	0	0
Bacteria;Chlamydiae;Chlamydiae;Chlamydiales;Parachlamydiaceae;Candidatus Mesochlamydia;	T560	0	0	0	0	0.00313755	0	0	0	0	0	0	0	0	0	0	0	0	0	0	0	0	0	0	0	0	0	0	0	0	0	0	0	0	0.0053376	0	0	0	0	0	0	0.0065703	0	0	0	0	0	0	0
Bacteria;Chlamydiae;Chlamydiae;Chlamydiales;Parachlamydiaceae;Candidatus Metachlamydia;	T561	0.00346685	0	0	0	0	0.00172084	0	0	0	0	0	0	0	0	0	0	0.00489968	0	0	0	0	0	0	0	0	0	0	0	0	0	0	0	0	0	0.0539205	0	0	0	0	0	0	0	0	0	0	0	0	0
Bacteria;Chlamydiae;Chlamydiae;Chlamydiales;Parachlamydiaceae;Candidatus Protochlamydia;	T562	0.0265791	0	0	0	0.00470633	0.000430209	0	0.00714898	0.0475574	0	0	0	0	0	0	0	0	0	0	0	0	0.0139179	0	0	0.0145652	0	0.00311536	0	0	0	0.0022541	0	0	0	0	0	0	0	0	0	0	0	0	0	0.0912311	0	0	0
Bacteria;Chlamydiae;Chlamydiae;Chlamydiales;Parachlamydiaceae;Candidatus Rubidus;	T563	0	0	0	0	0	0.000860419	0	0	0	0	0	0	0	0	0	0	0	0	0	0	0	0	0	0	0	0	0	0	0	0	0	0	0	0	0	0	0	0	0	0	0	0	0	0	0	0	0	0
Bacteria;Chlamydiae;Chlamydiae;Chlamydiales;Parachlamydiaceae;Neochlamydia;	T564	0.0427578	0	0	0	0.00313755	0.00387188	0	0	0	0	0	0	0	0	0	0	0.00244984	0	0	0	0	0.00695894	0	0	0.00728261	0	0.00934609	0	0	0	0.00150273	0	0	0	0	0	0	0	0	0	0	0	0	0	0	0	0	0
Bacteria;Chlamydiae;Chlamydiae;Chlamydiales;Parachlamydiaceae;Parachlamydia;	T565	0.0219567	0	0	0	0	0	0	0	0	0	0	0	0	0	0	0	0	0	0	0	0	0	0	0	0	0	0	0	0	0	0	0	0	0	0	0	0	0	0	0	0	0	0	0	0	0	0	0
Bacteria;Chlamydiae;Chlamydiae;Chlamydiales;Simkaniaceae;Candidatus Rhabdochlamydia;	T566	0	0	0	0	0	0	0	0	0	0	0	0	0	0	0	0	0	0	0	0	0	0.00347947	0	0	0	0	0	0	0	0	0	0	0	0	0	0	0	0	0	0	0	0	0	0	0	0	0	0
Bacteria;Chlamydiae;Chlamydiae;Chlamydiales;Simkaniaceae;uncultured;	T567	0	0	0	0	0	0	0	0	0	0	0	0	0	0	0	0	0.0171489	0	0	0.0203029	0	0.00347947	0	0	0	0	0	0	0	0	0	0	0	0	0	0	0	0	0	0	0	0	0	0	0	0	0	0
Bacteria;Chlamydiae;Chlamydiae;Chlamydiales;cvE6;	T568	0	0	0	0	0	0	0	0	0	0	0	0	0	0	0	0	0	0	0	0	0	0.00347947	0	0	0	0	0	0	0	0	0	0	0	0	0	0	0	0	0	0	0	0	0	0	0	0	0	0
Bacteria;Chlorobi;Chlorobia;Chlorobiales;Chlorobiaceae;Chlorobaculum;	T569	0	0	0	0	0	0	0	0	0	0	0	0	0	0	0	0	0	0	0	0	0	0	0	0	0	0	0	0	0	0	0	0	0	0	0	0	0	0	0	0	0	0	0	0	0	0	0	0
Bacteria;Chlorobi;Chlorobia;Chlorobiales;OPB56;	T570	0	0	0	0	0.0392194	0	0	0	0	0	0	0	0	0	0	0	0.045322	0	0	0	0	0.0695894	0	0	0	0	0.129288	0	0.0614363	0	0.0022541	0	0.198182	0.026688	0	0	0	0	0	0	0	0	0	0	0	0.0471958	0.19496	0.293951
Bacteria;Chlorobi;Chlorobia;Chlorobiales;SJA-28;	T571	0	0	0	0	0.0454945	0.0137667	0	0	0	0	0	0	0	0	0	0	0.0600211	0	0	0	0	0.00695894	0	0	0	0	0.0498458	0	0	0	0.00150273	0	0	0	0	0	0	0	0	0	0.177398	0	0	0	0	0	0	0
Bacteria;Chloroflexi;Anaerolineae;Anaerolineales;Anaerolineaceae;Anaerolinea;	T572	0	0	0	0	0.177272	0	0	0	0	0	0	0	0	0	0	0	0.112693	0	0	0	0	0.0487126	0	0	0.114094	0	0	0	0	0	0.00601092	0	0	0.0693888	0.988542	0	0	0.190759	0	0	0	0	0	0	0	0.0707937	0	0
Bacteria;Chloroflexi;Anaerolineae;Anaerolineales;Anaerolineaceae;Leptolinea;	T573	0	0	0	0	0	0	0	0	0	0	0	0	0	0	0	0	0	0	0	0	0	0	0	0	0	0	0	0	0	0	0	0	0.00181818	0.0106752	0	0	0	0	0	0	0	0	0	0	0	0	0	0
Bacteria;Chloroflexi;Anaerolineae;Anaerolineales;Anaerolineaceae;Levilinea;	T574	0	0	0	0	0	0	0	0	0	0	0	0	0	0	0	0	0	0	0	0	0	0	0	0	0	0	0	0	0	0	0	0	0	0	0	0	0	0	0	0	0	0	0	0	0	0	0	0
Bacteria;Chloroflexi;Anaerolineae;Anaerolineales;Anaerolineaceae;Longilinea;	T575	0	0	0	0	0	0	0	0	0	0	0	0	0	0	0	0	0	0	0	0	0	0	0	0	0	0	0	0	0	0	0	0	0	0	0	0	0	0	0	0	0	0	0	0	0	0	0	0
Bacteria;Chloroflexi;Anaerolineae;Anaerolineales;Anaerolineaceae;Ornatilinea;	T576	0	0	0	0	0.00156878	0	0	0	0	0	0	0	0	0	0	0	0	0	0	0	0	0.00347947	0	0	0	0	0.00155768	0	0	0	0.000751366	0	0	0	0	0	0	0	0	0	0	0	0	0	0	0	0	0
Bacteria;Chloroflexi;Anaerolineae;Anaerolineales;Anaerolineaceae;Pelolinea;	T577	0	0	0	0	0	0	0	0	0	0	0	0	0	0	0	0	0	0	0	0	0	0	0	0	0	0	0	0	0	0	0	0	0	0	0	0	0	0	0	0	0	0	0	0	0	0	0	0
Bacteria;Chloroflexi;Anaerolineae;Anaerolineales;Anaerolineaceae;uncultured;	T578	0.116717	0	0.00115814	0.114155	0.420432	0.0215105	0	0	0.216468	0.276167	0	0.136386	0	0	0	0	0.328278	0	0	0	0	0.274878	0	0	0.220906	0	0.345805	0	0.00641872	0	0.0383196	0	0.336364	0.330931	0	0	0	0	0	0	0.183968	0	0	0	1.52141	0.173051	0.0536141	0
Bacteria;Chloroflexi;Ardenticatenia;Ardenticatenales;	T579	0.0312016	0	0.0115814	0	0.0156878	0	0.0108402	0.021447	0	0	0	0.00287129	0	0	0	0	0.00979936	0.368364	0	0	0	0	0	0	0.00485508	0	0.0264806	0	0	0	0.00450819	0	0	0.0053376	0	0.0424789	0	0.132471	0	0	0	0	0	0	0	0	0	0
Bacteria;Chloroflexi;Ardenticatenia;uncultured;	T580	0	0	0	0	0	0	0	0	0	0	0	0	0	0	0	0	0	0	0	0	0	0.0104384	0	0	0	0	0.0109038	0	0	0	0	0	0	0	0	0	0	0	0	0	0	0	0	0	0	0	0	0
Bacteria;Chloroflexi;Caldilineae;Caldilineales;Caldilineaceae;	T581	0	0	0	0	0.00941265	0	0	0	0	0	0	0	0	0	0	0	0	0	0	0	0	0	0	0	0	0	0	0	0	0	0	0	0	0	0	0	0	0	0	0	0	0	0	0	0	0	0	0
Bacteria;Chloroflexi;Caldilineae;Caldilineales;Caldilineaceae;Litorilinea;	T582	0	0	0	0	0.0172565	0	0	0	0	0	0	0	0	0	0	0	0.0244984	0	0	0	0	0	0	0	0	0	0.0109038	0	0	0	0.000751366	0	0	0.0160128	0	0	0	0	0	0	0.0065703	0	0	0	0	0	0	0
Bacteria;Chloroflexi;Caldilineae;Caldilineales;Caldilineaceae;uncultured;	T583	0.0462246	0	0	0.0462792	0.0753012	0.00129063	0.0371664	0	0	0	0	0.00574259	0	0	0	0	0.197212	0	0	0.255817	0	0.0835073	0	0.32368	0.0801088	0	0.0654226	0	0	0	0.0240437	0	0.0418182	0.202829	0	0.0534919	0	0.211954	0	0.332399	0.0591327	0	0	0	0	0.0393298	0	0
Bacteria;Chloroflexi;Chloroflexia;Chloroflexales;Chloroflexaceae;Candidatus Chloroploca;	T584	0	0	0	0	0	0	0	0	0	0	0	0	0	0	0	0	0	0	0	0	0	0	0	0	0	0	0	0	0	0	0	0	0	0	0	0	0	0	0	0	0	0	0	0	0	0	0	0
Bacteria;Chloroflexi;Chloroflexia;Chloroflexales;Chloroflexaceae;Chloroflexus;	T585	0	0	0	0	0	0	0	0.0357449	0.00163991	0	0	0	0	0	0	0	0	0	0	0	0	0	0	0	0	0	0	0	0	0	0	0	0	0	0	0	0	0	0	0	0	0	0	0	0	0	0	0
Bacteria;Chloroflexi;Chloroflexia;Chloroflexales;Chloroflexaceae;Chloronema;	T586	0	1.59634	0	0	0	0	0.0170346	0	0.118073	0	0	0	0	0	0	0	0	0	0.12608	0	0	0	0	0	0	0	0	0	0.00641872	0	0	0	0	0	0	0	0	0	0	0	0	0	0.108062	0	0	0	0	0
Bacteria;Chloroflexi;Chloroflexia;Chloroflexales;FFCH7168;	T587	0	0	0.115814	0	0.0407882	0	0.0131631	0	0	0	0	0	0	0.00540687	0	0	0	0	0	0	1.30334	0.00695894	0	0	0	0	0.0373843	0	0	0	0	0	0	0.0587136	0	0	0	0	0	0	0	0	0	0	0	0	0	0
Bacteria;Chloroflexi;Chloroflexia;Chloroflexales;Oscillochloridaceae;Oscillochloris;	T588	0	0	0	0	0	0	0	0	0	0	0	0	0	0	0	0	0	0.644637	0	0	0	0	0	0	0	0	0	0	0	0	0	0	0	0	0	0	0	0	0	0	0	0	0	0	0	0	0	0
Bacteria;Chloroflexi;Chloroflexia;Chloroflexales;Roseiflexaceae;Roseiflexus;	T589	0.0277348	0	0	0.00308528	0.0345131	0.0141969	0.0131631	0.014298	0	0.6628	0	0	0	0.0216275	0	0	0.100443	0.170639	0	0	0	0.184412	0	0	0.0922464	0	0.0809994	0	0.00366784	0	0.0112705	0	0.0927273	0.304243	0	0	0.463206	0	0	0	0	0	0	0	0	0.204515	0.238826	0
Bacteria;Chloroflexi;Chloroflexia;Herpetosiphonales;Herpetosiphonaceae;Herpetosiphon;	T590	0.109783	0	0	0	0	0.00688335	0.0185832	0	0	0	0	0	0	0.470397	0	0	0.00367476	0	0	0	0	0.0417537	0	0	0.031558	0	0.0295959	0	0	0	0.00901639	0	0.0472727	0.0480384	0	0	0	0	0.309363	0.356428	0	0	0	0	0	0	0	0
Bacteria;Chloroflexi;Chloroflexia;Kallotenuales;AKIW781;	T591	0.0312016	0	0.185303	0.0956436	0.0454945	0.00215105	0.0758813	0	0.209908	0	0	0.0373268	0	0	0	0	0.110243	0	0.0477059	0	0	0.0347947	0	0	0.0145652	0	0.0903455	0.122806	0.0247579	0.116986	0.00375683	0	0	0.330931	0	0.0770913	0	0	0	0	0.105125	0	0	0	1.04916	0.0393298	0.214456	0.35048
Bacteria;Chloroflexi;Dehalococcoidia;Dehalococcoidales;uncultured;	T592	0	0	0	0	0	0	0	0	0	0	0	0	0	0	0	0	0	0	0	0	0	0	0	0	0	0	0	0	0	0	0	0	0	0	0	0	0	0	0	0	0	0	0	0	0	0	0	0
Bacteria;Chloroflexi;Dehalococcoidia;vadinBA26;	T593	0	0	0	0	0	0	0	0	0	0	0	0	0	0	0	0	0	0	0	0	0	0	0	0	0	0	0	0	0	0	0.0022541	0	0	0	0	0	0	0	0	0	0	0	0	0	0	0	0	0
Bacteria;Chloroflexi;Elev-1554;	T594	0	0	0	0	0	0	0	0	0	0	0	0	0	0	0	0	0	0	0	0	0	0.00347947	0	0	0	0	0	0	0	0	0	0	0	0	0	0	0	0	0	0	0	0	0	0	0	0	0	0
Bacteria;Chloroflexi;Gitt-GS-136;	T595	0.0439134	0	0	0.107985	0.249435	0.02065	0.0139374	0	0.506732	0.128878	0	0.0559902	0	0.129765	0	0.1074	0.169039	0	0	0.458846	0	0.0521921	0	0	0.114094	0	0.202499	0	0.0110035	0	0.0105191	0	0	0.24553	0.00449337	0	0	0.23315	0	0	0.177398	0	0	0.0498355	0	0.235979	0.102354	0.124364
Bacteria;Chloroflexi;JG30-KF-CM66;	T596	0	0	0	0	0.0345131	0.0124761	0	0	0	0	0	0	0	0	0	0	0.0489968	0	0	0	0	0.0278358	0	0	0.00242754	0	0.0591919	0	0	0	0.00300546	0	0	0.0587136	0	0	0	0	0	0	0.249671	0	0	0	0	0.0157319	0	0
Bacteria;Chloroflexi;KD4-96;	T597	1.18682	0	0.119289	0.200543	1.42602	0.178107	0.038715	0	0.368979	0.432661	0	0.252674	0.0916635	1.80589	1.1592	0.360558	3.12845	0.227519	0.168674	1.81508	1.90839	1.96938	0	1.48211	1.07783	0	1.37855	0	0.0440141	0.0562139	0.18183	0.55273	0.181818	1.59061	0.660526	0.0597851	1.46125	0.408012	0	0.52463	0.768725	0.4095	0	0.0598027	0.405173	0.951782	0.0974801	0
Bacteria;Chloroflexi;Ktedonobacteria;C0119;	T598	0.224189	0	0	0	0.269829	0.0116157	0.00774299	0	0	0.533922	0	0.0847032	1.0276	0	0	0	0.148215	0	0	0	0	0.160056	0	0	0.0995291	0	0.233652	0	0	0	0.01653	0	0.161818	0.309581	0	0	0	0	0	0.132159	0.118265	0	0	0	0	0.235979	0.248574	0
Bacteria;Chloroflexi;Ktedonobacteria;JG30-KF-AS9;	T599	0.0265791	0	0	0	0.0188253	0.00860419	0	0	0	0	0	0	0	0	0	0	0.162914	0	0	0	0	0.0556715	0	0	0.0606884	0	0.00623072	0	0	0	0.00826502	0	0	0.0160128	0	0	0	0	0	0	0	0	0	0	0	0	0	0
Bacteria;Chloroflexi;Ktedonobacteria;Ktedonobacterales;1959-1;	T600	0	0	0	0	0	0	0	0	0	0	0	0	0	0	0	0	0	0	0	0	0	0	0	0	0	0	0	0	0	0	0	0	0	0	0	0	0	0	0	0	0	0	0	0	0	0	0	0
Bacteria;Chloroflexi;Ktedonobacteria;Ktedonobacterales;FCPS473;	T601	0	0	0	0	0	0.0047323	0	0	0	0	0	0	0	0	0	0	0	0	0	0	0	0	0	0	0	0	0	0	0	0	0	0	0	0	0	0	0	0	0	0	0	0	0	0	0	0	0	0
Bacteria;Chloroflexi;Ktedonobacteria;Ktedonobacterales;G12-WMSP1;	T602	0	0	0	0	0	0	0	0	0	0	0	0	0	0	0	0	0	0	0	0	0	0	0	0	0	0	0	0	0	0	0	0	0	0	0	0	0	0	0	0	0	0	0	0	0	0	0	0
Bacteria;Chloroflexi;Ktedonobacteria;Ktedonobacterales;Ktedonobacteraceae;Ktedonobacter;	T603	0	0	0	0	0	0	0	0	0	0	0	0	0	0	0	0	0.0110243	0	0	0	0	0	0	0	0	0	0	0	0	0	0	0	0	0	0	0	0	0	0	0	0	0	0	0	0	0	0	0
Bacteria;Chloroflexi;Ktedonobacteria;Ktedonobacterales;Ktedonobacteraceae;uncultured;	T604	0	0	0	0	0	0.000860419	0	0	0	0	0	0	0	0	0	0	0.0183738	0	0	0	0	0.0173974	0	0	0.0121377	0	0	0	0	0	0	0	0	0	0	0	0	0	0	0	0	0	0	0	0	0	0	0
Bacteria;Chloroflexi;Ktedonobacteria;Ktedonobacterales;Thermosporotrichaceae;uncultured;	T605	0.0543139	0	0	0	0	0.0047323	0	0	0	0	0	0	0	0	0	0	0	0	0	0	0	0	0	0	0	0	0	0	0	0	0.00300546	0	0	0	0	0	0	0	0	0	0	0	0	0	0	0	0	0
Bacteria;Chloroflexi;P2-11E;	T606	0	0	0	0	0.00941265	0	0	0	0	0	0	0	0	0	0	0	0	0	0	0	0	0	0	0	0	0	0	0	0	0	0	0	0	0	0	0	0	0	0	0	0	0	0	0	0	0	0	0
Bacteria;Chloroflexi;S085;	T607	0.0277348	0	0	0	0.0360818	0.000860419	0	0	0	0	0	0	0	0	0	0	0.0894191	0	0	0	0	0.0417537	0	0	0	0	0.0280383	0	0	0	0.00601092	0	0	0.0160128	0	0	0	0	0	0	0.118265	0	0	0	0	0	0.0389921	0
Bacteria;Chloroflexi;SBR2076;	T608	0.0219567	0	0	0	0.0988328	0	0.0054201	0	0	0	0	0	0	0	0	0	0.0869693	0	0	0	0	0	0	0	0.0703986	0	0.0529612	0	0	0	0.000751366	0	0	0.0854017	0	0	0	0	0	0	0.170828	0	0	0	0	0	0	0
Bacteria;Chloroflexi;SHA-26;	T609	0	0	0	0	0	0	0	0	0	0	0	0	0	0	0	0	0.0061246	0	0	0	0	0	0	0	0.0145652	0	0	0	0	0	0	0	0	0.0053376	0	0	0	0	0	0	0	0	0	0.239211	0	0	0	0
Bacteria;Chloroflexi;SJA-15;	T610	0	0	0	0	0.0266692	0	0	0	0	0	0	0	0	0	0	0	0	0	0	0	0	0.00347947	0	0	0	0	0	0	0	0	0	0	0	0	0	0	0	0	0	0	0	0	0	0	0	0	0	0
Bacteria;Chloroflexi;TK10;	T611	0.0543139	0	0	0	0.169428	0.0094646	0.0123888	0	0	0.266961	0	0	0	0.118951	0	0	0.569588	0	0.0664474	0	0	0.250522	0	0	0.063116	0	0.205614	0	0.0128374	0	0.0127732	0	0.305455	0.186816	0	0.0314658	0	0	0	0	0.236531	0	0	0.0498355	0	0.298907	0.0877321	0.463539
Bacteria;Chloroflexi;Thermomicrobia;AKYG1722;	T612	0.0161786	0	0	0	0.0360818	0.00688335	0	0	0.195149	0	0	0	0	0	0	0	0.0293981	0	0	0	0	0.0417537	0	0	0	0	0.0451727	0	0.00366784	0	0.00375683	0	0	0.0160128	0	0	0	0.23315	0	0	0.0328515	0	0	0	0	0	0	0
Bacteria;Chloroflexi;Thermomicrobia;JG30-KF-CM45;	T613	0.595142	0	0.347443	0.141923	0.702811	0.0709845	0.122339	0.643409	0.442775	0.920556	0	0.0904458	0	0.589348	1.26044	0.877103	0.670031	0.891116	0.589508	1.30751	0.00198377	0.640223	0.00279681	0	0.599602	0	0.62463	0	0.0330106	0	0.105191	0	0.343636	1.40913	1.21321	0.0896776	0.491858	0.339127	0	1.33761	0.295664	0.18018	0.0861123	0	0	0.629277	0.414291	0
Bacteria;Chloroflexi;Thermomicrobia;Sphaerobacterales;Sphaerobacteraceae;Nitrolancea;	T614	0	0	0	0	0	0	0	0	0	0	0	0	0	0	0	0	0	0	0	0	0	0	0	0	0	0	0	0	0	0	0	0	0	0	0	0	0	0	0	0	0	0	0	0	0	0	0	0
Bacteria;Chloroflexi;Thermomicrobia;Sphaerobacterales;Sphaerobacteraceae;Sphaerobacter;	T615	0	0	0	0	0	0	0	0	0	0	0	0	0	0	0	0	0.0110243	0	0	0	0	0	0	0	0	0	0	0	0	0	0	0	0	0	0	0	0	0	0	0	0	0	0	0	0	0	0	0
Bacteria;Cloacimonetes;	T616	0	0	0	0	0	0	0	0	0	0	0	0	0	0	0	0	0	0	0	0	0	0	0	0	0	0	0	0	0	0	0	0	0	0	0	0	0	0	0	0	0	0	0	0	0	0	0	0
Bacteria;Cloacimonetes;SHA-41;	T617	0	0	0	0	0	0	0	0	0	0	0	0	0	0	0	0	0	0	0	0	0	0	0	0	0	0	0	0	0	0	0	0	0	0	0	0	0	0	0	0	0	0	0	0	0	0	0	0
Bacteria;Cyanobacteria;Cyanobacteria;	T618	0.0485358	0	0.0984423	0	0	0	0	0	0	0	0	0	0	0	0	0.171329	0.0281732	0	0	0	0	0	0	0	0	0	0	0	0	0	0	0	0	0.0160128	0	0.0881043	0	0.455702	0	0	0	0.22932	0	0	0	0	0	0
Bacteria;Cyanobacteria;Cyanobacteria;SubsectionI;FamilyI;Chroogloeocystis;	T619	0	0	0.0984423	0	0	0	0.0356178	0	0	0	0	0	0	0	0	0	0	0	0.165267	0	0	0	0	0	0	0	0	0.839837	0	0	0.000751366	0	0	0	0	0	0	0	0	0	0	0	0	0	0	0	0	0
Bacteria;Cyanobacteria;Cyanobacteria;SubsectionI;FamilyI;Gloeocalita;	T620	0	0	0	0	0	0	0.124662	0	0	0	0	0	0	0	0	0	0	0	0.00511134	0	0	0	0	0	0	0	0	0.411995	0	0	0	0	0	0	0	0	0	0	0	0	0	0	0	0	0	0	0	0
Bacteria;Cyanobacteria;Cyanobacteria;SubsectionI;FamilyI;Mastigocladopsis;	T621	0	0	0	0	0	0	0	0	0	0	0	0	0	0	0	0	0	0	0	0	0	0	0	0	0	0	0	0	0	0	0	0	0	0	0	0	0	0	0	0	0	0	0	0	0	0	0	0
Bacteria;Cyanobacteria;Cyanobacteria;SubsectionI;FamilyI;Prochlorococcus;	T622	0	0	0.00115814	0	0	0.000430209	0	0	0	0	0	0	0	0	0	0	0.00122492	0	0	0.00406058	0	0.00347947	0	0	0	0	0.00155768	0	0	0	0.000751366	0	0	0	0	0	0	0	0	0	0	0	0	0	0	0	0	0
Bacteria;Cyanobacteria;Cyanobacteria;SubsectionII;FamilyII;Chroococcidiopsis;	T623	0.286593	0	1.90052	0.194372	0.0721637	0.0438813	0.81766	0.193023	0.170551	0	0	0.0803962	0.598225	0	1.06808	0.764589	0.00122492	0	1.39199	0	0	0.0452331	0	1.96763	0.250036	0	0.0171345	0.728915	0.00275088	0.546946	0.0646174	0	0.112727	0.677876	0	0.305219	0.553937	0	1.54681	0	0.203679	0.775321	1.17856	0	15.2678	0.243845	0.541015	0.226116
Bacteria;Cyanobacteria;Cyanobacteria;SubsectionII;FamilyII;Pleurocapsa;	T624	0.226501	0	0.339336	0.0586203	0	0	0.34224	0	0	0	0	0.152179	0	0	0	0	0	0	0.102227	0	0	0	0	0	0.293732	0	0	0.471418	0	0	0.0841529	0	0	0	0	0	5.06662	0	0.428049	0.484581	0	0	0.261714	0	0	0	0.740849	0
Bacteria;Cyanobacteria;Cyanobacteria;SubsectionIII;FamilyI;	T625	0	0	0.00115814	0.0308528	0	0.000430209	0.0038715	0	0	0	0	0	0	0	0	0	0	0	0	0	0	0	0	0	0	0	0	0	0	0.0015193	0	0	0	0	0	0	0	0	0	0	0	0	0	0	0	0	0	0
Bacteria;Cyanobacteria;Cyanobacteria;SubsectionIII;FamilyI;Chamaesiphon;	T626	0.0416021	0	0.353234	0	0	0	0.744876	0	0.398498	0	0	0	0	0	1.7717	0	0	0	1.39369	0	0	0	0	0	0	0	0	1.85002	0	0.489213	0.0022541	0	0	0	0	0	0	0	0.00194568	0	0	0	0.825665	0	0	0	0	0
Bacteria;Cyanobacteria;Cyanobacteria;SubsectionIII;FamilyI;Crinalium;	T627	0	0	0	0	0	0	0.0023229	0	0	0	0	0	0	0	0	0	0	0	0	0	0	0	0	0	0	0	0	0	0	0.0015193	0	0	0	0	0	0	0	0	0	0	0	0	0	0	0	0	0	0
Bacteria;Cyanobacteria;Cyanobacteria;SubsectionIII;FamilyI;Leptolyngbya;	T628	0.0277348	0	0.451676	0.0925583	0	0	0.428962	0.686303	0	0	0	0	0	0	0	0.00255715	0	0	0.506023	0.605027	0	0.0417537	0.657251	0	0.0339855	0	0.0202499	0.415957	0.022924	0.566697	0	0	0	0.106752	0	0	0	0.148368	0.515604	0	0	0	0.29886	0	0	0	0	0.474845
Bacteria;Cyanobacteria;Cyanobacteria;SubsectionIII;FamilyI;Limnothrix;	T629	0	0	0	0	0	0	0	0	0	0	0	0	0	0	0	0	0	0	0	0	0	0	0	0	0	0	0	0	0	0	0	0	0	0	0	0	0	0	0	0	0	0	0	0	0	0	0	0
Bacteria;Cyanobacteria;Cyanobacteria;SubsectionIII;FamilyI;Lyngbya;	T630	0.00115562	0	0	0	0	0	0	0	0	0	0	0	0	0	0	0	0	0	0	0	0	0.00347947	0	0	0	0	0	0	0	0	0	0	0	0	0	0	0	0	0	0	0	0	0	0	0	0	0	0
Bacteria;Cyanobacteria;Cyanobacteria;SubsectionIII;FamilyI;Microcoleus;	T631	0.391754	0	0.500318	0.123411	0.263554	0.0202198	0.876507	0	0.578888	0	0	0	1.06137	0.670451	0	0.680203	0	0.333153	0.248752	0	0	0.0904662	1.10754	0.40318	0.507355	0	0.0607496	0.122806	0.0586854	1.85202	0.0323087	0	0	0.950093	1.70299	0.231274	0	0.148368	0	10.2283	0.131406	0	2.30646	1.02661	0	0	0.599503	0
Bacteria;Cyanobacteria;Cyanobacteria;SubsectionIII;FamilyI;Oscillatoria;	T632	0	0	0	0	0	0	0	0	0	0	0	0	0	0	0	0	0	0	0	0	0	0	0	0	0	0	0	0	0	0	0	0	0	0	0	0	0	0	0	0	0	0	0	0	0	0	0	0
Bacteria;Cyanobacteria;Cyanobacteria;SubsectionIII;FamilyI;Phormidium;	T633	0.0843599	0	1.2508	0	0.00470633	0	0.816886	0	0	0	0	0.0301486	0	0	0.00506201	0	0	0	2.19277	0	0	0.0173974	0.548175	0	0.0801088	0.169919	0.00934609	0.839837	0	0.364631	0.00525956	0	0	0	1.64457	0.0818112	0	0.662357	0	0	0	0	0.261714	0	0	0	0	0.542679
Bacteria;Cyanobacteria;Cyanobacteria;SubsectionIII;FamilyI;Tychonema;	T634	0	0	0	0	0	0	0	0	0	0	0	0	0	0	0	0	0	0	0	0	0	0	0	0	0	0	0	0	0	0	0	0	0	0	0	0	0	0	0	0	0	0	0	0	0	0	0	0
Bacteria;Cyanobacteria;Cyanobacteria;SubsectionIII;FamilyI;uncultured;	T635	0.00115562	0	0.150559	0	0.0219629	0	0.0789785	0	0	0	0	0	0	0	0	0.1253	0	0	0	0	0	0.00347947	0.00279681	0.0113572	0	0	0	0	0	0	0	0.917533	0	0	0	0	0.00477532	0.00529886	0	0	0	0	0.00168848	0	0	0.0943916	0	0
Bacteria;Cyanobacteria;Cyanobacteria;SubsectionIV;FamilyI;	T636	0	0	0	0	0	0	0.000774299	1.19388	0	0	0	0	0	0	0	0	0.00244984	0.00270856	0	0.324847	0	0	0	0	0.0606884	0	0	0	0	0	0	0	0	0	0	0	0	0	0	0	0	0	0.00168848	0	0	0	0	0
Bacteria;Cyanobacteria;Cyanobacteria;SubsectionIV;FamilyI;Nodularia;	T637	0	0	0	0	0	0	0	0	0	0	0	0	0	0	0	0	0	0	0	0	0	0	0	0	0	0	0	0	0	0	0	0	0	0.0053376	0	0	0	0	0	0	0	0	0	0	0	0	0	0
Bacteria;Cyanobacteria;Cyanobacteria;SubsectionIV;FamilyI;Nostoc;	T638	0	0	0	0	0	0	0.0046458	0	0	0	0	0	0	0.816437	0	1.01775	0.0796198	0	0	0	0	0.0139179	0.752342	0	0	0	0	0	0.11462	0	0	0	0.203636	0.0587136	0	0	0	0	0	0.532639	0	0	0.13339	2.1529	0	0.117989	0	0
Bacteria;Cyanobacteria;Cyanobacteria;SubsectionIV;FamilyI;Scytonema;	T639	0	0	0	0	0	0	0.0046458	0	0	0	0	0	0	0	0	0	0	0	0	0	0	0	0	0	0	0	0	0	0	0	0	0	0	0	0	0	0	0	0	0	0	0	0	0	0	0	0	0
Bacteria;Cyanobacteria;Cyanobacteria;SubsectionIV;FamilyI;Trichormus;	T640	0	0	0	0	0.0172565	0	0	0	0	0	0	0	0	0	0	0	0	0	0	0	0	0	0	0	0	0	0	0	0	0	0.0127732	0	0	0.0213504	0	0	0	0	0	0	0	0	0	0	0	0	0	0
Bacteria;Cyanobacteria;Cyanobacteria;SubsectionIV;FamilyII;Calothrix;	T641	0	0	0	0	0	0	0.0147117	0	0	0	0	0	0	0	0	0	0	0	0	0	0	0.146138	0	0	0	0	0	0	0	0	0.00450819	0	0	0.0106752	0	0	0	0	0	0	0	0	0	0	0	0	0	0
Bacteria;Cyanobacteria;Cyanobacteria;SubsectionV;FamilyI;Stigonema;	T642	0	0	0	0	0	0	0.000774299	0	0	0	0	0	0	0	0	0	0	0	0	0	0	0	0	0	0	0	0	0	0	0	0	0	0	0	0	0	0	0	0	0	0	0	0	0	0	0	0	0
Bacteria;Cyanobacteria;Cyanobacteria;uncultured;	T643	0.00115562	0	0.0416932	0	0	0	0.0913673	0	0.0770757	0	0	0	0	0	0	1.38598	0	1.5818	0.197639	0	0	0.0347947	0	0	0	0	0.0202499	0	0	0	0.00300546	0	0	0.101414	0	0	0.014326	0	0	0.50861	0	0	0	0	2.8872	0.0865256	0	0
Bacteria;Cyanobacteria;ML635J-21;	T644	0.105161	0	0.0463258	0	0.202372	0.00344167	0.0170346	0	0	0	0	0	0	0	0	0.0741574	0.0661457	0	0.195935	0	0	0.0939457	0	0	0.152935	0	0.16823	0	0.00733568	0	0.0022541	0	0	0.053376	0	0	0	0.0158966	0	0	0.197109	0	0	0	0	0.0943916	0.180338	0
Bacteria;Cyanobacteria;Melainabacteria;Gastranaerophilales;	T645	0	0	0	0	0	0	0	0	0	0	0	0	0	0	0	0	0	0	0	0	0	0	0	0	0	0	0	0	0	0	0.00525956	0	0	0	0	0	0	0	0	0	0	0	0	0	0	0	0	0
Bacteria;Cyanobacteria;Melainabacteria;Obscuribacterales;	T646	0.0127118	0	0	0	0	0	0.0054201	0	0	0	0	0	0	0	1.00228	0	0	0	0	0	0	0.0104384	0	0	0.0291305	0	0.0482881	0	0	0	0	0	0	0.0053376	0	0	0	0	0	0	0	0	0	0	0	0	0	0
Bacteria;Cyanobacteria;Melainabacteria;Vampirovibrionales;	T647	0	0	0	0	0	0	0	0	0	0	0	0	0	0.108137	0	0	0.0428722	0	0	0	0	0	0	0	0	0	0	0	0	0	0	0	0	0	0	0	0	0	0	0	0	0	0.109751	0	0	0	0	0
Bacteria;Deferribacteres;Deferribacteres Incertae Sedis;Unknown Order;Unknown Family;Caldithrix;	T648	0	0	0	0	0	0	0	0	0	0	0	0	0	0	0	0	0	0	0	0	0	0	0	0	0	0	0	0	0	0	0	0	0	0	0	0	0	0	0	0	0	0	0	0	0	0	0	0
Bacteria;Deinococcus-Thermus;Deinococci;Deinococcales;Deinococcaceae;Deinococcus;	T649	0.713015	1.59634	3.1849	0.0771319	2.74222	0.0357074	0.993426	3.38862	0	2.4855	4.52529	0.324456	0.530683	1.05975	2.32346	1.04076	0.105343	0.571506	1.68845	1.09636	0	0.612387	6.26486	1.34583	0.684566	0.562233	4.9176	2.00452	0.0302597	0.697356	3.49761	1.8019	0.205455	1.75607	0.862727	2.15856	0	2.97796	1.58767	0.31638	3.64652	1.51788	1.15829	3.02003	0.864012	3.09132	6.28747	1.00622
Bacteria;Deinococcus-Thermus;Deinococci;Deinococcales;Deinococcaceae;uncultured;	T650	0.0554695	0	0	0	0	0	0.000774299	0	0	0	0	0	0	0	0	0	0	0	0	0	0	0	0	0	0	0	0	0	0.0165053	0	0.0022541	0	0	0	0	0	0	0	0	0	0	0	0	0	0	0	0	0
Bacteria;Deinococcus-Thermus;Deinococci;Deinococcales;Trueperaceae;Truepera;	T651	0.114406	0	0.226996	0.0647908	0	0.00430209	0.179637	0	0	0	0	0	0.448668	0	0	0.158543	0	0	0.231714	0	0	0.0173974	1.34527	0	0.160218	0	0	0	0	0.127621	0.0022541	0	0	0.0106752	0	0.125863	0	0	0.00194568	0	0.0788436	0	0	0	1.76559	0	0	0
Bacteria;Deinococcus-Thermus;Deinococci;KD3-62;	T652	0	0	0	0	0	0	0	0	0	0	0	0	0	0	0	0	0.00122492	0	0	0	0	0.0104384	0	0	0	0	0.00934609	0	0	0	0	0	0	0	0	0	0	0	0	0	0	0	0	0	0	0	0	0
Bacteria;Deinococcus-Thermus;Deinococci;Thermales;Thermaceae;Thermus;	T653	0	0	0	0	0	0	0	0	0	0	0	0	0	0	0	0	0	0	0	0	0	0	0	0	0	0	0	0.031692	0	0	0	0	0	0	0	0	0	0	0	0	0	0.14742	0	0	0.292476	0	0	0
Bacteria;Elusimicrobia;Elusimicrobia;Lineage I;Unknown Family;Candidatus Endomicrobium;	T654	0	0	0	0	0	0	0	0	0	0	0	0	0	0	0	0	0	0	0	0	0	0	0	0	0	0	0	0	0	0	0	0	0	0	0	0	0	0	0	0	0	0	0	0	0	0.0943916	0	0
Bacteria;Elusimicrobia;Elusimicrobia;Lineage IIa;	T655	0.0312016	0	0	0	0	0.00172084	0	0	0	0	0	0	0	0	0	0.329873	0	0	0.134599	0	0	0.0208768	0	0	0	0	0.0109038	0	0	0	0	0	0	0.026688	0	0	0	0	0	0	0.124836	0	0	0	0	0.0157319	0	0
Bacteria;Elusimicrobia;Elusimicrobia;Lineage IIb;	T656	0	0	0	0	0	0	0	0	0	0	0	0	0	0	0	0	0.0281732	0	0	0	0	0.0139179	0	0	0	0	0.00934609	0	0	0	0	0	0	0	0	0	0	0	0	0	0	0	0	0	0	0	0	0
Bacteria;Elusimicrobia;Elusimicrobia;Rs-M47;	T657	0	0	0	0	0	0	0	0	0	0	0	0	0	0	0	0	0	0	0	0	0	0	0	0	0	0	0	0	0	0	0	0	0	0	0	0	0	0	0	0	0	0	0	0	0	0	0	0
Bacteria;FBP;	T658	0.182587	0	0.0706468	0.0647908	0.108245	0.0090344	0.180412	0	0	0	0	0	0	0	0	0.212244	0.0698204	0	0.550321	0	0	0.0487126	0	0	0.0825363	0	0.160441	0.150537	0.0183392	0.139775	0.0195355	0	0.0981818	0.24553	3.19928	0.0629317	0.00477532	0	0	0	0.341656	0.38766	0	0	0.957926	0.196649	0.19496	0.418315
Bacteria;FCPU426;	T659	0	0	0	0	0	0	0	0	0	0	0	0	0	0	0	0	0	0	0	0	0	0.00695894	0	0	0	0	0.0249229	0	0	0	0	0	0	0	0	0	0	0	0	0	0	0	0	0	0	0	0	0
Bacteria;Fibrobacteres;Chitinivibrionia;uncultured;	T660	0	0	0	0	0	0	0	0	0	0	0	0	0	0	0	0	0	0	0	0	0	0	0	0	0	0	0	0	0	0	0	0	0	0	0	0	0	0	0	0	0	0	0	0	0	0	0	0
Bacteria;Fibrobacteres;Fibrobacteria;Fibrobacterales;Fibrobacteraceae;Fibrobacter;	T661	0	0	0	0	0	0	0	0	0	0	0	0	0	0	0	0	0	0	0	0	0	0	0	0	0	0	0	0	0	0	0	0	0	0.0106752	0	0	0	0	0	0	0	0	0	0	0	0	0	0
Bacteria;Fibrobacteres;Fibrobacteria;Fibrobacterales;Fibrobacteraceae;possible genus 04;	T662	0	0	0	0	0.0376506	0	0	0	0	0	0	0.0602972	0	0	0	0	0.015924	0	0	0	0	0.0208768	0	0	0.0558334	0	0.0420574	0	0	0	0.00450819	0	0	0.0213504	0	0	0	0	0	0	0	0	0	0	0	0	0	0
Bacteria;Fibrobacteres;Fibrobacteria;Fibrobacterales;Fibrobacteraceae;uncultured;	T663	0.015023	0	0	0.0123411	0.302774	0.00430209	0	0	0	0	0	0.0129208	0	0	0	0	0.112693	0	0	0	0	0.0974252	0	0	0.0485508	0	0.423689	0	0.0165053	0	0	0	0	0.165466	0	0	0	0	0	0	0.105125	0	0	0	0	0	0	0
Bacteria;Fibrobacteres;Fibrobacteria;Fibrobacterales;possible family 01;	T664	0	0	0	0	0	0	0	0	0	0	0	0	0	0	0	0	0	0	0	0	0	0.0139179	0	0	0	0	0	0	0	0	0	0	0	0	0	0	0	0	0	0	0	0	0	0	0	0	0	0
Bacteria;Firmicutes;Bacilli;	T665	0	0	0	0	0	0.000430209	0	0	0	0	0	0	0	0	0	0	0.00122492	0	0	0	0	0	0	0	0	0	0	0	0	0	0	0	0	0	0	0	0	0	0	0	0	0	0	0	0	0	0	0
Bacteria;Firmicutes;Bacilli;4-15;	T666	0	0	0	0	0.00313755	0	0	0	0	0	0	0	0	0	0	0	0.00367476	0	0	0	0	0.00695894	0	0	0	0	0	0	0	0	0	0	0	0	0	0	0	0	0	0	0	0	0	0	0	0	0	0
Bacteria;Firmicutes;Bacilli;Bacillales;Alicyclobacillaceae;Alicyclobacillus;	T667	0.0323572	0	0	0	0	0	0	0	0	0	0	0	0	0	0	0	0	0	0	0	0	0	0	0	0.0436957	0	0	0	0	0	0	0	0	0	0	0	0	0	0	0	0	0	0	0	0	0	0	0
Bacteria;Firmicutes;Bacilli;Bacillales;Alicyclobacillaceae;Tumebacillus;	T668	0	0	0	0.0833025	0.0784388	0	0	0	0	0	0	0	0	0	0	0	0.0698204	0	0	0.674057	0	0.135699	0	0	0.0728261	0	0.0560765	0	0	0	0.00676229	0	0	0.026688	0	0	0	0.566978	0	0	0.0394218	0	0	0	0	0.0629277	0	0
Bacteria;Firmicutes;Bacilli;Bacillales;Bacillaceae;	T669	0	0	0	0	0	0	0	0	0	0	0	0	0	0	0	0	0.014699	0	0	0	0	0	0	0	0	0	0	0	0	0	0	0	0	0	0	0	0	0	0.0272395	0	0	0	0	0	0	0	0	0
Bacteria;Firmicutes;Bacilli;Bacillales;Bacillaceae;Aeribacillus;	T670	0	0	0	0	0.0376506	0	0	0	0	0.0920556	0	0	0	0	0	0	0.0428722	0	0	0	0	0.0347947	0	0	0	0	0.0264806	0	0	0	0	0	0	0.0106752	0	0	0	0	0	0	0	0	0	0	0	0	0	0
Bacteria;Firmicutes;Bacilli;Bacillales;Bacillaceae;Anaerobacillus;	T671	0.00231123	0	0	0	0.00156878	0.00989481	0	0.00714898	0	0	0	0.00143565	0	0	0	0	0.00122492	0	0	0	0	0.0173974	0	0	0	0	0.00155768	0	0.00091696	0	0.00300546	0	0	0.0053376	0	0	0	0	0	0	0	0	0	0	0	0	0	0
Bacteria;Firmicutes;Bacilli;Bacillales;Bacillaceae;Anoxybacillus;	T672	0	0	0	0	0.0392194	0.000430209	0	0	0	0	0	0	0	0	0	0	0.00734952	0	0	0	2.88639	0.0139179	0	0	0	0	0	0	0	0	0.00300546	0	0	0	0	0	0	0	0	0	0	0	0	0	0	0	0	0
Bacteria;Firmicutes;Bacilli;Bacillales;Bacillaceae;Bacillus;	T673	2.80237	0	0.110024	0.755893	2.80497	3.05449	0.102982	3.81756	0.990505	2.91816	0	3.02204	1.82362	0.756961	0	0.319644	5.09934	1.12947	0.0868928	1.8232	0.535619	3.46555	0.0167809	0.971039	1.54391	0.00749644	2.68544	0.138652	0.109118	0.0562139	1.66578	2.48729	0.550909	2.97838	0	1.40338	0.730624	0.392115	0.00583703	0	0.854139	0.819001	0.163782	0.458487	0	0.786596	0.0926061	0
Bacteria;Firmicutes;Bacilli;Bacillales;Bacillaceae;Caldalkalibacillus;	T674	0	0	0	0	0	0.000860419	0	0	0	0	0	0	0	0	0	0	0	0	0	0	0	0.0173974	0	0	0	0	0	0	0	0	0	0	0	0.0053376	0	0	0	0	0	0	0	0	0	0	0	0	0	0
Bacteria;Firmicutes;Bacilli;Bacillales;Bacillaceae;Caldibacillus;	T675	0	0	0	0	0.0156878	0	0	0	0	0	0	0	0	0	0	0	0.0514466	0	0	0	0	0.0139179	0	0	0	0	0.0218075	0	0	0	0	0	0	0	0	0	0	0	0	0	0	0	0	0	0	0	0	0
Bacteria;Firmicutes;Bacilli;Bacillales;Bacillaceae;Calditerricola;	T676	0	0	0	0	0.0533384	0	0	0	0	0	0	0	0	0	0	0	0.0208236	0	0	0	0	0	0	0	0	0	0	0	0	0	0	0	0	0	0	0	0	0	0	0	0	0	0	0	0	0	0	0
Bacteria;Firmicutes;Bacilli;Bacillales;Bacillaceae;Falsibacillus;	T677	0.015023	0	0	0	0.00156878	0	0	0	0	0	0	0	0	0	0	0	0.0979936	0	0	0	0	0.135699	0	0	0	0	0	0	0	0	0	0	0	0	0	0	0	0	0	0	0.0065703	0	0	0	0	0	0	0
Bacteria;Firmicutes;Bacilli;Bacillales;Bacillaceae;Fictibacillus;	T678	0.030046	0	0	0	0	0.016348	0	0	0	0	0	0	0	0	0	0	0.00857444	0	0	0	0	0.0139179	0	0	0	0	0.00311536	0	0	0	0.00525956	0	0	0	0	0	0	0	0	0	0	0	0	0	0	0	0	0
Bacteria;Firmicutes;Bacilli;Bacillales;Bacillaceae;Geobacillus;	T679	0	0	0	0	0.305911	0.00172084	0	0	0	0.220933	0	0	0	0	0	0.00255715	0.205787	0	0	0	0	0.191371	0	0	0.0339855	0	0.0981339	0	0	0	0.000751366	0	0	0.0747264	0	0	0	0	0	0	0	0	0	0	0	0	0	0
Bacteria;Firmicutes;Bacilli;Bacillales;Bacillaceae;Gracilibacillus;	T680	0	0	0	0	0	0	0	0	0	0	0	0	0	0	0	0	0.00244984	0	0	0	0	0	0	0	0	0	0	0	0	0	0	0	0	0	0	0	0	0	0	0	0	0	0	0	0	0	0	0
Bacteria;Firmicutes;Bacilli;Bacillales;Bacillaceae;Halobacillus;	T681	0.0739594	0	0	0	0	0	0	0	0	0	0	0	0	0	0	0	0	0.22481	0	0	0	0	0	0	0	0	0	0	0	0	0	0	0	0	0	0	0	0	0	0	0	0	0	0	0	0	0	0
Bacteria;Firmicutes;Bacilli;Bacillales;Bacillaceae;Halolactibacillus;	T682	0	0	0	0	0	0	0	0	0	0.00920556	0	0	0	0	0	0	0	0	0	0	0	0	0	0	0	0	0	0	0.00091696	0	0	0	0	0	0	0	0	0	0	0	0	0	0	0	0	0	0	0
Bacteria;Firmicutes;Bacilli;Bacillales;Bacillaceae;Lentibacillus;	T683	0	0	0.00694887	0	0	0	0.0015486	0	0	0	0	0	0	0	0	0	0	0	0.0306681	0	0	0.00347947	0	0	0	0	0	0	0	0	0	0	0	0	0	0	0	0	0	0	0	0	0.0118193	0	0	0	0	0
Bacteria;Firmicutes;Bacilli;Bacillales;Bacillaceae;Marinococcus;	T684	0	0	0	0.228311	0	0	0	0	0	0	0	0	0	0	0	0	0	0	0	0	0	0	0	0	0	0	0	0	0.00825264	0	0	0	0	0	0	0	0	0	0	0	0	0	0	0	0	0	0	0
Bacteria;Firmicutes;Bacilli;Bacillales;Bacillaceae;Oceanobacillus;	T685	0.0104005	0	0.0150559	0	0.0109814	0	0.0301977	0	0	0	0	0.00143565	0	0	0	0	0.0183738	0	0.0204454	0	0	0.0208768	0	0	0.00485508	0	0.0109038	0	0	0	0	0	0	0	0	0	0	0	0	0	0	0	0.0168848	0	0	0	0	0
Bacteria;Firmicutes;Bacilli;Bacillales;Bacillaceae;Paucisalibacillus;	T686	0.00115562	0	0	0	0	0.000430209	0.0023229	0	0	0	0	0	0	0	0	0	0	0	0	0	0	0.00347947	0	0	0	0	0	0	0	0	0	0	0	0	0	0	0	0	0	0	0	0	0	0	0	0	0	0
Bacteria;Firmicutes;Bacilli;Bacillales;Bacillaceae;Pontibacillus;	T687	0	0	0	0	0	0	0.000774299	0	0	0	0	0	0	0	0	0	0	0	0	0	0	0	0	0	0	0	0	0	0	0	0	0	0	0	0	0	0	0	0	0	0	0	0	0	0	0	0	0
Bacteria;Firmicutes;Bacilli;Bacillales;Bacillaceae;Pseudogracilibacillus;	T688	0	0	0.00926516	0	0	0	0.00929159	0	0	0	0	0	0	0	0	0	0	0	0	0	0	0	0	0	0	0	0	0	0	0.0106351	0	0	0	0	0	0	0	0	0.0972838	0	0	0	0.0540312	0	0	0	0	0
Bacteria;Firmicutes;Bacilli;Bacillales;Bacillaceae;Salimicrobium;	T689	0	0	0	0	0	0	0	0	0	0	0	0	0	0	0	0	0	0	0	0	0	0	0	0	0	0	0	0	0	0	0	0	0	0	0	0	0	0	0	0	0	0	0	0	0	0	0	0
Bacteria;Firmicutes;Bacilli;Bacillales;Bacillaceae;Sinibacillus;	T690	0.00693369	0	0	0	0	0	0	0	0	0	0	0	0	0	0	0	0	0	0	0	0	0	0	0	0.00242754	0	0	0	0	0	0	0	0	0	0	0	0	0	0	0	0	0	0	0	0	0	0	0
Bacteria;Firmicutes;Bacilli;Bacillales;Bacillaceae;Sinobaca;	T691	0.00115562	0	0	0.00925583	0	0	0	0	0	0	0	0	0	0	0	0	0	0	0	0	0	0	0	0	0	0	0	0	0	0	0	0	0	0	0	0	0	0	0	0	0	0	0	0	0	0	0	0
Bacteria;Firmicutes;Bacilli;Bacillales;Bacillaceae;Tepidibacillus;	T692	0	0	0	0	0	0	0.000774299	0	0	0	0	0	0	0	0	0	0	0	0	0	0	0	0	0	0	0	0	0	0	0	0	0	0	0	0	0	0	0	0	0	0	0	0	0	0	0	0	0
Bacteria;Firmicutes;Bacilli;Bacillales;Bacillaceae;Terribacillus;	T693	0	0	0	0	0	0.000430209	0	0	0	0	0	0	0	0	0	0	0	0	0	0	0	0	0	0	0	0	0.00311536	0	0	0	0	0	0	0	0	0	0	0	0	0	0	0	0	0	0	0	0	0
Bacteria;Firmicutes;Bacilli;Bacillales;Bacillaceae;Ureibacillus;	T694	0	0	0	0	0.10197	0.00688335	0	0	0	0.506306	0	0	0	0	0	0	0.120042	0.303359	0	0	0	0.059151	0	0	0.00971015	0.00249881	0.073211	0	0	0	0	0	0	0.0213504	0	0	0	0	0	0	0	0	0	0	0	0	0	0
Bacteria;Firmicutes;Bacilli;Bacillales;Bacillaceae;Virgibacillus;	T695	0.00115562	0	0.0474839	0	0	0	0.0611697	0	0	0	0	0	0	0	0	0	0	0	0.0715588	0	0	0	0	0	0	0	0.00155768	0	0.00091696	0.041021	0	0	0	0	0	0	0	0	0	0	0	0	0.032081	0	0	0	0	0
Bacteria;Firmicutes;Bacilli;Bacillales;Bacillaceae;Vulcanibacillus;	T696	0	0	0	0	0	0	0	0	0	0	0	0	0	0	0	0	0	0	0	0	0	0	0	0	0	0	0	0	0.00091696	0	0	0	0	0	0	0	0	0	0	0	0	0	0	0	0	0	0	0
Bacteria;Firmicutes;Bacilli;Bacillales;Bacillaceae;uncultured;	T697	0.0231123	0	0.0741213	0	0.0313755	0	0.0433608	0	0	0	0	0	0	0	0	0	0.0269482	0	0.0834853	0	0	0.0521921	0	0	0.031558	0	0.0560765	0.0396149	0	0.135217	0.000751366	0	0	0.026688	0	0	0	0	0	0	0.0131406	0	0.0911777	0	0	0	0	0
Bacteria;Firmicutes;Bacilli;Bacillales;Family XI;Gemella;	T698	0.0762706	0	0.00347443	0.453536	0.00313755	0.00774377	0.0123888	0	0.665803	0	0	0	0	0	0	0.291515	0	0	0.00170378	0	0	0.00695894	0	0	0.0679711	0.00249881	0.00311536	0.629878	0.848188	0.0714069	0.0984289	0	0.538182	0.0106752	0	0.0361857	0	0.201357	0	0.404485	0	0	0.00168848	0	0	0	0.155968	0
Bacteria;Firmicutes;Bacilli;Bacillales;Family XII;Exiguobacterium;	T699	0.00115562	0	0.0602235	0	0.0219629	0.0189292	0.00929159	0.00714898	0	0	0	0.0416338	0.00482439	0	0	0	0.00367476	0	0.0460021	0	0	0.0243563	0.847434	0	0	0	0.00155768	0.114883	0	0	0.000751366	0	0	0	0	0	0	0.23315	0	0	0	0.00546001	0	0.318947	0	0.00786596	0	0
Bacteria;Firmicutes;Bacilli;Bacillales;Listeriaceae;Brochothrix;	T700	0	0	0	0.0185117	0.406313	0	0	0	0	0	0	0.100495	0	0.210868	0	0	0.0967687	0	0	0	0	0.0904662	0	0.303805	0	0	0.0623072	0	0	0	0	0	0.00181818	0.122765	0	0.23442	0	0	0	0	0.124836	0	0	0	0	0.196649	1.95448	2.46467
Bacteria;Firmicutes;Bacilli;Bacillales;Listeriaceae;Listeria;	T701	0.00115562	0	0	0	0	0.000860419	0	0	0	0	0	0.0172278	0	0.00540687	0	0	0	0	0	0	0	0	0	0	0	0	0.00155768	0	0	0	0	0	0	0	0	0	0	0	0	0	0	0	0	0	0	0	0	0
Bacteria;Firmicutes;Bacilli;Bacillales;Paenibacillaceae;	T702	0	0	0	0	0	0	0	0	0	0	0	0	0	0	0	0	0.00122492	0	0	0	0	0	0	0	0	0	0	0	0	0	0	0	0	0	0	0	0	0	0	0	0	0	0	0	0	0	0	0
Bacteria;Firmicutes;Bacilli;Bacillales;Paenibacillaceae;Ammoniibacillus;	T703	0	0	0	0	0.0266692	0	0	0.750643	0	0	0	0	0	0.502839	0	0	0	0	0	0	0	0.0243563	0	0	0	0	0.0155768	0	0	0	0	0	0	0.0053376	0	0	0	0	0	0	0	0	0	0	0	0	0	0
Bacteria;Firmicutes;Bacilli;Bacillales;Paenibacillaceae;Ammoniphilus;	T704	0	0	0	0	0.0423569	0.00645314	0	0	0.0983945	0	0	0	0	0	0	0	0.0600211	0	0	0	0	0.0278358	0	0	0.0121377	0	0.00934609	0	0	0	0	0	0.12	0.0213504	0	0	0	0	0	0	0	0	0	0	0	0	0	0
Bacteria;Firmicutes;Bacilli;Bacillales;Paenibacillaceae;Aneurinibacillus;	T705	0	0	0	0	0.0549071	0.00344167	0	0	0	0	0	0	0	0.0973236	0	0	0.0318479	0	0	0	0	0.0487126	0	0	0	0	0.0249229	0	0	0	0	0	0	0.0106752	0	0	0	0	0	0	0	0	0	0	0	0	0	0
Bacteria;Firmicutes;Bacilli;Bacillales;Paenibacillaceae;Brevibacillus;	T706	0.0127118	0.21037	0	0	0.189822	0.0047323	0	0	0	0	0	0.0502476	0	0	0	0	0.182513	0	0	0.0406058	0	0.13222	0	0	0	0	0.123057	0	0	0	0.0713797	0	0	0.0480384	0	0	0	0	0	0	0	0.4095	0	0	0	0	0	0
Bacteria;Firmicutes;Bacilli;Bacillales;Paenibacillaceae;Cohnella;	T707	0.165253	0	0	0	0.0360818	0.000430209	0	0	0	0	0	0	0	0	0	0	0.045322	0	0	0.312665	0	0.0869868	0	0	0	0	0.0514035	0	0.0128374	0	0.00300546	0	0	0.0160128	0	0	0	0	0	0	0	0.4095	0	0	0	0.0629277	0	0
Bacteria;Firmicutes;Bacilli;Bacillales;Paenibacillaceae;Fontibacillus;	T708	0.00346685	0	0	0	0	0	0	0	0	0	0	0	0	0	0	0	0	0	0	0	0	0	0	0	0	0	0	0	0	0	0	0	0	0	0	0	0	0	0	0	0	0	0	0	0	0	0	0
Bacteria;Firmicutes;Bacilli;Bacillales;Paenibacillaceae;Paenibacillus;	T709	0.693369	0	0.0868608	0.373319	0.536521	0.028824	0.0402636	0.607664	0.751078	1.16911	0	0.140693	0	1.91403	0	0.375901	0.647983	0.430661	0.144821	0.933934	0	0.601949	0	0	0.385979	0	0.437708	0	0.0385123	0	0.0668715	0	0.721818	0.250867	0	0.0943975	0.59214	0	0	1.49379	0.144547	0.17472	0.0506543	0.30898	0	0.322505	0.155968	0
Bacteria;Firmicutes;Bacilli;Bacillales;Paenibacillaceae;Saccharibacillus;	T710	0	0	0	0	0	0	0	0	0	0	0	0	0	0	0	0	0	0	0	0	0	0	0	0	0	0	0	0	0	0	0	0	0	0	0	0	0	0	0	0	0	0	0	0	0	0	0	0
Bacteria;Firmicutes;Bacilli;Bacillales;Paenibacillaceae;Thermobacillus;	T711	0	0	0	0	0.0549071	0.00301147	0	0	0	0	0	0	0	0	0	0	0.117592	0	0	0	0	0.0765484	0	0	0.0218478	0	0.0327113	0	0	0	0.00300546	0	0	0.0160128	0	0	0	0	0	0	0	0	0	0	0	0.149453	0	0
Bacteria;Firmicutes;Bacilli;Bacillales;Paenibacillaceae;uncultured;	T712	0	0	0	0	0.0219629	0	0	0	0	0	0	0	0	0	0	0	0	0	0	0	0	0.0382742	0	0	0.0218478	0	0.0140191	0	0	0	0	0	0	0	0	0	0	0	0	0.656788	0.0525624	0	0	0	0	0	0	0
Bacteria;Firmicutes;Bacilli;Bacillales;Pasteuriaceae;Pasteuria;	T713	0	0	0	0	0	0	0	0	0	0	0	0	0	0.394701	0	0	0	0	0	0	0	0	0	0	0	0	0	0	0	0	0.0022541	0	0	0	0	0	0	0	0	0	0	0	0	0	0	0	0	0
Bacteria;Firmicutes;Bacilli;Bacillales;Planococcaceae;	T714	0.0866711	0	0	0	0.0172565	0.00688335	0	0	0.00163991	0.147289	0	0.282822	0	0	0	0	0.0563463	0	0.0425945	0.0690299	0	0.0173974	0	0	0.00242754	0	0.034269	0	0	0	0.0360655	0	0	0.0053376	0	0.037759	0	0	0	0	0.144547	0	0	0	0	0	0	0
Bacteria;Firmicutes;Bacilli;Bacillales;Planococcaceae;Bhargavaea;	T715	0	0	0	0	0	0.000430209	0	0	0	0	0	0	0	0	0	0	0.00367476	0	0	0	0	0.00347947	0	0	0	0	0	0	0	0	0.0278005	0	0	0	0	0	0	0	0	0	0	0	0	0	0	0	0	0
Bacteria;Firmicutes;Bacilli;Bacillales;Planococcaceae;Caryophanon;	T716	0	0	0	0	0	0.00387188	0	0	0	0	0	0	0	0	0	0	0	0	0	0	0	0.00347947	0	0	0	0	0	0	0	0	0	0	0	0	0	0	0	0	0	0	0	0	0	0	0	0	0	0
Bacteria;Firmicutes;Bacilli;Bacillales;Planococcaceae;Chryseomicrobium;	T717	0	0	0	0	0	0	0	0	0	0.533922	0	0	0	0	0	0	0	0	0	0	0	0.142658	0	0	0	0	0	0	0	0	0	0	0	0.026688	0	0	0	0	0	0	0	0	0	0	0	0.0157319	0	0
Bacteria;Firmicutes;Bacilli;Bacillales;Planococcaceae;Chungangia;	T718	0.00231123	0	0	0.0740466	0.249435	0.0542064	0.0116145	0	0	0	0	0.103367	0.0820147	0	0	1.35273	0.045322	0	0	0	0	0.0243563	0.629283	0	0	0.0824608	0.200941	0	0.0100866	0	0.00525956	0	0	0.026688	0	0	0	0	0	0.10813	0	0	0	0	0	0	0	0
Bacteria;Firmicutes;Bacilli;Bacillales;Planococcaceae;Domibacillus;	T719	0.0265791	0	0.00463258	0.148093	0.0596135	0.0150573	0.000774299	0	0	0.230139	0	0.00430694	0	0	0	0	0.0477719	0	0	0	0	0.100905	0	0	0.00728261	0	0.0124614	0	0	0	0.000751366	0	0	0.0587136	0	0.00157329	0.00477532	0	0	0	0	0	0	0	0	0	0	0
Bacteria;Firmicutes;Bacilli;Bacillales;Planococcaceae;Jeotgalibacillus;	T720	0	0	0	0	0	0	0	0	0	0	0	0	0	0	0	0	0	0	0	0	0	0	0	0	0	0	0.00155768	0	0	0	0	0	0	0	0	0	0	0	0	0	0	0	0	0	0	0	0	0
Bacteria;Firmicutes;Bacilli;Bacillales;Planococcaceae;Kurthia;	T721	0.00924492	0	0	0	0.0062751	0.00301147	0.0317463	0	0	0	0	0.0330199	0	0	0	0	0	0	0	0	0	0.0521921	0	0.729699	0.00242754	0	0.0218075	0	0.00825264	0	0.0180328	0	0	0.0320256	0	0.169916	0	0	0	0	0	0.14742	0	0	0	0.0314639	0.204708	0.35048
Bacteria;Firmicutes;Bacilli;Bacillales;Planococcaceae;Lysinibacillus;	T722	0.351307	0	0.00347443	0	0.0360818	0.647465	0.015486	0	0.113154	0.00920556	0	0.308664	0	0.648824	0	0	0.124942	0	0	0.0609088	0	0.306193	0	0	0.276739	0	0.130845	0	0.00183392	0	0.191598	0	0	0.15479	0	0.00157329	0	0	0	0.404485	0.0788436	0	0	0	0	0.0157319	0	0
Bacteria;Firmicutes;Bacilli;Bacillales;Planococcaceae;Paenisporosarcina;	T723	0.0277348	0	0.0996004	0.148093	0.0549071	0	0	0	0	0	0	0	0	0	0	0.0179001	0.0379725	0	0	0	0	0.0208768	0	0	0.0509783	0	0.0451727	0	0	0	0.0172814	0	0	0.0320256	0	0	0	0	0	0	0	0	0	0	0	0	0	0
Bacteria;Firmicutes;Bacilli;Bacillales;Planococcaceae;Planococcus;	T724	1.07241	0	0.0602235	0.311613	0.100402	0.221128	0.0936902	0	0.0213188	0.432661	0	0.198119	0.786376	0.167613	0	1.02542	0.0673706	4.52329	0.00340756	0	0	0.236604	0	0	0.191776	0.00249881	0.19471	0	0.0128374	0	0.0525956	0	0	0.106752	0	0.00157329	0.878659	0.00529886	0	0.244293	1.1498	5.11603	0	0	0	1.44734	0.253448	0
Bacteria;Firmicutes;Bacilli;Bacillales;Planococcaceae;Planomicrobium;	T725	0.0959161	0	0	0.00308528	0.00156878	0.0851814	0.0704613	0.629111	0.455895	0	0	0.0617328	0	0.410922	0	0.00255715	0.0171489	0.189599	0.235122	0.718723	0	0.00695894	0	0	0.111667	0	0.00467304	0	0	0.311455	0.00450819	0	0.00363636	0	0	0	0	0.296736	0	0.62475	0.0131406	0.14742	0	1.16615	0	0.157319	0	0
Bacteria;Firmicutes;Bacilli;Bacillales;Planococcaceae;Psychrobacillus;	T726	0.132896	0	0	0	0.268261	0.018499	0.0015486	0	0	0	0	0	0	0	0	0.00255715	0.0881942	0	0	0.41824	0	0.0208768	0.688016	0	0.00242754	0.00249881	0.119941	0	0	0	0.00601092	0	0	0.0907393	0	0.0723714	0.00477532	0	0	0	0	0	0	0	0	0	0	0.429621
Bacteria;Firmicutes;Bacilli;Bacillales;Planococcaceae;Rummeliibacillus;	T727	0	0	0	0	0.155309	0	0	0	0	0	0	0	0	0	0	0	0.0416473	0	0	0	0	0.0452331	0	0	0	0	0.0747687	0	0	0	0.00751366	0	0	0.0160128	0	0	0	0	0	0	0.105125	0	0	0	0	0	0	0
Bacteria;Firmicutes;Bacilli;Bacillales;Planococcaceae;Solibacillus;	T728	0.140985	0	0	0.0771319	0.134915	0.591538	0.0015486	0	0.00163991	0.24855	0	0.525447	0	0	0	0	0.126167	0	0	0	0	0.0695894	0	0	0.0558334	0	0.0295959	0	0	0	0.0383196	0	0	0.0373632	0	0	0.43933	0	0	0	0	0	0	0	0	0.0393298	0.126724	0.870548
Bacteria;Firmicutes;Bacilli;Bacillales;Planococcaceae;Sporosarcina;	T729	0.295837	0	0.11234	0.0524497	0.0596135	0.0133365	0.0301977	0	0.201709	0.386634	0	0.0660398	0.960054	0.156799	0	0	0.170264	0	0.0442983	0	0.00198377	0.354906	0	0	0.203913	0	0.14798	0	0.00825264	0.0470981	0.0330601	0	0.0872727	0.0373632	0	0.0471988	0.606466	0.217253	0	0	0.164258	0.40404	0.00168848	0	0	0.243845	0	0.0678349
Bacteria;Firmicutes;Bacilli;Bacillales;Planococcaceae;uncultured;	T730	0.0104005	0	0	0	0.0062751	0.0490439	0.0185832	0	0	0	0	0.0143565	0	0	0	0	0.0232735	0	0	0	0	0.0521921	0	0	0.0485508	0	0.0373843	0	0	0	0.00751366	0	0	0.053376	0	0	0	0	0	0	0	0	0	0	0	0.0393298	0	0.146976
Bacteria;Firmicutes;Bacilli;Bacillales;Sporolactobacillaceae;Scopulibacillus;	T731	0.00115562	0	0	0	0	0	0	0	0	0	0	0	0	0	0	0	0	0	0	0	0	0	0	0	0	0	0	0	0	0	0	0	0	0	0	0	0	0	0	0	0	0	0	0	0	0	0	0
Bacteria;Firmicutes;Bacilli;Bacillales;Sporolactobacillaceae;Sporolactobacillus;	T732	0	0	0	0	0	0	0	0	0	0	0	0	0	0	0	0	0	0	0	0	0	0.0104384	0.492239	0	0	0	0	0	0	0	0	0	0	0	0	0	0	0	0	0	0	0	0	0	0	0	0	0
Bacteria;Firmicutes;Bacilli;Bacillales;Sporolactobacillaceae;Tuberibacillus;	T733	0	0	0	0	0.0407882	0	0	0	0	0	0	0	0	0	0	0	0	0	0	0.576603	0	0	0	0	0	0	0	0	0	0	0	0	0	0.0053376	0	0	0	0	0	0	0	0	0	0	0	0	0	0
Bacteria;Firmicutes;Bacilli;Bacillales;Sporolactobacillaceae;uncultured;	T734	0.0416021	0	0	0	0	0	0	0	0	0	0	0	0	0	0	0	0	0	0	0	0	0	0	0	0.031558	0	0	0	0	0	0	0	0	0	0	0	0	0	0	0	0	0	0	0	0	0	0	0
Bacteria;Firmicutes;Bacilli;Bacillales;Staphylococcaceae;Aliicoccus;	T735	0.00115562	0	0	0.231396	0	0	0	0	0	0	0	0	0	0	0	0	0	0	0	0	0	0	0	0	0	0	0	0	0	0	0	0	0	0	0	0	0	0	0	0	0	0	0	0	0	0	0	0
Bacteria;Firmicutes;Bacilli;Bacillales;Staphylococcaceae;Jeotgalicoccus;	T736	0.149074	0	0	0.487474	0.0172565	0.0094646	0.0673641	0	0.277145	0.460278	0	0.0215347	0.164029	0	0	0.227587	0.0367476	0.230228	0.214676	0	0	0.302714	0	1.23225	0.0485508	0	0.227421	0.23769	0.0284258	0.0759648	0.00375683	0	0.483636	0.149453	0.75938	0.0582118	0.506184	0	0.00194568	0	0.900131	0.01092	0.0810469	0	0.413223	0.991111	0.14622	0.452233
Bacteria;Firmicutes;Bacilli;Bacillales;Staphylococcaceae;Macrococcus;	T737	0.804308	0	0.76785	0	0.475339	86.5796	0.192026	4.39663	0.0393578	5.66142	0.0110914	67.1194	2.63894	1.45985	0	0.122743	0.0220486	2.97671	0.471947	4.97015	1.16844	2.98539	0.00279681	0	0.543769	0.0274869	0.492227	1.14487	0.00733568	0	12.9843	1.10546	1.31091	2.42327	0	6.45994	1.11743	4.80606	0.406646	0	1.682	3.28146	0.558886	1.28576	0	6.53662	0.774967	0.35048
Bacteria;Firmicutes;Bacilli;Bacillales;Staphylococcaceae;Nosocomiicoccus;	T738	0	0	0	0	0	0	0	0	0	0	0	0	0	0	0	0	0	0	0	0	0	0.00347947	0	0	0	0	0	0	0	0	0	0	0	0	0	0	0	0	0	0	0	0	0	0	0	0	0	0
Bacteria;Firmicutes;Bacilli;Bacillales;Staphylococcaceae;Salinicoccus;	T739	0.17912	0	0.229313	0.28076	0	0.291252	0.504069	0.014298	0	0	0	0.00861388	0.192976	0	0	0	0.00244984	0	0.277716	0.00406058	0	0.0730689	0	0	0.0679711	0.00249881	0.0171345	0	0.0137544	0.767244	0.160792	0	0.258182	0.0373632	0	0.0818112	0	0	1.72387	0	0	0.00546001	1.19713	0	0	0.0786596	0	0.0113058
Bacteria;Firmicutes;Bacilli;Bacillales;Staphylococcaceae;Staphylococcus;	T740	1.01001	0	6.39296	0.206714	0.0407882	0.16477	24.9564	0.371747	0.844553	0.193317	3.53815	0.46515	0.849093	0	2.33865	0.414259	0.00367476	1.94745	4.53376	0.00406058	0	7.92276	2.44721	0.618966	0.572899	90.9618	0.155768	12.6451	0.872946	5.48617	1.12705	10.7451	3.95091	0.15479	2.39497	0.87475	6.33685	0.0211954	3.32516	0	0.295664	0.999181	4.20599	0	0	0.188783	1.49145	2.50989
Bacteria;Firmicutes;Bacilli;Bacillales;Thermoactinomycetaceae;Desmospora;	T741	0	0	0	0	0	0	0	0	0	0	0	0	0	0	0	0	0	0	0	0	0	0.00695894	0	0	0	0	0	0	0	0	0	0	0	0	0	0	0	0	0	0	0	0	0	0	0	0	0	0
Bacteria;Firmicutes;Bacilli;Bacillales;Thermoactinomycetaceae;Hazenella;	T742	0	0	0	0	0	0	0	0	0	0	0	0	0	0	0	0	0	0	0	0	0	0.00347947	0	0	0	0	0	0	0	0	0	0	0	0	0	0	0	0	0	0	0	0	0	0	0	0	0	0
Bacteria;Firmicutes;Bacilli;Bacillales;Thermoactinomycetaceae;Kroppenstedtia;	T743	0	0	0	0	0.0156878	0	0	0	0	0	0	0	0	0	0	0	0.121267	0	0	0	0	0.0556715	0	0	0	0	0.0109038	0	0	0	0.0022541	0	0	0.026688	0	0	0	0	0	0	0	0	0	0	0	0	0	0
Bacteria;Firmicutes;Bacilli;Bacillales;Thermoactinomycetaceae;Laceyella;	T744	0	0	0	0	0.0298067	0.000860419	0	0	0	0	0	0	0	0	0	0	0	0	0	0	0	0	0	0	0	0	0.00934609	0	0	0	0	0	0	0	0	0	0	0	0	0	0	0	0	0	0	0	0	0
Bacteria;Firmicutes;Bacilli;Bacillales;Thermoactinomycetaceae;Melghirimyces;	T745	0	0	0	0	0.0062751	0.000430209	0	0	0	0	0	0	0	0	0	0	0.0416473	0	0	0	0	0.0278358	0	0	0	0	0.0264806	0	0	0	0	0	0	0.0160128	0	0	0	0	0	0	0	0	0	0	0	0	0	0
Bacteria;Firmicutes;Bacilli;Bacillales;Thermoactinomycetaceae;Planifilum;	T746	0.0416021	0	0	0	0.324736	0.00516251	0	0	0	0.156495	0	0	0	0.459584	0	0	0.265808	0	0	1.05981	0	0.320111	0	0	0.00485508	0	0.306863	0	0	0	0.00601092	0.0331638	0	0.0800641	0	0.0314658	0	0	0	0	0.0262812	0	0	0	0	0.0157319	0	0
Bacteria;Firmicutes;Bacilli;Bacillales;Thermoactinomycetaceae;Polycladomyces;	T747	0	0	0	0	0	0	0	0	0	0	0	0	0	0	0	0	0.00122492	0	0	0	0	0	0	0	0	0	0	0	0	0	0	0	0	0	0	0	0	0	0	0	0	0	0	0	0	0	0	0
Bacteria;Firmicutes;Bacilli;Bacillales;Thermoactinomycetaceae;Risungbinella;	T748	0	0	0	0	0	0	0	0	0	0	0	0	0	0	0	0	0	0	0	0	0	0	0	0	0	0	0	0	0	0	0	0	0	0.0053376	0	0	0	0	0	0	0	0	0	0	0	0	0	0
Bacteria;Firmicutes;Bacilli;Bacillales;Thermoactinomycetaceae;Seinonella;	T749	0	0	0	0	0.0156878	0	0	0	0	0	0	0	0	0	0	0	0	0	0	0	0	0	0	0	0	0	0	0	0	0	0	0	0	0	0	0	0	0	0	0	0	0	0	0	0	0	0	0
Bacteria;Firmicutes;Bacilli;Bacillales;Thermoactinomycetaceae;Shimazuella;	T750	0.0335128	0	0	0	0.0298067	0	0	0	0	0	0	0	0	0	0	0	0	0	0	0	0	0	0	0	0	0	0	0	0	0	0	0	0	0.0053376	0	0.0409056	0	0	0	0	0	0	0	0	0	0	0	0
Bacteria;Firmicutes;Bacilli;Bacillales;Thermoactinomycetaceae;Thermoactinomyces;	T751	0.122495	0	0	0	0.258848	0.00172084	0	0.128682	0	0.699623	0	0	0.670591	0	0	0	0.0906441	0	0	0	0	0.156576	0	0	0.0728261	0	0.236768	0	0	0	0.0142759	0	0.232727	0.106752	0	0	0	0	0	0	0	0	0	0.209309	0	0.00786596	0	0
Bacteria;Firmicutes;Bacilli;Bacillales;Thermoactinomycetaceae;Thermoflavimicrobium;	T752	0.0473802	0	0	0	0.0423569	0	0	0	0	0	0	0	0	0	0	0.0255715	0.414023	0	0	0	0	0.180932	0	0	0	0	0.12773	0	0	0	0	0	0	0.0640512	0	0	0	0	0	0	0.0131406	0	0	0	0	0	0	0
Bacteria;Firmicutes;Bacilli;Bacillales;Thermoactinomycetaceae;uncultured;	T753	0	0	0	0	0.0251004	0	0.0046458	0	0.141032	0	0	0	0	0	0	0	0.0673706	0	0	0	0	0.0104384	0	0	0.0242754	0	0.077884	0	0	0	0	0	0	0.0160128	0	0	0	0	0	0	0	0	0	0	0	0	0	0
Bacteria;Firmicutes;Bacilli;Bacillales;uncultured;	T754	0	0	0	0	0.00156878	0	0	0	0	0	0	0	0	0	0	0	0.00122492	0	0	0	0	0	0	0	0	0	0	0	0	0	0	0	0	0	0	0	0	0	0	0	0	0	0	0	0	0	0	0
Bacteria;Firmicutes;Bacilli;C178B;	T755	0	0	0	0	0.0439257	0	0.000774299	0	0	0.156495	0	0	0	0	0	0	0.0110243	0	0	0	0	0.0173974	0	0	0	0	0.0249229	0	0	0	0	0	0	0.026688	0	0	0	0	0	0	0	0	0	0	0	0	0	0
Bacteria;Firmicutes;Bacilli;Lactobacillales;Aerococcaceae;Abiotrophia;	T756	0.0219567	0	0	0.166605	0	0	0.0394893	0	0	0	0	0	0	0.00540687	0	0.0741574	0	0	0	0	0	0	0	0	0.184493	0	0.0280383	1.89359	3.36433	0.227894	0.0022541	0	0.430909	0.0800641	0.363963	0.184075	0	0.254345	0	0.30837	0	0	0	0	0	0	0	0.169587
Bacteria;Firmicutes;Bacilli;Lactobacillales;Aerococcaceae;Aerococcus;	T757	0.124806	0	0	0	0	0.00172084	0.000774299	0	0	0	0	0	0	0	0	0	0.00244984	0	0	0	0	0	0	0	0	0	0.0109038	0	0	0	0.0293033	0	0	0	0	0	0	0	0	0	0	0	0	0	0	0	0	0.497456
Bacteria;Firmicutes;Bacilli;Lactobacillales;Aerococcaceae;Aerosphaera;	T758	0	0	0	0	0.00941265	0	0	0	0	0	0	0.0157921	0	0	0	0	0	0	0	0	0	0.00347947	0	0	0	0	0	0	0	0	0.000751366	0	0	0	0	0	0	0	0	0	0	0	0	0	0	0	0	0
Bacteria;Firmicutes;Bacilli;Lactobacillales;Aerococcaceae;Eremococcus;	T759	0	0	0	0.0740466	0	0	0	0	0	0	0	0	0	0	0	0	0	0	0	0	0	0	0	0	0	0	0	0	0	0	0	0	0	0	0	0	0	0	0	0	0	0	0	0	0	0	0	0
Bacteria;Firmicutes;Bacilli;Lactobacillales;Aerococcaceae;Facklamia;	T760	0.0566251	0	0	0	0.014119	0	0	0	0	0	0	0.0358912	0	0	0	0	0	0.373781	0	0	0	0.00347947	0	0	0.063116	0	0	0	0	0.0015193	0.00300546	0	0	0.0053376	0	0	0	0	0	0	0	0.22386	0	0	0	0	0.199834	0.384398
Bacteria;Firmicutes;Bacilli;Lactobacillales;Aerococcaceae;Ignavigranum;	T761	0	0	0	0	0	0	0	0	0	0	0	0	0	0	0	0	0	0	0	0	0	0	0	0	0	0	0	0	0	0	0	0	0	0	0	0	0	0	0	0	0	0	0	0	0	0	0	0
Bacteria;Firmicutes;Bacilli;Lactobacillales;Aerococcaceae;uncultured;	T762	0	0	0.00115814	0.0678761	0.00156878	0	0.015486	0	0	0	0	0	0	0	0	0	0	0.00270856	0	0	0	0.00347947	0	0	0.0291305	0	0	0	0.242077	0	0	1.65819	0.08	0	0	0.169916	0	0	0	0	0	0	0	0	0	0	0.00974801	0
Bacteria;Firmicutes;Bacilli;Lactobacillales;Carnobacteriaceae;Alkalibacterium;	T763	0	0	0	0.0246822	0	0	0	0	0	0	0	0	0	0	0	0.38613	0	0	0	0	0	0	0	0	0	0	0	0	0.0302597	0	0	0	0	0	0	0	0	0	0	0	0	0	0	0	0	0	0	0
Bacteria;Firmicutes;Bacilli;Lactobacillales;Carnobacteriaceae;Atopobacter;	T764	0	0	0	0	0	0	0	0	0	0	0	0	0	0	0	0	0	0	0	0	0	0	0	0	0	0	0	0	0.00091696	0	0	0	0	0	0	0	0	0	0	0	0	0	0	0	0	0	0	0
Bacteria;Firmicutes;Bacilli;Lactobacillales;Carnobacteriaceae;Atopococcus;	T765	0	0	0.0196885	0	0	0.000430209	0.0108402	0	0	0	0	0	0	0	0	0	0	0	0	0	0	0.00347947	0	0	0.00485508	0	0	0.162421	0.00091696	0	0	0	0	0	0	0	0	0	0	0	0	0	0	0	0	0	0.0633621	0
Bacteria;Firmicutes;Bacilli;Lactobacillales;Carnobacteriaceae;Atopostipes;	T766	0.0832043	0	0.0555909	0	0	0	0.0859472	0	0	0.312989	0	0.0674754	0	0	0	0	0	0.170639	0	0	0	0	0	0	0	0	0.0218075	0	0	0	0	0	0	0.0106752	0	0	0	0	0	0	0	0.1911	0.109751	0	0	0.0786596	0	0
Bacteria;Firmicutes;Bacilli;Lactobacillales;Carnobacteriaceae;Carnobacterium;	T767	0.284281	0	0.945046	0.145008	0.106677	0.00301147	0.0480066	0	0	0	0.0055457	0.208169	0.685064	0.151392	0	0	0.0134741	0	0.0425945	0	0	0.0452331	0	2.96139	0.0752537	0	0.038942	0	0.00091696	0.0577332	0.0022541	0	0	0.026688	0.175242	0.311512	0	0.180161	1.28998	0	0	0.677041	0.251583	0	0	0.0707937	1.32086	1.70718
Bacteria;Firmicutes;Bacilli;Lactobacillales;Carnobacteriaceae;Desemzia;	T768	0.0323572	0	0	0	0	0.000430209	0	0	0	0	0	0	0.709186	0	0	0	0	0	0	0	0	0	0	0	0.00971015	0	0	0	0.00091696	0	0	0	0.26	0	0	0	0	0	0	0	0	0.39858	0	0	0.432006	0	0.102354	0
Bacteria;Firmicutes;Bacilli;Lactobacillales;Carnobacteriaceae;Granulicatella;	T769	0	0	0.00115814	0.0246822	0	0	0	0	0	0	0	0	0	0	0	0	0	0	0	0	0	0	0	0	0.00242754	0	0	0.249574	0.176973	0	0	0	0	0	0	0	0	0	0	0	0	0.813541	0	0	0	0.0314639	0	0
Bacteria;Firmicutes;Bacilli;Lactobacillales;Carnobacteriaceae;Jeotgalibaca;	T770	0	0	0	0	0	0.00860419	0	0	0	0	0	0.172278	0	0	0	0	0	0	0	0	0	0.00347947	0	0	0.00971015	0	0.00155768	0	0	0	0	0	0	0.0053376	0	0	0	0	0	0	0	0	0	0	0	0.0157319	0	0
Bacteria;Firmicutes;Bacilli;Lactobacillales;Carnobacteriaceae;Lacticigenium;	T771	0	0	0	0	0	0	0	0	0	0	0	0	0	0	0	0	0	0	0	0	0	0.0104384	0	0	0	0	0	0	0	0	0	0	0	0	0	0	0	0	0	0	0	0	0	0	0	0	0	0
Bacteria;Firmicutes;Bacilli;Lactobacillales;Carnobacteriaceae;Trichococcus;	T772	0.177965	0	0.00115814	0	0.00156878	0.0800189	0.222998	0	0	0	0	0.0861388	0.202624	0	0	0	0.00244984	0	0	0	0	0.0104384	0	0.326519	0.228189	0	0.00467304	0	0.00550176	0	0.00976775	0	0.00363636	0.0160128	0	0.158902	0	0	0	0	0	0	0	0	0	0.0314639	0.214456	0.339175
Bacteria;Firmicutes;Bacilli;Lactobacillales;Carnobacteriaceae;uncultured;	T773	0	0	0.00115814	0	0	0	0.0015486	0	0	0	0	0	0	0	0	0	0	0	0	0	0	0	0	0	0.0169928	0	0	0.0435764	0.107284	0	0	0	0	0	0	0	0	0	0	0	0	0	0	0	0	0	0	0
Bacteria;Firmicutes;Bacilli;Lactobacillales;Enterococcaceae;Catellicoccus;	T774	0	0	0	0	0	0	0	0	0	0	0	0	0	0	0	0	0	0	0	0	0	0	0	0	0	0	0	0	0	0	0.0022541	0	0	0	0	0	0	0	0	0	0	0	0	0	0	0	0	0
Bacteria;Firmicutes;Bacilli;Lactobacillales;Enterococcaceae;Enterococcus;	T775	0.0104005	1.80671	0.0150559	0.0617055	0.0203941	0.0374282	0.962454	0	0	0	0	0.0100495	0	0	0.278411	0	0.00367476	0	0.0289643	0.190847	0	0.0173974	0	0.076661	0.00971015	0	0.00311536	0.162421	0.0403462	0	0.0375683	0.895423	0	0.0213504	0.287576	0.00314658	0.0334272	0	1.90287	0.30837	0	0.39312	0	0	0	0.0235979	0.102354	0.62182
Bacteria;Firmicutes;Bacilli;Lactobacillales;Enterococcaceae;Pilibacter;	T776	0	0	0	0	0	0	0.0030972	0	0	0	0	0	0	0	0	0	0	0	0	0	0	0	0	0	0	0	0	0	0	0	0	0	0	0	0	0	0	0	0	0	0	0	0	0	0	0	0	0
Bacteria;Firmicutes;Bacilli;Lactobacillales;Enterococcaceae;Vagococcus;	T777	0	0	0	0	0.0329443	0	0	0	0	0	0	0.558467	0	0	0	0	0.0134741	0	0	0	0	0.0556715	0	0	0.0534058	0	0.00155768	0	0	0	0	0	0	0.026688	0	0.709555	0	0	0	0	0.124836	0	0	0	0	0	1.31598	0.667044
Bacteria;Firmicutes;Bacilli;Lactobacillales;Lactobacillaceae;Lactobacillus;	T778	0.55354	0	0	0	0	0.0146271	0.0131631	0.014298	0.0295184	0	0	0.142129	1.08066	0	0	0	0.00122492	0	0	0	0	0.0139179	0	0.914253	0.0679711	0	0	0	0.00091696	0	0.00525956	0	0.174545	0.0106752	0	0.0975441	1.084	0	0.367733	0	0	0.638821	0	0	0	0.220247	0.238826	0
Bacteria;Firmicutes;Bacilli;Lactobacillales;Leuconostocaceae;Leuconostoc;	T779	0	0	0	0	0.00156878	0	0	0	0	0	0	0	0	0	0	0	0	0	0	0	0	0	0	0	0.0121377	0	0	0	0	0.100273	0	0	0	0	0	0	0	0	0.147871	0	0	0	0	0	0	0	0	0
Bacteria;Firmicutes;Bacilli;Lactobacillales;Leuconostocaceae;Weissella;	T780	0	0	0	0	0	0	0.106853	0	0	0	0	0	0.598225	0	0	0	0	0	0	0	0	0	0	0	0.0267029	0	0	0	0	0	0.00751366	0	0	0	0	0.0629317	0	0	0	0	0	0	0	0	0	0	0	0.542679
Bacteria;Firmicutes;Bacilli;Lactobacillales;P5D1-392;	T781	0.00115562	0	0	0.00308528	0	0	0	0	0	0	0	0	0	0	0	0	0	0	0	0	0	0	0	0	0	0	0	0	0.00641872	0	0	0	0	0	0	0	0	0	0	0	0	0	0	0	0	0	0	0
Bacteria;Firmicutes;Bacilli;Lactobacillales;PeH08;	T782	0.00115562	0	0	0	0	0.00559272	0.0201318	0	0	0	0	0	0	0	0	0	0.00122492	0	0	0	0	0	0	0	0	0	0	0	0.00641872	0	0.00525956	0	0	0	0	0	0	0	0	0	0	0	0	0	0	0	0	0
Bacteria;Firmicutes;Bacilli;Lactobacillales;Rs-D42;	T783	0	0	0	0	0	0	0	0	0	0	0	0	0	0	0	0	0.00122492	0	0	0	0	0	0	0	0	0	0	0	0.00366784	0	0	0	0	0	0	0	0	0	0	0	0	0	0	0	0	0	0	0
Bacteria;Firmicutes;Bacilli;Lactobacillales;Streptococcaceae;Lactococcus;	T784	0	0	0	0	0.0125502	0	0.023229	0	0	0	0	0	0	0	0	0	0.0244984	0	0	0	0	0	0	0	0	0	0.0077884	0	0	0	0	0	0	0	0	0	0	0	0	0	0.065703	0	0	0	0	0	0	0
Bacteria;Firmicutes;Bacilli;Lactobacillales;Streptococcaceae;Streptococcus;	T785	0.135207	2.51207	0	0.472047	0.0109814	0.0413001	0.528847	0	0.144312	0	0	0.0358912	0.458317	0.437956	0	0.409144	0	0	0.304977	0	0	0.00347947	0.279681	0.354912	0.830218	0.352333	0.0763264	1.6876	6.39396	0	0	0	3.64909	0.197491	0.548191	0.464121	0	0.805426	0	0	0.118265	8.79061	0.452512	0	0	0.00786596	0.399669	0.508762
Bacteria;Firmicutes;Bacilli;Lactobacillales;Streptococcaceae;uncultured;	T786	0	0	0	0	0	0	0	0	0	0	0	0	0	0	0	0	0	0	0	0	0	0	0	0	0	0	0	0	0	0	0	0	0	0	0	0	0	0	0	0	0	0	0	0	0	0	0	0
Bacteria;Firmicutes;Bacilli;Lactobacillales;uncultured;	T787	0.00115562	0	0	0	0	0	0	0	0	0	0	0	0	0	0	0	0	0	0	0	0	0	0	0	0	0	0	0	0	0	0	0	0	0	0	0	0	0	0	0	0	0	0	0	0	0	0	0
Bacteria;Firmicutes;Bacilli;RS-F29;	T788	0.00231123	0	0	0	0	0	0.0023229	0	0	0	0	0	0	0	0	0	0	0	0	0	0	0.00347947	0	0	0	0	0	0	0	0	0	0	0	0.0160128	0	0	0	0	0	0	0	0	0	0	0	0	0.00487401	0
Bacteria;Firmicutes;Bacilli;SHBZ1548;	T789	0	0	0	0	0.0188253	0	0	0	0	0	0	0	0	0	0	0	0.0293981	0	0	0	0	0.0487126	0	0	0	0	0.00934609	0	0	0	0	0	0	0.0160128	0	0	0	0	0	0	0	0	0	0	0	0	0	0
Bacteria;Firmicutes;Bacilli;TSCOR001-H18;	T790	0.00115562	0	0.00115814	0	0.0125502	0.000860419	0	0	0	0	0	0	0	0	0	0	0.00122492	0	0	0	0	0.0104384	0	0	0	0	0	0	0	0	0	0	0	0	0	0	0	0	0	0	0	0	0.00168848	0	0	0	0	0
Bacteria;Firmicutes;Bacilli;uncultured;	T791	0	0	0	0	0.0784388	0	0	0	0	0	0	0	0	0	0	0	0.0869693	0	0	0	0	0.0730689	0	0	0	0	0.0669803	0	0	0	0	0.895423	0	0.0213504	0	0	0	0	0	0	0	0	0	0	0	0	0	0
Bacteria;Firmicutes;Clostridia;B55-F-B-G02;	T792	0	0	0	0	0	0	0	0	0	0	0	0	0	0	0	0	0	0	0	0	0	0.00347947	0	0	0	0	0	0	0	0	0	0	0	0	0	0	0	0	0	0	0	0	0	0	0	0	0	0
Bacteria;Firmicutes;Clostridia;Clostridia Incertae Sedis;Unknown Family;Candidatus Desulforudis;	T793	0	0	0	0	0	0	0	0	0	0	0	0	0	0	0	0	0	0	0	0	0	0	0	0	0.0169928	0	0	0	0	0	0	0	0	0	0	0	0	0	0	0	0	0	0	0	0	0	0	0
Bacteria;Firmicutes;Clostridia;Clostridiales;Caldicoprobacteraceae;Caldicoprobacter;	T794	0	0	0	0	0.138052	0	0	0	0	0	0	0	0	0	0	0	0.045322	0	0	0	0	0.0800278	0	0	0	0	0.0623072	0	0	0	0	0	0	0.0320256	0	0	0	0	0	0	0	0	0	0	0	0.0786596	0	0
Bacteria;Firmicutes;Clostridia;Clostridiales;Christensenellaceae;Christensenellaceae R-7 group;	T795	0	0	0	0	0.0313755	0.000430209	0	0	0	0	0.976043	0.325892	0	0.81103	0	0	0.030623	0	0	0	0	0.0313152	0	0.542306	0.162645	0	0.0202499	0	0.0119205	0	0.00676229	0	0	0.0160128	0	0.347697	0	0	0	0	0	0	0	0	0	0.251711	0.287566	1.84285
Bacteria;Firmicutes;Clostridia;Clostridiales;Christensenellaceae;uncultured;	T796	0	0	0	0	0.0313755	0	0	0	0	0	0	0	0	0	0	0	0.0232735	0	0	0	0	0.0208768	0	0	0	0	0.00934609	0	0	0	0.00150273	0	0	0	0	0	0	0	0	0	0	0	0	0	0	0	0	0
Bacteria;Firmicutes;Clostridia;Clostridiales;Clostridiaceae 1;	T797	0.00115562	0	0	0	0	0	0	0	0	0	0	0	0	0	0	0	0	0	0	0	0	0.00695894	0	0	0	0	0	0	0	0	0	0	0	0	0	0	0	0	0	0	0	0	0	0	0	0	0	0
Bacteria;Firmicutes;Clostridia;Clostridiales;Clostridiaceae 1;Caloramator;	T798	0	0	0	0	0	0	0	0	0	0	0	0	0	0	0	0	0.0551214	0	0	0	0	0.0173974	0	0	0	0	0.00155768	0	0	0	0	0	0	0	0	0	0	0	0	0	0	0	0	0	0	0	0	0
Bacteria;Firmicutes;Clostridia;Clostridiales;Clostridiaceae 1;Clostridium sensu stricto 10;	T799	0.0312016	0	0	0	0.0454945	0	0	0	0	0	0	0	0	0	0	0	0.046547	0	0	0	0	0.0347947	0	0	0	0	0.0171345	0	0	0	0	0	0	0.0053376	0	0	0	0	0	0	0	0	0	0	0	0	0	0
Bacteria;Firmicutes;Clostridia;Clostridiales;Clostridiaceae 1;Clostridium sensu stricto 11;	T800	0	0	0	0	0.0062751	0	0	0	0	0	0	0	0	0	0	0	0.0171489	0	0	0	0	0.0104384	0	0	0	0	0	0	0	0	0	0	0	0.0106752	0	0	0	0	0	0	0	0	0	0	0	0	0	0
Bacteria;Firmicutes;Clostridia;Clostridiales;Clostridiaceae 1;Clostridium sensu stricto 12;	T801	0	0	0	0	0.180409	0.000430209	0	0	0	0	0	0	0	0	0	0	0.203337	0	0	0	0	0.0765484	0	0	0	0	0.144864	0	0	0	0	0	0	0.026688	0	0	0	0	0	0	0	0	0	0	0	0.0393298	0	0
Bacteria;Firmicutes;Clostridia;Clostridiales;Clostridiaceae 1;Clostridium sensu stricto 13;	T802	0.182587	0	0	0.132667	0.23061	0.0094646	0	0	0	0	0	0	0.303937	0	0	0	0.30868	0	0	0.267999	0	0.608907	0	0	0.0752537	0	0.202499	0.328804	0	0	0.0247951	0	0	0.0587136	0	0.0566385	0	0	0	0	0	0	0	0	0	0	0.204708	0
Bacteria;Firmicutes;Clostridia;Clostridiales;Clostridiaceae 1;Clostridium sensu stricto 14;	T803	0	0	0	0	0.00156878	0	0	0	0	0	0	0	0	0	0	0	0	0	0	0	0	0	0	0	0	0	0	0	0	0	0	0	0	0	0	0	0	0	0	0	0	0	0	0	0	0	0	0
Bacteria;Firmicutes;Clostridia;Clostridiales;Clostridiaceae 1;Clostridium sensu stricto 16;	T804	0.0508471	0	0.00231629	0.0123411	0.0125502	0.00129063	0.00851729	0	0.0787156	0	1.44743	0.13208	0	0.118951	0.627689	0.130415	0	0.268147	0.204454	0	0	0.00347947	1.13271	0	0.00971015	0	0.00311536	0.293151	0.0119205	0	0.000751366	0.0221092	0.06	0	1.06942	0.0943975	0.267418	0.0847817	0	0.384461	0.0459921	0	0.151963	0.0697698	0	0.0157319	0	0
Bacteria;Firmicutes;Clostridia;Clostridiales;Clostridiaceae 1;Clostridium sensu stricto 18;	T805	0	0	0	0	0	0	0	0	0	0	0	0	0	0	0	0	0	0	0	0	0	0	0	0	0	0	0	0	0	0	0	0	0	0	0	0	0	0	0	0	0	0	0	0	0	0.00786596	0	0
Bacteria;Firmicutes;Clostridia;Clostridiales;Clostridiaceae 1;Clostridium sensu stricto 1;	T806	0.436823	0.507363	0.00115814	0	0.221197	0.0146271	0	0	0	0.368222	0	0.106238	0.733308	0	0	0.26083	0.474044	0.747562	0	0.950177	0	0.208768	0.721577	1.23793	0.291305	0.00499763	0.207172	0	0.0146714	0.0015193	0.0375683	0	0	0.0854017	0	0.122717	0.281744	1.8546	0	0	0.22339	0	0	0.598027	0	0.283175	0.682361	0
Bacteria;Firmicutes;Clostridia;Clostridiales;Clostridiaceae 1;Clostridium sensu stricto 2;	T807	0	0	0	0	0	0	0	0	0	0	0	0	0	0	0	0	0	0	0	0	0	0	0	0	0	0	0	0	0	0	0	0	0	0.0053376	0	0	0	0	0	0	0	0	0	0	0	0	0	0
Bacteria;Firmicutes;Clostridia;Clostridiales;Clostridiaceae 1;Clostridium sensu stricto 3;	T808	0	3.09368	0.13087	0.16969	0.0235316	0.000430209	0.000774299	0.607664	0.282064	0.0276167	2.35138	0	0	0.881319	0	0	0	1.14572	0.0834853	0.162423	2.89036	0	0.237729	0.868825	0.00242754	0.122442	0	0.00792299	0	0.834093	0.00601092	1.44815	0.409091	0	0.921141	0	0	0	0	0.776932	0	0.682501	0.302237	0	0.0697649	0.00786596	0.112102	0.203505
Bacteria;Firmicutes;Clostridia;Clostridiales;Clostridiaceae 1;Clostridium sensu stricto 4;	T809	0	0	0	0	0	0	0	0	0	0	0	0	0	0	0	0	0	0	0	0	0	0	0	0	0	0	0	0	0	0	0	0	0	0	0	0	0	0	0	0	0	0	0	0	0	0	0	0
Bacteria;Firmicutes;Clostridia;Clostridiales;Clostridiaceae 1;Clostridium sensu stricto 5;	T810	0	0	0	0	0	0	0	0	0	0	0	0	0	0	0	0	0	0	0	0	0	0	0	0	0.00485508	0	0	0	0	0	0.00150273	0	0	0	0.0494271	0.0818112	0	0	0	0	0	0	0	0	0	0	0	0
Bacteria;Firmicutes;Clostridia;Clostridiales;Clostridiaceae 1;Clostridium sensu stricto 7;	T811	0.66679	16.9286	0.46789	0.595458	0.114521	0.0150573	0.0758813	3.55305	1.22829	1.3164	7.57542	0.274209	2.83192	3.96864	9.57226	2.21449	0.187413	2.64085	0.903004	3.94283	6.80632	0.0313152	4.69025	4.81829	0.250036	1.58175	0.0872301	1.05376	0.0660211	2.28046	0.0135246	12.7128	1.42182	0.0160128	5.24377	0.525479	4.32644	2.40568	3.80574	8.26992	0.696452	2.82828	1.60574	1.87382	3.47215	0.401164	0.857825	2.50989
Bacteria;Firmicutes;Clostridia;Clostridiales;Clostridiaceae 1;Clostridium sensu stricto 8;	T812	0	0	0	0	0.0815763	0.00129063	0	0	0.0163991	0	0	0	0	0	0	0	0.197212	0	0	0	0.698288	0.0382742	0	0.266894	0	0	0.0934609	0	0	0	0	0	0	0.0106752	0	0.00471988	0	0	0	0	0.0788436	0	0	0	0.974026	0	0	0
Bacteria;Firmicutes;Clostridia;Clostridiales;Clostridiaceae 1;Clostridium sensu stricto 9;	T813	0	0	0	0	0.120796	0.000430209	0	0	0	0	0	0	0	0	0	0	0.118817	0	0	0.105575	0	0.111343	0	0	0	0	0.0529612	0	0	0	0.00450819	0	0	0.026688	0	0	0	0	0	0	0	0	0	0	0	0.110123	0	0
Bacteria;Firmicutes;Clostridia;Clostridiales;Clostridiaceae 1;Fervidicella;	T814	0	0	0	0	0.00941265	0	0	0	0	0	0	0	0	0	0	0	0	0	0	0	0	0	0	0	0	0	0	0	0	0	0	0	0	0	0	0	0	0	0	0	0	0	0	0	0	0	0	0
Bacteria;Firmicutes;Clostridia;Clostridiales;Clostridiaceae 1;Fonticella;	T815	0	0	0	0	0.0156878	0	0	0	0	0	0	0	0	0	0	0	0.0943188	0	0	0	0	0.135699	0	0	0	0	0.0467304	0	0	0	0	0	0	0.0053376	0	0	0	0	0	0	0	0	0	0	0	0	0	0
Bacteria;Firmicutes;Clostridia;Clostridiales;Clostridiaceae 1;Hathewaya;	T816	0	0	0	0	0	0	0	0	0	0	0	0	0	0	0	0	0	0	0	0	0	0	0	0	0	0	0	0	0	0	0	0	0	0	0	0	0	0	0	0	0	0	0	0	0	0.0629277	0	0
Bacteria;Firmicutes;Clostridia;Clostridiales;Clostridiaceae 1;Oxobacter;	T817	0	0	0	0	0.0439257	0.00258126	0	0	0	0	0	0	0	0	0	0	0.208236	0	0	0	0	0.104384	0	0	0	0	0.0436151	0	0	0	0	0	0	0.0480384	0	0	0	0	0	0	0	0	0	0	0	0	0	0
Bacteria;Firmicutes;Clostridia;Clostridiales;Clostridiaceae 1;Proteiniclasticum;	T818	0.166409	0	0.0810701	0	0	0.00731356	0.0224547	0	0	0	0	0	0	0	0	0	0	0	0	0	0	0	0	0	0.0801088	0	0	0	0.0192562	0	0.00601092	0	0	0	0	0	0.668545	0	0	0	0	0.39858	0	0	0	0	0	0
Bacteria;Firmicutes;Clostridia;Clostridiales;Clostridiaceae 1;Sarcina;	T819	0.0681813	0	0	0	0	0	0	0	0	0	0	0	0	0	0	0	0.00122492	0	0	0	0	0.00695894	0	0	0	0	0.00623072	0	0	0	0.00300546	0	0	0	0	0	0	0	0	0	0	0	0	0	0	0	0	0
Bacteria;Firmicutes;Clostridia;Clostridiales;Clostridiaceae 1;Thermobrachium;	T820	0	0	0	0	0	0	0	0	0	0	0	0	0	0	0	0	0.00122492	0	0	0	0	0.00347947	0	0	0	0	0	0	0	0	0	0	0	0.0160128	0	0	0	0	0	0	0	0	0	0	0	0	0	0
Bacteria;Firmicutes;Clostridia;Clostridiales;Clostridiaceae 1;Youngiibacter;	T821	0	0	0	0	0	0.00129063	0.00929159	0	0	0	0	0.0516833	0	0	0	0	0	0	0	0	0	0	0	0	0	0	0	0	0	0	0	0	0	0	0	0	0	0	0	0	0	0	0	0	0	0	0	0
Bacteria;Firmicutes;Clostridia;Clostridiales;Clostridiaceae 1;uncultured;	T822	0	0	0.00115814	0	0.00156878	0.000430209	0	0	0	0	0	0	0	0	0	0	0.00122492	0	0	0	0	0.0139179	0	0	0	0	0.0155768	0	0	0	0	0	0	0	0	0	0	0	0	0	0	0	0	0	0	0	0	0
Bacteria;Firmicutes;Clostridia;Clostridiales;Clostridiaceae 2;	T823	0.00115562	0	0	0	0	0	0	0	0	0	0	0	0	0	0	0	0	0	0	0	0	0	0	0	0	0	0	0	0	0	0	0	0	0	0	0	0	0	0	0	0	0	0	0	0	0	0	0
Bacteria;Firmicutes;Clostridia;Clostridiales;Clostridiaceae 2;Alkaliphilus;	T824	0	0	0	0	0	0	0	0	0	0	0	0	0	0	0	0	0	0	0	0	0	0	0	0	0	0	0.0249229	0	0	0	0	0	0	0.0160128	0	0	0	0	0	0	0	0	0	0	0	0	0	0
Bacteria;Firmicutes;Clostridia;Clostridiales;Clostridiaceae 4;Caminicella;	T825	0	0	0	0	0	0	0	0	0	0	0	0	0	0	0	0	0	0	0	0	0	0	0	0	0	0	0	0	0	0	0	0	0	0	0	0	0	0	0	0.00400481	0	0	0	0	0	0	0	0
Bacteria;Firmicutes;Clostridia;Clostridiales;Clostridiaceae 4;Clostridium sensu stricto;	T826	0	0	0	0	0	0	0	0	0	0	0	0	0	0	0	0	0	0	0	0	0	0	0	0	0	0	0	0	0	0	0	0	0	0	0	0	0	0	0	0.52463	0	0	0	0	0	0	0	0
Bacteria;Firmicutes;Clostridia;Clostridiales;Clostridiaceae 4;Salimesophilobacter;	T827	0	0	0	0	0	0	0	0	0	0	0	0	0	0	0	0	0	0	0	0	0	0	0	0	0	0	0.0155768	0	0	0	0	0	0	0	0	0	0	0	0	0	0	0	0	0	0	0	0	0
Bacteria;Firmicutes;Clostridia;Clostridiales;Clostridiales Incertae Sedis;Proteiniborus;	T828	0.0335128	0	0	0	0	0	0	0	0	0	0	0	0	0	0	0	0	0	0	0	0	0	0	0	0	0	0	0	0	0	0	0	0	0	0	0	0	0	0	0	0	0	0	0	0	0	0	0
Bacteria;Firmicutes;Clostridia;Clostridiales;Clostridiales vadinBB60 group;	T829	0.0335128	0	0	0	0.0313755	0.00258126	0	0	0	0	0	0	0	0	0	0	0.0330728	0	0	0	0	0.00695894	0	0	0.0267029	0	0	0	0.0183392	0	0	0	0	0	0	0	0.124158	0	0	0	0	0	0	0	0	0	0	0
Bacteria;Firmicutes;Clostridia;Clostridiales;Defluviitaleaceae;Defluviitaleaceae UCG-011;	T830	0	0	0	0	0.0643198	0	0.00774299	0	0	0	0	0	0	0	0	0	0	0	0	0	0	0	0	0	0	0	0	0	0.198063	0	0	0	0	0	0	0.048772	0	0	0	0	0.0328515	0	0	0	0	0	0	0
Bacteria;Firmicutes;Clostridia;Clostridiales;Eubacteriaceae;Acetobacterium;	T831	0	0	0	0	0	0	0	0	0	0	0	0	0	0	0	0	0	0	0	0	0	0	0	0	0.0121377	0	0	0	0	0	0	0	0	0	0	0	0	0	0	0	0	0	0	0	0	0	0	0
Bacteria;Firmicutes;Clostridia;Clostridiales;Eubacteriaceae;Alkalibacter;	T832	0	0	0	0	0	0.00172084	0	0	0	0	0	0	0	0	0	0	0.0195987	0	0	0	0	0.00695894	0	0	0	0	0	0	0	0	0	0	0	0.0053376	0	0	0	0	0	0	0	0	0	0	0	0	0	0
Bacteria;Firmicutes;Clostridia;Clostridiales;Eubacteriaceae;Garciella;	T833	0	0	0	0	0.0188253	0	0	0	0	0	0	0	0	0	0	0	0.0281732	0	0	0	0	0.0173974	0	0	0.0169928	0	0.0280383	0	0	0	0	0	0	0.0106752	0	0	0	0	0	0	0	0	0	0	0	0	0	0
Bacteria;Firmicutes;Clostridia;Clostridiales;Family XI;Anaerococcus;	T834	0	0	0	0	0	0	0	0	0	0.478689	0	0	0	0	0	0	0	0	0	0	0	0	0	0	0	0	0	0	0	0	0	0	0	0	0	0	0	0	0	0	0	0	0	0	0	0	0.0877321	0
Bacteria;Firmicutes;Clostridia;Clostridiales;Family XI;Ezakiella;	T835	0	0	0	0	0	0	0	0	0	0	0	0	0	0	0	0	0	0	0	0	0	0	0	0	0.0218478	0	0	0	0.0596024	0	0	0	0.141818	0	0	0.0849578	0	0	0	0	0	0	0	0	0	0	0	0
Bacteria;Firmicutes;Clostridia;Clostridiales;Family XI;Helcococcus;	T836	0	0	0	0	0	0	0	0	0	0	0	0	0	0	0	0	0	0	0	0	0	0	0	0	0	0	0	0	0.0586854	0	0	0	0	0	0	0	0	0	0	0	0	0	0	0	0	0	0.034118	0.113058
Bacteria;Firmicutes;Clostridia;Clostridiales;Family XI;Parvimonas;	T837	0	0	0	0.0802172	0	0	0	0.400343	0.36734	0	0	0	0	0	0	1.12259	0	0	0	0	0	0	0	0	0.031558	0	0.00155768	0	1.85593	0	0	0	0	0	0	0.0739447	0	0	0	0	0	0	0	0	0	0.0707937	0	0.689655
Bacteria;Firmicutes;Clostridia;Clostridiales;Family XI;Peptoniphilus;	T838	0	0	0	0	0	0	0	0	0	0	0	0	0	0	0	0	0	0	0	0	0	0	0	0	0	0	0	0	0	0	0	0	0	0	0	0	0	0	0	0	0	0	0	0	0	0	0	0
Bacteria;Firmicutes;Clostridia;Clostridiales;Family XI;Sedimentibacter;	T839	0.0369797	0	0	0	0	0	0	0	0	0	0	0	0	0	0	0	0	0	0	0	0	0	0	0	0.00971015	0	0	0	0	0	0	0	0	0.0106752	0	0	0	0	0	0	0	0	0	0	0	0	0	0
Bacteria;Firmicutes;Clostridia;Clostridiales;Family XI;Tepidimicrobium;	T840	0	0	0	0	0.0251004	0	0	0	0	0	0	0	0	0	0	0	0.0685955	0	0	0	0	0.00695894	0	0	0	0	0	0	0	0	0.000751366	0	0	0	0	0	0	0	0	0	0	0	0	0	0	0	0	0
Bacteria;Firmicutes;Clostridia;Clostridiales;Family XI;Tissierella;	T841	0.00577808	0	0	0	0	0.00301147	0	0	0	0	0	0	0	0	0	0	0	0	0	0	0	0.00347947	0	0	0	0	0	0	0	0	0	0	0	0	0	0	0	0	0	0	0	0	0	0	0	0	0	0
Bacteria;Firmicutes;Clostridia;Clostridiales;Family XI;uncultured;	T842	0	0	0	0	0.0298067	0	0.00929159	0	0	0	0	0	0	0	0	0	0	0	0	0	0	0	0	0	0.0485508	0	0.0171345	0	0.0100866	0	0.000751366	0	0	0	0	0	0	0	0	0	0	0	0	0	0	0	0	0
Bacteria;Firmicutes;Clostridia;Clostridiales;Family XII;Acidaminobacter;	T843	0	0	0	0	0	0	0	0	0	0	0	0	0	0	0	0	0	0	0	0	0	0.0104384	0	0	0	0	0	0	0	0	0	0	0	0	0	0	0	0	0	0	0	0	0	0	0	0	0	0
Bacteria;Firmicutes;Clostridia;Clostridiales;Family XII;Fusibacter;	T844	0.0277348	0	0	0	0	0.00602293	0	0	0	0	0	0	0	0	0	0	0.0330728	0	0	0	0	0	0	0	0.00971015	0	0	0	0.299846	0	0	0	0.136364	0.026688	0	0	0	0	0	0	0	0	0	0	0	0	0	0
Bacteria;Firmicutes;Clostridia;Clostridiales;Family XII;Guggenheimella;	T845	0	0	0	0	0	0	0	0	0	0	0	0	0	0	0	0	0	0	0	0	0	0	0	0	0.0218478	0	0	0	0	0	0.00150273	0	0	0	0	0	0	0	0	0	0	0	0	0	0	0	0	0
Bacteria;Firmicutes;Clostridia;Clostridiales;Family XIII;	T846	0	0	0	0	0	0	0	0	0	0	0	0	0	0	0	0	0	0	0	0	0	0	0	0	0	0	0	0	0	0	0.00150273	0	0	0	0	0	0	0	0	0	0	0	0	0	0	0	0	0
Bacteria;Firmicutes;Clostridia;Clostridiales;Family XIII;Anaerovorax;	T847	0	0	0	0	0.0109814	0.00129063	0	0	0	0	0	0	0	0	0	0	0	0	0	0	0	0.0173974	0	0	0	0	0.0077884	0	0	0	0	0	0	0	0	0	0	0	0	0	0	0	0	0	0	0	0	0
Bacteria;Firmicutes;Clostridia;Clostridiales;Family XIII;Family XIII AD3011 group;	T848	0	0	0	0	0.0125502	0	0	0	0	0	0	0.0129208	0	0	0	0	0.0355227	0	0	0	0	0	0	0	0	0	0.00467304	0	0	0	0	0	0	0	0	0.0849578	0	0	0	0	0	0	0	0	0	0	0.204708	0
Bacteria;Firmicutes;Clostridia;Clostridiales;Family XIII;Family XIII UCG-001;	T849	0	0	0	0	0	0	0	0	0	0	0	0	0	0	0	0	0	0	0	0	0	0	0	0	0	0	0	0	0	0	0	0	0	0	0	0	0	0	0	0	0	0	0	0	0	0	0	0.282646
Bacteria;Firmicutes;Clostridia;Clostridiales;Family XIII;Mogibacterium;	T850	0	0	0	0	0	0	0	0	0	0	0	0.252674	0	0	0	0	0	0	0	0	0	0.00347947	0	0	0	0	0.0155768	0	0	0	0	0	0	0	0.134801	0.0818112	0	0	0	0	0.0459921	0	0	0	0	0.0786596	0.175464	0
Bacteria;Firmicutes;Clostridia;Clostridiales;Family XIII;[Eubacterium] brachy group;	T851	0	0	0	0	0	0	0	0	0	0	0	0	0	0	0	0	0	0	0	0	0	0	0	0	0	0	0.00623072	0	0.287009	0	0	0	0	0	0	0.0770913	0	0	0	0	0	0	0	0	0	0.0707937	0.107228	0
Bacteria;Firmicutes;Clostridia;Clostridiales;Family XIII;[Eubacterium] nodatum group;	T852	0	0	0	0	0	0	0	0	0	0	0	0.0473764	0	0	0	0	0	0	0	0	0	0.00347947	0	0	0	0	0	0	0.00091696	0	0	0	0	0	0	0.0471988	0	0	0	0	0	0	0	0	0	0	0.0828581	0.395704
Bacteria;Firmicutes;Clostridia;Clostridiales;Family XIII;uncultured;	T853	0	0	0	0	0	0	0	0	0	0	0	0	0	0	0	0	0	0	0	0	0	0.0173974	0	0	0.0145652	0	0	0	0.127457	0	0	0	0	0	0	0	0	0	0	0	0	0	0	0	0	0	0	0
Bacteria;Firmicutes;Clostridia;Clostridiales;Family XVII;Thermaerobacter;	T854	0	0	0	0	0	0	0	0	0	0	0	0	0	0	0	0	0	0	0	0	0	0.0139179	0	0	0	0	0	0	0	0	0	0	0	0.0053376	0	0	0	0	0	0	0	0	0	0	0	0	0	0
Bacteria;Firmicutes;Clostridia;Clostridiales;Family XVIII;Symbiobacterium;	T855	0	0	0	0	0.090989	0	0	0	0	0	0	0	0	0	0	0	0.116367	0	0	0	0	0.0626305	0	0	0	0	0.0218075	0	0	0	0	0	0	0.026688	0	0	0	0	0	0	0	0	0	0	0	0	0	0
Bacteria;Firmicutes;Clostridia;Clostridiales;Family XVIII;uncultured;	T856	0	0	0	0	0.0423569	0	0	0	0	0	0	0	0	0	0	0	0	0	0	0	0	0.00347947	0	0	0	0	0.0482881	0	0	0	0	0	0	0	0	0	0	0	0	0	0	0	0	0	0	0	0	0
Bacteria;Firmicutes;Clostridia;Clostridiales;Gracilibacteraceae;Gracilibacter;	T857	0	0	0	0	0.0407882	0	0	0	0	0	0	0	0	0	0	0	0.0367476	0	0	0	0	0.0382742	0	0	0.0388406	0	0.0420574	0	0	0	0.00375683	1.76874	0	0.0213504	0	0	0	0	0	0	0	0	0	0	0	0	0	0
Bacteria;Firmicutes;Clostridia;Clostridiales;Gracilibacteraceae;Lutispora;	T858	0.0531583	0	0	0	0.0988328	0.000430209	0.000774299	0	0	0.220933	0	0	0	0.00540687	0	0.0971718	0.238859	0	0	0	0	0.13222	0	0	0.0509783	0	0.0202499	0	0	0	0	0	0	0.0320256	0	0	0.00477532	0	0	0	0	0	0	0	0	0	0	0
Bacteria;Firmicutes;Clostridia;Clostridiales;Gracilibacteraceae;uncultured;	T859	0.00115562	0	0	0	0	0	0	0	0	0	0	0	0	0	0	0	0.00244984	0	0	0	0	0	0	0	0	0	0	0	0	0	0	0	0	0	0	0	0	0	0	0	0	0	0	0	0	0	0	0
Bacteria;Firmicutes;Clostridia;Clostridiales;Heliobacteriaceae;Hydrogenispora;	T860	0.00693369	0	0	0	0.0705949	0.00172084	0.0301977	0	0	0	0	0	0	0	0	0	0.276832	0	0	0	0	0.12874	0	0	0.0922464	0	0.113711	0	0	0	0.00525956	0	0	0.0747264	0	0	0	0	0	0	0	0	0	0	0	0.322505	0	0
Bacteria;Firmicutes;Clostridia;Clostridiales;Heliobacteriaceae;uncultured;	T861	0	0	0	0	0.0392194	0	0	0	0	0	0	0	0	0	0	0	0.0367476	0	0	0	0	0.0695894	0	0	0	0	0.0124614	0	0	0	0	0	0	0	0	0	0	0	0	0	0	0	0	0	0	0	0	0
Bacteria;Firmicutes;Clostridia;Clostridiales;Lachnospiraceae;	T862	0	0	0	0	0	0	0	0	0	0	0	0	0	0	0	0	0.0636958	0	0	0	0	0.00695894	0	0	0	0	0	0	0	0	0	0	0	0	0	0	0	0	0	0	0	0	0	0	0	0	0	0.587903
Bacteria;Firmicutes;Clostridia;Clostridiales;Lachnospiraceae;Acetitomaculum;	T863	0	0	0	0	0.00470633	0.000430209	0	0	0	0	0	0.120594	0	0	0	0	0	0	0	0	0	0	0	0.64452	0	0	0	0	0.150381	0	0	0	0	0	0	0.037759	0	0	0	0	0	0	0	0	0	0.102258	0	0.146976
Bacteria;Firmicutes;Clostridia;Clostridiales;Lachnospiraceae;Anaerosporobacter;	T864	0.0624032	0	0	0	0.00156878	0	0	0	0	0	0	0	0	0	0	0	0.00122492	0	0	0	0	0.00347947	0	0	0	0	0	0	0.00733568	0	0.00150273	0	0	0	0	0	0	0.291437	0	0	0	0	0	0	0	0	0	0
Bacteria;Firmicutes;Clostridia;Clostridiales;Lachnospiraceae;Anaerostipes;	T865	0.00115562	0	0	0	0	0	0	0	0	0	0	0	0	0	0	0	0	0	0	0	0	0	0	0	0	0	0	0	0	0	0	0	0	0	0	0	0	0	0	0	0	0	0	0	0	0	0	0
Bacteria;Firmicutes;Clostridia;Clostridiales;Lachnospiraceae;Blautia;	T866	0.114406	0	0	0	0	0.00129063	0.0201318	0	0.170551	0	0	0	0	0	0	0	0.00244984	0	0	0	0	0.00347947	0	0.272572	0.0679711	0	0.0077884	0	0.00641872	0	0	0	0	0.0106752	0	0	0	0	0	0	0.0985545	0	0	0	0	0.0707937	0.190086	0
Bacteria;Firmicutes;Clostridia;Clostridiales;Lachnospiraceae;Butyrivibrio 2;	T867	0	0	0	0	0	0	0	0	0	0	0	0	0	0	0	0	0	0	0	0	0	0	0	0	0	0	0	0	0	0	0	0	0	0	0	0.106984	0	0	0	0	0	0	0	0	0	0	0.336306	0
Bacteria;Firmicutes;Clostridia;Clostridiales;Lachnospiraceae;Catonella;	T868	0	0	0	0	0	0	0	0	0	0	0	0	0	0	0	0	0	0	0	0	0	0	0	0	0.0339855	0	0	0	0.166887	0	0	0	0.274545	0.0106752	0	0	0	0	0	0	0	0	0	0	0	0	0.00974801	0
Bacteria;Firmicutes;Clostridia;Clostridiales;Lachnospiraceae;Cellulosilyticum;	T869	0	0	0	0	0	0	0	0	0	0	0	0	0	0	0	0	0	0	0	0	0	0	0	0	0	0	0	0	0	0	0.0022541	0	0	0	0	0	0	0	0	0	0	0	0	0	0	0	0	0
Bacteria;Firmicutes;Clostridia;Clostridiales;Lachnospiraceae;Coprococcus 1;	T870	0	0	0	0	0	0	0	0	0	0	0	0	0	0	0	0	0	0	0.00170378	0	0	0	0	0	0	0	0.0077884	0	0	0	0	0	0	0	0	0	0	0	0	0	0	0	0	0	0	0	0	0
Bacteria;Firmicutes;Clostridia;Clostridiales;Lachnospiraceae;Coprococcus 2;	T871	0	0	0	0	0	0	0	0	0	0	0	0	0	0	0	0	0	0	0	0	0	0	0	0	0	0	0.00311536	0	0	0	0	0	0	0	0	0	0	0	0	0	0	0	0	0	0	0	0	0
Bacteria;Firmicutes;Clostridia;Clostridiales;Lachnospiraceae;Dorea;	T872	0	0	0	0	0	0	0	0	0	0	0	0	0	0	0	0	0	0	0	0	0	0	0	0	0	0	0	0	0	0	0	0	0	0	0	0	0	0	0	0	0	0	0	0	0	0.00786596	0	0
Bacteria;Firmicutes;Clostridia;Clostridiales;Lachnospiraceae;Epulopiscium;	T873	0	0	0	0	0.00784388	0	0	0	0	0	0	0	0	0	0	0	0	0	0	0	0	0	0	0	0	0	0	0	0	0	0	0	0	0	0	0	0	0	0	0	0	0	0	0	0	0.00786596	0	0
Bacteria;Firmicutes;Clostridia;Clostridiales;Lachnospiraceae;Fusicatenibacter;	T874	0	0	0	0	0	0	0	0	0	0	0	0	0	0	0	0	0	0	0	0	0	0	0	0	0	0	0	0	0	0	0	0	0	0	0	0	0	0	0	0	0	0	0	0	0	0	0	0
Bacteria;Firmicutes;Clostridia;Clostridiales;Lachnospiraceae;Howardella;	T875	0	0	0	0	0	0	0	0	0	0	0	0	0	0	0	0	0	0	0	0	0	0	0	0	0	0	0	0	0	0	0	0	0	0	0	0.0314658	0	0	0	0	0	0	0	0	0	0	0	0
Bacteria;Firmicutes;Clostridia;Clostridiales;Lachnospiraceae;Incertae Sedis;	T876	0	0	0	0	0.014119	0	0	0	0	0	0	0	0	0	0	0	0	0	0	0	0	0	0	0	0	0	0	0	0	0	0	0	0	0	0	0	0	0	0	0	0	0	0	0	0	0	0	0
Bacteria;Firmicutes;Clostridia;Clostridiales;Lachnospiraceae;Johnsonella;	T877	0	0	0	0	0	0	0	0	0	0	0	0	0	0	0	0	0	0	0	0	0	0	0	0.329358	0	0	0	0.138652	0	0	0	0	0	0.0053376	0	0.171489	0	0.196058	0	0	0	0	0	0	0	0	0	0.40701
Bacteria;Firmicutes;Clostridia;Clostridiales;Lachnospiraceae;Lachnoclostridium 10;	T878	0	0	0	0	0	0	0	0	0	0	0	0	0	0	0	0	0	0	0	0	0	0	0	0	0	0	0	0	0	0	0	0	0	0	0	0	0	0	0	0	0.0459921	0	0	0	0	0.00786596	0	0
Bacteria;Firmicutes;Clostridia;Clostridiales;Lachnospiraceae;Lachnoclostridium 12;	T879	0	0	0	0.323954	0	0	0	0	0.139392	0	0	0	0	0	0	0.102286	0	0	0	0	0	0.0104384	0	0	0	0	0	0	0.0137544	0	0	0	0.201818	0	0	0	0	0	0	0	0	0	0	0	0	0	0	0
Bacteria;Firmicutes;Clostridia;Clostridiales;Lachnospiraceae;Lachnoclostridium 5;	T880	0	0	0	0	0	0	0	0	0	0	0	0	0	0	0	0	0	0	0	0	0	0	0	0	0	0	0.0077884	0	0	0	0	0	0	0	0	0	0	0	0	0	0	0	0	0	0	0	0	0
Bacteria;Firmicutes;Clostridia;Clostridiales;Lachnospiraceae;Lachnoclostridium;	T881	0.0231123	0	0	0	0.0109814	0	0	0	0	0	0	0	0	0	0	0	0.0563463	0	0	0	0	0.0487126	0	0	0.0291305	0	0.0436151	0	0.00091696	0	0	0	0	0	0	0	0	0.164265	0	0	0	0	0	0	0	0.0235979	0	0
Bacteria;Firmicutes;Clostridia;Clostridiales;Lachnospiraceae;Lachnospira;	T882	0	0	0	0	0	0	0	0	0	0	0	0	0	0	0	0	0.00122492	0	0	0	0	0	0	0	0	0	0	0	0	0	0	0	0	0	0	0	0	0	0	0	0	0	0	0	0	0	0	0
Bacteria;Firmicutes;Clostridia;Clostridiales;Lachnospiraceae;Lachnospiraceae AC2044 group;	T883	0	0	0	0	0.00156878	0	0	0	0	0	0	0	0	0	0	0	0.00122492	0	0	0	0	0	0	0	0	0	0	0	0	0	0	0	0	0	0	0	0	0	0	0	0	0	0	0	0	0	0	0
Bacteria;Firmicutes;Clostridia;Clostridiales;Lachnospiraceae;Lachnospiraceae FCS020 group;	T884	0	0	0	0	0.0109814	0	0	0	0	0	0	0	0	0	0	0	0	0	0	0	0	0	0	0	0	0	0	0	0	0	0	0	0	0	0	0	0	0	0	0	0	0	0	0	0	0	0	0
Bacteria;Firmicutes;Clostridia;Clostridiales;Lachnospiraceae;Lachnospiraceae NC2004 group;	T885	0	0	0	0	0	0	0	0	0	0	0	0	0	0	0	0	0	0	0	0	0	0	0	0	0	0	0	0	0	0	0	0	0	0.0053376	0	0	0	0	0	0	0	0	0	0	0	0	0	0
Bacteria;Firmicutes;Clostridia;Clostridiales;Lachnospiraceae;Lachnospiraceae NK3A20 group;	T886	0	0	0	0	0	0	0	0	0	0	0	0.150743	0	0	0	0	0	0	0	0	0	0.00347947	0	0	0	0	0.0202499	0	0	0	0.0022541	0	0	0	0.0404404	0.064505	0	0	0	0	0	0	0	0	0	0.00786596	0.516645	0.712267
Bacteria;Firmicutes;Clostridia;Clostridiales;Lachnospiraceae;Lachnospiraceae NK4A136 group;	T887	0	0	0	0	0.0313755	0	0	0	0	0	0	0	0	0	0	0	0.0367476	0	0	0	0	0.00695894	0	0	0	0	0	0	0	0	0	0	0.225455	0	0	0	0	0	0	0	0	0	0	0	0	0	0	0
Bacteria;Firmicutes;Clostridia;Clostridiales;Lachnospiraceae;Lachnospiraceae UCG-002;	T888	0	0	0	0	0	0.00258126	0	0	0	0	0	0	0	0	0	0	0	0	0	0	0	0	0	0	0	0	0	0	0	0	0	0	0	0	0	0.0503453	0	0	0	0	0	0	0	0	0	0	0	0
Bacteria;Firmicutes;Clostridia;Clostridiales;Lachnospiraceae;Lachnospiraceae UCG-004;	T889	0	0	0	0	0	0	0.0023229	0	0	0	0	0.0330199	0	0	0	0	0	0	0	0	0	0	0	0	0	0	0	0	0	0	0.00150273	0	0	0	0	0	0	0	0	0	0	0	0	0	0	0.0393298	0	0
Bacteria;Firmicutes;Clostridia;Clostridiales;Lachnospiraceae;Lachnospiraceae UCG-006;	T890	0	0	0	0	0	0	0	0	0	0	0	0	0	0	0	0	0	0	0	0	0	0.00695894	0	0	0	0	0	0	0	0	0	0	0	0	0	0	0	0	0	0	0	0	0	0	0	0.00786596	0	0
Bacteria;Firmicutes;Clostridia;Clostridiales;Lachnospiraceae;Lachnospiraceae UCG-008;	T891	0	0	0	0	0	0.00129063	0.000774299	0	0	0	0	0.048812	0	0	0	0	0.00244984	0	0	0	0	0	0	0	0	0	0	0	0	0	0.00150273	0	0	0	0	0.00943975	0	0	0	0	0	0	0	0	0	0.00786596	0.141346	0.214811
Bacteria;Firmicutes;Clostridia;Clostridiales;Lachnospiraceae;Lachnospiraceae UCG-010;	T892	0	0	0	0	0	0	0	0	0	0	0	0	0	0	0	0	0	0	0	0	0	0	0	0	0	0	0	0	0	0	0	0	0	0	0	0	0	0	0	0	0	0	0	0	0	0.0393298	0	0
Bacteria;Firmicutes;Clostridia;Clostridiales;Lachnospiraceae;Lachnospiraceae XPB1014 group;	T893	0	0	0	0	0	0	0	0	0	0	0	0	0	0	0	0	0	0	0	0	0	0	0	0	0	0	0	0	0	0	0	0	0	0	0	0	0	0	0	0	0.0394218	0	0	0	0	0.0943916	0	0
Bacteria;Firmicutes;Clostridia;Clostridiales;Lachnospiraceae;Lachnotalea;	T894	0	0	0	0	0	0	0	0	0	0	0	0	0	0	0	0	0	0	0	0	0	0.00695894	0	0	0	0	0	0	0	0	0	0	0	0	0	0	0	0	0	0	0	0	0	0	0	0	0	0
Bacteria;Firmicutes;Clostridia;Clostridiales;Lachnospiraceae;Marvinbryantia;	T895	0	0	0	0	0	0	0	0	0	0	0	0	0	0	0	0	0	0	0	0	0	0.00347947	0	0.295287	0	0	0	0	0	0	0	0	0	0	0	0	0.386801	0	0	0	0	0	0	0	0	0	0	0
Bacteria;Firmicutes;Clostridia;Clostridiales;Lachnospiraceae;Mobilitalea;	T896	0.0577808	0	0	0	0.138052	0.00387188	0	0	0	0	0	0	0	0	0	0	0.0269482	0	0	0	0	0.0173974	0	0	0.031558	0	0.110595	0	0	0	0.0112705	0	0	0.026688	0.34599	0.0613584	0	0	0	0	0.361367	0.33852	0	0	0	0.0629277	0	0
Bacteria;Firmicutes;Clostridia;Clostridiales;Lachnospiraceae;Oribacterium;	T897	0	0	0	0	0	0	0	0	0	0	0	0	0	0	0	0	0	0	0	0	0	0	0	0	0	0	0	0	0	0	0	0	0	0	0	0	0	0	0	0	0	0	0	0	0	0	0	0
Bacteria;Firmicutes;Clostridia;Clostridiales;Lachnospiraceae;Pseudobutyrivibrio;	T898	0	0	0	0	0	0	0	0	0	0	0	0	0	0	0	0	0	0	0	0	0	0	0	0	0	0	0	0	0	0	0	0	0	0	0	0	0	0	0	0	0	0	0	0	0	0.0157319	0	0
Bacteria;Firmicutes;Clostridia;Clostridiales;Lachnospiraceae;Roseburia;	T899	0	0	0	0	0	0	0	0	0	0	0	0.0416338	0	0	0	0	0	0	0	0	0	0.00347947	0	0	0	0	0	0	0.00733568	0	0	0	0	0.0053376	0.071894	0	0	0	0	0	0.0065703	0	0	0	0	0	0	0
Bacteria;Firmicutes;Clostridia;Clostridiales;Lachnospiraceae;Sellimonas;	T900	0	0	0	0	0	0	0	0	0	0	0	0	0	0	0	0	0	0	0	0	0	0	0	0	0	0	0	0	0	0	0	0	0	0	0	0	0	0	0	0	0	0	0	0	0	0	0	0
Bacteria;Firmicutes;Clostridia;Clostridiales;Lachnospiraceae;Stomatobaculum;	T901	0	0	0	0	0	0	0	0	0	0	0.227374	0	0	0	0	0	0	0	0	0	0	0	0	0	0	0	0	0	0	0	0	0	0	0	0	0	0	0	0	0	0	0	0	0	0	0	0	0
Bacteria;Firmicutes;Clostridia;Clostridiales;Lachnospiraceae;Syntrophococcus;	T902	0	0	0	0	0	0	0	0	0	0	0	0	0	0	0	0	0	0	0	0	0	0	0	0	0	0	0	0	0	0	0	0	0	0	0	0	0	0	0	0	0	0	0	0	0	0	0.12185	0
Bacteria;Firmicutes;Clostridia;Clostridiales;Lachnospiraceae;Tyzzerella 3;	T903	0.00346685	0	0	0	0	0	0	0	0	0	0	0	0	0	0	0	0.0244984	0	0	0	0	0.00347947	0	0	0	0	0.0264806	0	0	0	0.00300546	0	0	0.0106752	0	0	0	0	0	0	0	0	0	0	0	0	0	0
Bacteria;Firmicutes;Clostridia;Clostridiales;Lachnospiraceae;Tyzzerella 4;	T904	0	0	0	0	0	0	0	0	0	0	0	0	0	0	0	0	0	0	0	0	0	0	0	0	0	0	0	0	0	0	0	0	0	0	0	0.0676515	0	0	0	0	0	0	0	0	0	0	0	0
Bacteria;Firmicutes;Clostridia;Clostridiales;Lachnospiraceae;[Eubacterium] eligens group;	T905	0	0	0	0	0	0	0	0	0	0	0	0	0	0	0	0	0	0	0	0	0	0	0	0	0.00971015	0	0	0	0	0	0	0	0	0	0	0	0	0	0	0	0	0	0	0	0	0	0	0
Bacteria;Firmicutes;Clostridia;Clostridiales;Lachnospiraceae;[Eubacterium] hallii group;	T906	0	0	0	0	0	0	0	0	0	0	0	0	0	0	0	0	0	0	0	0	0	0	0	0	0	0	0	0	0	0	0	0	0	0	0	0	0	0	0	0	0	0	0	0	0	0	0	0.27134
Bacteria;Firmicutes;Clostridia;Clostridiales;Lachnospiraceae;[Eubacterium] oxidoreducens group;	T907	0.00115562	0	0	0	0.00313755	0	0	0	0	0	0	0	0	0	0	0	0	0	0	0	0	0	0	0	0.00242754	0	0.00155768	0	0.00183392	0	0	0	0	0	0	0	0.00477532	0	0	0	0	0	0	0	0	0	0	0
Bacteria;Firmicutes;Clostridia;Clostridiales;Lachnospiraceae;[Eubacterium] rectale group;	T908	0.00346685	0	0.100759	0	0	0	0	0	0	0	0	0	0	0	0	0	0.00122492	0	0	0	0	0	0	0	0	0	0	0	0	0	0	0	0	0	0	0	0	0	0	0	0.0262812	0	0	0	0	0.0393298	0	0
Bacteria;Firmicutes;Clostridia;Clostridiales;Lachnospiraceae;[Eubacterium] ruminantium group;	T909	0	0	0	0	0	0	0	0	0	0	0	0	0	0	0	0	0	0	0	0	0	0	0	0	0	0	0	0	0	0	0	0	0	0	0	0.0346124	0	0	0	0	0	0	0	0	0	0.0314639	0	0
Bacteria;Firmicutes;Clostridia;Clostridiales;Lachnospiraceae;[Eubacterium] ventriosum group;	T910	0	0	0	0	0	0	0	0	0	0	0	0	0	0	0	0	0	0	0	0	0	0	0	0	0	0	0	0	0	0	0	0	0	0	0	0	0.281744	0	0	0	0	0	0	0	0	0.0157319	0.136472	0
Bacteria;Firmicutes;Clostridia;Clostridiales;Lachnospiraceae;[Ruminococcus] gauvreauii group;	T911	0	0	0	0	0.0219629	0	0	0	0	0	0.582298	0.0717824	0	0	0	0	0	0	0	0	0	0	0	0	0	0	0.0077884	0	0	0	0	0	0	0	0	0	0	0	0	0	0.0065703	0	0	0	0	0	0	0
Bacteria;Firmicutes;Clostridia;Clostridiales;Lachnospiraceae;[Ruminococcus] gnavus group;	T912	0	0	0	0.0740466	0	0	0	0	0	0	0	0	0	0	0	0	0	0	0	0	0	0	0	0	0	0	0	0	0	0	0	0	0	0	0	0	0	0	0	0	0	0	0	0	0	0	0	0
Bacteria;Firmicutes;Clostridia;Clostridiales;Lachnospiraceae;[Ruminococcus] torques group;	T913	0	0	0	0	0	0	0.0038715	0	0	0	0	0	0	0	0	0	0	0	0.107338	0	0	0.00347947	0	0	0	0	0	0	0	0	0	0	0	0	0	0.00157329	0.00955064	0	0	0	0.0459921	0	0	0	0	0	0.126724	0
Bacteria;Firmicutes;Clostridia;Clostridiales;Lachnospiraceae;uncultured;	T914	0.00231123	0	0	0.0185117	0.0156878	0.00172084	0	0	0	0.08285	1.07587	0	0	0	0	0	0.00244984	0	0	0	0	0.0452331	0	0	0.106812	0	0.0467304	0	0.0320936	0	0.000751366	0	0	0.0160128	0	0	0	0	0	0	0	0	0	0	0	0.0865256	0.0438661	0
Bacteria;Firmicutes;Clostridia;Clostridiales;MAT-CR-H4-C10;	T915	0	0	0	0	0	0	0	0	0	0	0	0	0	0	0	0	0	0	0	0	0	0	0	0	0	0	0	0	0	0	0	0	0	0	0	0	0	0	0	0	0	0	0	0	0	0	0	0
Bacteria;Firmicutes;Clostridia;Clostridiales;P. palm C-A 51;	T916	0	0	0	0	0	0	0	0	0	0	0	0	0	0	0	0	0	0	0	0	0	0	0	0	0	0	0.0140191	0	0	0	0	0	0	0	0	0	0	0	0	0	0	0	0	0	0	0	0	0
Bacteria;Firmicutes;Clostridia;Clostridiales;Peptococcaceae;Cryptanaerobacter;	T917	0	0	0	0	0	0	0	0	0	0	0	0	0	0	0	0	0	0	0	0	0	0	0	0	0	0	0	0	0	0	0	0	0	0	0	0	0	0	0	0	0	0	0	0	0	0	0	0
Bacteria;Firmicutes;Clostridia;Clostridiales;Peptococcaceae;Desulfitibacter;	T918	0	0	0	0	0	0	0	0	0	0	0	0	0	0	0	0	0	0	0	0	0	0.00695894	0	0	0	0	0	0	0	0	0	0	0	0	0	0	0	0	0	0	0	0	0	0	0	0	0	0
Bacteria;Firmicutes;Clostridia;Clostridiales;Peptococcaceae;Desulfitobacterium;	T919	0.0635588	0	0	0	0.0156878	0	0	0	0	0	0	0	0	0	0	0	0.0979936	0	0	0	0	0.0104384	0	0	0	0	0	0	0.00091696	0	0	0	0	0	0	0	0	0	0	0	0	0	0	0	0	0	0	0
Bacteria;Firmicutes;Clostridia;Clostridiales;Peptococcaceae;Desulfosporosinus;	T920	0.136363	0	0.00926516	0	0.0125502	0.000430209	0	0	0	0	0	0	0	0.145985	0	0	0.0845195	0	0	0	0	0.06611	0	0	0.0339855	0	0.0124614	0	0	0	0	0	0	0.0053376	0	0	0	0	0	0	0	0	0	0	0	0	0	0
Bacteria;Firmicutes;Clostridia;Clostridiales;Peptococcaceae;Desulfotomaculum;	T921	0	0	0	0	0.00313755	0	0	0	0	0	0	0	0	0	0	0	0.0783949	0	0	0.438543	0	0.0243563	0	0	0	0	0.0077884	0	0	0	0	0	0	0	0	0	0	0	0	0	0	0	0	0	0	0	0	0
Bacteria;Firmicutes;Clostridia;Clostridiales;Peptococcaceae;Desulfurispora;	T922	0	0	0	0	0	0	0	0	0	0	0	0	0	0	0	0	0.00489968	0	0	0	0	0	0	0	0	0	0	0	0	0	0	0	0	0	0	0	0	0	0	0	0	0	0	0	0	0	0	0
Bacteria;Firmicutes;Clostridia;Clostridiales;Peptococcaceae;Pelotomaculum;	T923	0	0	0	0	0	0	0	0	0	0	0	0	0	0	0	0	0	0	0	0	0	0	0	0	0	0	0.0124614	0	0	0	0	0	0	0	0	0	0	0	0	0	0	0	0	0	0	0	0	0
Bacteria;Firmicutes;Clostridia;Clostridiales;Peptococcaceae;Peptococcus;	T924	0.00231123	0	0	0	0	0	0	0	0	0	0	0	0.24122	0	0	0	0	0	0	0	0	0	0	0	0.00485508	0	0	0	0.143046	0	0	0	0.125455	0.0160128	0	0.0173062	0	0	0	0	0	0	0	0	0	0	0	0
Bacteria;Firmicutes;Clostridia;Clostridiales;Peptococcaceae;uncultured;	T925	0	0	0	0	0	0	0	0	0	0	0	0	0	0	0	0	0.0820696	0	0	0	0	0.0730689	0	0	0	0	0.0482881	0	0	0	0.00150273	0	0	0.0053376	0	0	0	0	0	0	0	0	0	0	0	0	0	0
Bacteria;Firmicutes;Clostridia;Clostridiales;Peptostreptococcaceae;Acetoanaerobium;	T926	0	0	0	0	0	0	0	0	0	0	0	0	0	0	0	0	0	0	0	0	0	0	0	0	0	0	0	0	0	0	0	0	0	0	0	0	0	0	0	0	0	0	0	0	0	0	0	0
Bacteria;Firmicutes;Clostridia;Clostridiales;Peptostreptococcaceae;Filifactor;	T927	0	0	0	0.166605	0	0	0	0	0	0	0	0	0	0	0	0	0	0	0	0	0	0	0	0	0	0	0	0	0.0495158	0	0	0	0.0836364	0.0106752	0	0	0	0	0	0	0	0	0	0	0	0	0	0.48615
Bacteria;Firmicutes;Clostridia;Clostridiales;Peptostreptococcaceae;Intestinibacter;	T928	0.536205	0	0.0567491	0.123411	0.0345131	0.0253823	0.0340692	0	0.0278784	0.110467	0	0.169406	0	1.23817	0	0	0.0110243	0.189599	0	0.288301	0	0.0452331	0	0	0.354421	0	0.0498458	0.202036	0.0192562	0.274992	0.0375683	0	0	0.0373632	0	0.199808	0	0	0	0	0.0591327	0.562381	0	0	0	0.117989	0.136472	0
Bacteria;Firmicutes;Clostridia;Clostridiales;Peptostreptococcaceae;Paeniclostridium;	T929	0.194143	0	0	0	0.0643198	0.0090344	0.0046458	0	0	0	0	0	0	0	0	0	0.045322	0	0	0.320786	0	0.00347947	0	0	0.143225	0	0.00623072	0	0	0	0.00976775	0	0.169091	0.026688	0	0.196661	0	0	0	1.4137	0.0065703	0	0	0	0	0.0393298	0	0
Bacteria;Firmicutes;Clostridia;Clostridiales;Peptostreptococcaceae;Paraclostridium;	T930	0	0	0	0	0.00941265	0.000430209	0.000774299	0	0	0	0	0	0	0	0	0.186672	0.0367476	0	0	0	0	0.0104384	0	0	0	0	0.00155768	0	0	0	0	0	0	0	0	0	0	0	0	0	0	0	0	0.00996711	0	0	0	0
Bacteria;Firmicutes;Clostridia;Clostridiales;Peptostreptococcaceae;Peptoclostridium;	T931	0.336284	2.56156	0	0.00308528	0.0956953	0.00516251	0.0348435	0	0	0	0	0.0531189	1.83809	0	0	0.0997289	0.00489968	0	0.250456	0	0	0.0556715	0	0	0.0558334	0	0.0233652	0	0.0165053	0	0.00150273	0	0	0.0213504	0	0.0597851	0	0	0	0	0.249671	0	0	0	0.346141	0.645009	0	0.542679
Bacteria;Firmicutes;Clostridia;Clostridiales;Peptostreptococcaceae;Peptostreptococcus;	T932	0	0	0	0	0	0.000430209	0.0131631	0	0	0	0	0	0	0	0	0	0	0	0	0	0	0	0	0	0	0	0.00623072	0	0.0485989	0	0	0	0	0.0053376	0	0.108557	0	0	0	0	0	0	0	0	0	0	0	0
Bacteria;Firmicutes;Clostridia;Clostridiales;Peptostreptococcaceae;Proteocatella;	T933	0	0	0	0.194372	0.0313755	0	0	0	0	0	0	0	0	0	0	0	0	0	0	0	0	0	0	0	0.0509783	0	0	0	0.172388	0	0	0	0.129091	0	0	0.064505	0	0	0	0	0	0	0	0	0	0	0	0
Bacteria;Firmicutes;Clostridia;Clostridiales;Peptostreptococcaceae;Romboutsia;	T934	0.108628	0	0	0.268419	0.0188253	0.000430209	0.204415	0.807835	0.35586	0	0	0.00143565	0	0	0	0	0.100443	0	0	0.00812117	0	0.0487126	0	0	0.0558334	0	0.193152	0	0	0.0015193	0.00901639	0	0	0.0160128	0	0.00157329	0	0	0	0	0.131406	0	0	0.328915	0	0.00786596	0.248574	0.13567
Bacteria;Firmicutes;Clostridia;Clostridiales;Peptostreptococcaceae;Sporacetigenium;	T935	0	0	0	0	0.0329443	0	0	0	0	0	0	0	0	0	0	0	0	0	0	0	0	0.00695894	0	0	0	0	0	0	0	0	0	0	0	0.0213504	0	0	0	0	0	0	0	0	0	0	0	0	0	0
Bacteria;Firmicutes;Clostridia;Clostridiales;Peptostreptococcaceae;Terrisporobacter;	T936	0.0566251	0	0	0.0493644	0	0	0	0	0	0	0	0	0	0	0	0.276172	0.0134741	0	0	0	0	0.00695894	0	0	0.00728261	0	0	0	0	0	0.000751366	0	0	0.0053376	0	0	0	0	0	0	0	0	0	0	0	0	0	1.10797
Bacteria;Firmicutes;Clostridia;Clostridiales;Peptostreptococcaceae;[Eubacterium] yurii group;	T937	0	0	0	0.157349	0	0	0	0	0	0	0	0	0	0	0	0	0	0	0	0	0	0	0	0	0	0	0	0	0.0742738	0	0	0	0	0	0	0	0	0	0	0	0	0	0	0	0	0	0	0
Bacteria;Firmicutes;Clostridia;Clostridiales;Peptostreptococcaceae;uncultured;	T938	0.00231123	0	0	0	0	0	0	0	0	0	0	0	0	0	0	0	0	0	0	0	0	0.00347947	0	0	0.0194203	0	0	0	0.130208	0	0	0	0	0	0	0	0.878659	0	0	0	0	0	0	0	0	0	0	0
Bacteria;Firmicutes;Clostridia;Clostridiales;Ruminococcaceae;	T939	0	0	0	0	0	0	0	0	0	0	0	0	0	0	0	0	0	0	0	0	0	0	0	0	0	0	0.0233652	0	0	0	0	0	0	0	0	0	0	0	0	0	0	0	0	0	0	0.0550617	0	0
Bacteria;Firmicutes;Clostridia;Clostridiales;Ruminococcaceae;Acetivibrio;	T940	0	0	0	0	0.0235316	0	0	0	0	0	0	0	0	0	0	0	0.00122492	0	0	0	0	0	0	0	0	0	0	0	0	0	0	0	0	0	0	0	0	0	0	0	0	0	0	0	0	0	0	0
Bacteria;Firmicutes;Clostridia;Clostridiales;Ruminococcaceae;Anaerobacterium;	T941	0	0	0	0	0.0423569	0.00215105	0	0	0	0	0	0	0	0	0	0	0.014699	0	0	0	0	0	0	0	0	0	0.00155768	0	0	0	0	0	0	0	0	0	0	0	0	0	0	0	0	0	0	0	0	0
Bacteria;Firmicutes;Clostridia;Clostridiales;Ruminococcaceae;Anaerotruncus;	T942	0	0	0.0277955	0	0	0	0	0	0	0	0	0	0	0	0	0	0	0	0	0	0	0.00347947	0	0	0	0	0	0	0	0	0	0	0	0	0	0	0	0	0	0	0.0985545	0	0	0	0	0.0550617	0	0
Bacteria;Firmicutes;Clostridia;Clostridiales;Ruminococcaceae;Butyricicoccus;	T943	0	0	0	0	0	0	0	0	0	0	0	0	0	0	0	0	0	0	0	0	0	0	0	0	0	0	0	0	0	0	0	0	0	0	0	0	0	0	0	0	0	0	0	0	0	0	0	0
Bacteria;Firmicutes;Clostridia;Clostridiales;Ruminococcaceae;Candidatus Soleaferrea;	T944	0	0	0	0	0	0	0	0	0	0	0	0	0	0	0	0	0.0391974	0	0	0	0	0.0139179	0	0	0	0	0.0186922	0	0	0	0	0	0	0.0053376	0	0	0	0	0	0	0	0	0	0	0	0	0	0
Bacteria;Firmicutes;Clostridia;Clostridiales;Ruminococcaceae;Caproiciproducens;	T945	0	0	0	0	0	0	0	0	0	0	0	0	0	0	0	0	0	0	0	0	0	0.00347947	0	0	0	0	0	0	0	0	0.00150273	0	0	0	0	0	0	0	0	0	0	0	0	0	0	0	0	0
Bacteria;Firmicutes;Clostridia;Clostridiales;Ruminococcaceae;Faecalibacterium;	T946	0.0242679	0	0	0	0	0	0	0	0	0	0	0.0617328	0	0	0	0	0.00122492	0	0	0	0	0.00347947	0	0	0.00242754	0	0.00623072	0	0	0	0	0	0	0	0	0	0	0	0	0	0	0	0	0	0	0.0314639	0	0
Bacteria;Firmicutes;Clostridia;Clostridiales;Ruminococcaceae;Fastidiosipila;	T947	0	0	0	0.219055	0.00156878	0.00172084	0.0038715	0	0.124633	0	0	0.00143565	0	0	0	0	0	0	0	0	0	0.0730689	0	0	0	0.00249881	0.00155768	0	3.66601	0	0.00150273	0	0.316364	0.0053376	0	0	0	0	0	0	0.0854139	0	0	0	0	0	0	0
Bacteria;Firmicutes;Clostridia;Clostridiales;Ruminococcaceae;Papillibacter;	T948	0	0	0	0	0	0	0	0	0	0	0	0	0	0	0	0	0	0	0	0	0	0	0	0	0	0	0	0	0	0	0	0	0	0	0	0	0	0	0	0	0	0	0	0	0	0.0393298	0	0
Bacteria;Firmicutes;Clostridia;Clostridiales;Ruminococcaceae;Ruminiclostridium 1;	T949	0.0115562	0.940478	0	0	0.0988328	0	0	0	0	0	0	0	0.361829	0.648824	0	0	0.339303	0	0	0	0	0.351427	0	0	0	0	0.260133	0	0.0128374	0	0.0022541	0	0	0.0640512	0	0	0.00477532	0	0	0	0	0.0819001	0	0	0	0	0	0
Bacteria;Firmicutes;Clostridia;Clostridiales;Ruminococcaceae;Ruminiclostridium 6;	T950	0	0	0	0	0	0	0	0	0	0	0	0	0	0	0	0	0.0330728	0	0	0	0	0	0	0	0	0	0	0	0	0	0	0	0	0	0	0	0	0	0	0	0	0	0	0	0	0	0	0
Bacteria;Firmicutes;Clostridia;Clostridiales;Ruminococcaceae;Ruminiclostridium;	T951	0	0.63111	0.0428514	0	0.112952	0.00215105	0	0	0	0	0.881766	0.0904458	0.342532	0	1.05796	0.230144	0.0563463	0	0	0	0	0.0382742	0	0	0	0.177416	0.0358267	0	0.0119205	0	0	0	0	0.0053376	0	0	0.907311	0	0.813293	0	0.249671	0	0.0540312	0.129572	0	0	0.0877321	0.169587
Bacteria;Firmicutes;Clostridia;Clostridiales;Ruminococcaceae;Ruminococcaceae NK4A214 group;	T952	0.0184898	0	0	0	0	0	0	0	0	0	0	0.262723	0	0	0	0	0	0	0	0	0	0.0139179	0	0	0	0	0	0	0	0	0	0	0	0	0	0.0440522	0	0	0	0	0.0262812	0	0	0	0	0.125855	0.112102	0
Bacteria;Firmicutes;Clostridia;Clostridiales;Ruminococcaceae;Ruminococcaceae UCG-004;	T953	0	0	0	0	0	0	0	0	0	0	0	0	0	0	0	0	0	0	0	0	0	0	0	0	0	0	0	0	0	0	0	0	0	0	0	0	0	0	0	0	0	0	0	0	0	0	0	0
Bacteria;Firmicutes;Clostridia;Clostridiales;Ruminococcaceae;Ruminococcaceae UCG-005;	T954	0	0	0	0	0	0	0	0	0	0	0	0.0717824	0	0	0	0	0	0	0	0	0	0	0	0	0	0	0.00155768	0	0	0	0	0	0	0	0	0	0.544387	0	0	0	0	0	0	0	0	0	0	0
Bacteria;Firmicutes;Clostridia;Clostridiales;Ruminococcaceae;Ruminococcaceae UCG-009;	T955	0	0	0	0	0	0	0	0	0	0	0	0	0	0	0	0	0.00122492	0	0	0	0	0	0	0	0.00242754	0	0	0	0	0	0	0	0	0	0	0	0	0	0	0	0	0	0	0	0	0.00786596	0	0
Bacteria;Firmicutes;Clostridia;Clostridiales;Ruminococcaceae;Ruminococcaceae UCG-010;	T956	0	0	0	0	0	0	0	0	0	0	0	0	0	0	0	0	0	0	0	0	0	0.00695894	0	0	0	0	0.0482881	0	0	0	0.00300546	0	0	0	0	0.173062	0	0	0	0	0	0	0	0	0	0.0707937	0	0
Bacteria;Firmicutes;Clostridia;Clostridiales;Ruminococcaceae;Ruminococcaceae UCG-011;	T957	0	0	0	0	0	0	0.000774299	0	0	0	0	0	0	0.00540687	0	0	0	0	0	0	0	0.00695894	0	0	0	0	0	0	0	0	0.000751366	0	0	0.0106752	0	0.00157329	0	0	0	0	0	0	0	0	0	0	0	0
Bacteria;Firmicutes;Clostridia;Clostridiales;Ruminococcaceae;Ruminococcaceae UCG-012;	T958	0	0	0	0	0	0	0	0	0	0	0	0	0	0	0	0	0.0110243	0	0	0	0	0	0	0	0.0169928	0	0.0124614	0	0	0	0	0	0	0	0	0	0	0	0	0	0.0459921	0	0	0	0	0	0	0
Bacteria;Firmicutes;Clostridia;Clostridiales;Ruminococcaceae;Ruminococcaceae UCG-013;	T959	0	0	0	0	0	0.000430209	0	0	0	0	0	0	0	0	0	0	0.0122492	0	0	0	0	0.0104384	0	0	0	0	0.0233652	0	0	0	0	0	0	0	0	0	0	0	0	0	0	0	0	0	0	0	0	0
Bacteria;Firmicutes;Clostridia;Clostridiales;Ruminococcaceae;Ruminococcaceae UCG-014;	T960	0	0	0	0	0.062751	0	0	0	0	0.220933	0	0	0	0	0	0	0.0171489	0	0	0	0	0.0347947	0	0	0	0	0.0280383	0	0.103616	0	0	0	0	0.0106752	0	0.0582118	0	0	0	0	0	0	0	0	0	0	0.107228	0.203505
Bacteria;Firmicutes;Clostridia;Clostridiales;Ruminococcaceae;Ruminococcaceae V9D2013 group;	T961	0	0	0	0	0	0	0	0	0	0	0	0	0	0	0	0	0	0	0	0	0	0	0	0	0	0	0	0	0	0	0	0	0	0	0	0	0	0	0	0	0	0	0	0	0	0	0	0
Bacteria;Firmicutes;Clostridia;Clostridiales;Ruminococcaceae;Ruminococcus 1;	T962	0	0	0	0	0	0	0	0	0	0	0	0	0	0	0	0	0.0269482	0	0	0	0	0	0	0	0	0	0.00155768	0	0	0	0	0	0	0.0053376	0	0	0	0	0	0	0	0	0	0	0	0	0	0
Bacteria;Firmicutes;Clostridia;Clostridiales;Ruminococcaceae;Ruminococcus 2;	T963	0	0	0	0	0	0	0	0	0	0	0	0.0703467	0	0	0	0	0	0	0	0	0	0	0	0	0	0	0	0	0	0	0	0	0	0	0	0.0471988	0	0	0	0	0	0	0	0	0	0	0	0
Bacteria;Firmicutes;Clostridia;Clostridiales;Ruminococcaceae;Saccharofermentans;	T964	0	0	0	0	0	0	0	0	0	0	0	0	0	0	0	0	0	0	0	0	0	0.00347947	0	0	0.0291305	0	0	0	0	0	0	0	0	0	0	0	0	0	0	0	0	0	0	0	0	0.0471958	0	0
Bacteria;Firmicutes;Clostridia;Clostridiales;Ruminococcaceae;Sporobacter;	T965	0	0	0	0	0.0517696	0	0	0	0	0	0	0	0	0	0	0	0	0	0	0	0	0.0139179	0	0	0	0	0	0	0	0	0	0	0	0	0	0	0	0	0	0	0	0	0	0	0	0	0	0
Bacteria;Firmicutes;Clostridia;Clostridiales;Ruminococcaceae;Subdoligranulum;	T966	0	0	0	0	0	0	0	0	0	0	0	0	0	0	0	0	0	0	0	0	0	0	0	0	0	0	0	0	0	0	0	0	0	0	0	0	0	0	0	0	0	0	0	0	0	0	0	0
Bacteria;Firmicutes;Clostridia;Clostridiales;Ruminococcaceae;[Eubacterium] coprostanoligenes group;	T967	0.0288904	0	0	0	0.00784388	0	0	0	0	0	0	0	0	0	0	0	0.0110243	0	0	0	0	0.00695894	0	0	0	0	0	0	0	0	0.00150273	0	0	0	0	0	0	0	0	0	0.0262812	0	0	0	0	0.0235979	0.126724	0
Bacteria;Firmicutes;Clostridia;Clostridiales;Ruminococcaceae;uncultured;	T968	0	0	0	0	0.189822	0.00817398	0	0	0	0	0	0	0	0	0	0	0.274382	0	0.0528172	0	0	0.170494	0	0.318001	0.0606884	0	0.0638649	0	0.00091696	0	0.0120218	0	0	0.026688	0	0.0283193	0	0	0	0	0.144547	0	0	0	0	0.157319	0	0
Bacteria;Firmicutes;Clostridia;Clostridiales;Syntrophomonadaceae;Dethiobacter;	T969	0	0	0	0	0	0	0	0	0	0	0	0	0	0	0	0	0	0	0	0	0	0	0	0	0	0	0	0	0	0	0	0	0	0.0053376	0	0	0	0	0	0	0	0	0	0	0	0	0	0
Bacteria;Firmicutes;Clostridia;Clostridiales;Syntrophomonadaceae;Syntrophomonas;	T970	0	0	0	0	0	0	0	0	0	0	0	0	0	0	0	0	0.0391974	0	0	0	0	0	0	0	0	0	0	0	0	0	0	0	0	0	0	0	0	0	0	0	0	0	0	0	0	0	0	0
Bacteria;Firmicutes;Clostridia;Clostridiales;Syntrophomonadaceae;uncultured;	T971	0	0	0	0	0	0	0	0	0	0	0	0	0	0	0	0	0	0	0	0	0	0	0	0	0	0	0.0295959	0	0	0	0	0	0	0	0	0	0	0	0	0	0	0	0	0	0	0	0	0
Bacteria;Firmicutes;Clostridia;D8A-2;	T972	0	0	0	0	0	0	0	0	0	0	0	0	0	0	0	0	0	0	0	0	0	0.00695894	0	0	0	0	0.0077884	0	0	0	0	0	0	0	0	0	0	0	0	0	0	0	0	0	0	0	0	0
Bacteria;Firmicutes;Clostridia;Halanaerobiales;Halanaerobiaceae;Halocella;	T973	0	0	0	0	0	0.000430209	0	0	0	0	0	0	0	0	0	0	0.0195987	0	0	0	0	0.00695894	0	0	0.0339855	0	0.0140191	0	0	0	0.000751366	0	0	0.0053376	0	0	0	0	0	0	0	0	0	0	0	0.0393298	0	0
Bacteria;Firmicutes;Clostridia;Halanaerobiales;Halobacteroidaceae;uncultured;	T974	0	0	0	0	0	0	0	0	0	0	0	0	0	0	0	0	0.0379725	0	0	0	0	0	0	0	0	0	0	0	0	0	0	0	0	0	0	0	0	0	0	0	0	0	0	0	0	0	0	0
Bacteria;Firmicutes;Clostridia;Halanaerobiales;ODP1230B8.23;	T975	0	0	0	0	0	0	0.0108402	0	0	0	0	0	0.574103	0	0	0	0	0	0	0	0	0.00347947	0	0	0.0291305	0	0.0451727	0	0	0	0	0	0	0	0	0	0	0	0	0	0	0.944581	0	0	0	0	0.112102	0
Bacteria;Firmicutes;Clostridia;M55-D21;	T976	0	0	0	0	0	0	0	0.736345	0	0	0	0	0	0	0	0	0	0	0	0	0	0	0	0	0	0	0	0	0	0	0	0	0	0.0160128	0	0	0	0	0	0	0	0	0	0	0	0	0	0
Bacteria;Firmicutes;Clostridia;MBA03;	T977	0	0	0	0	0.0345131	0	0	0	0	0	0	0	0	0	0	0	0	0	0.168674	0	0	0	0	0	0	0	0	0	0	0	0	0	0	0	0	0	0	0	0	0	0	0	0	0	0	0	0	0
Bacteria;Firmicutes;Clostridia;Thermoanaerobacterales;SRB2;	T978	0	0	0	0	0	0	0	0	0	0	0	0	0	0	0	0	0	0	0	0	0	0	0	0	0	0	0.0249229	0	0	0	0	0	0	0	0	0	0	0	0	0	0	0	0	0	0	0	0	0
Bacteria;Firmicutes;Clostridia;Thermoanaerobacterales;Thermoanaerobacteraceae;Brockia;	T979	0	0	0	0	0	0	0	0	0	0	0	0	0	0	0	0	0	0	0	0	0	0.00347947	0	0	0	0	0	0	0	0	0	0	0	0	0	0	0	0	0	0	0	0	0	0	0	0	0	0
Bacteria;Firmicutes;Clostridia;Thermoanaerobacterales;Thermoanaerobacteraceae;Gelria;	T980	0.00115562	0	0	0	0	0	0	0	0	0	0	0	0	0	0	0	0.129841	0	0	0	0	0.0452331	0	0	0	0	0	0	0	0	0	0	0	0.0213504	0	0	0	0	0	0	0	0	0	0	0	0	0	0
Bacteria;Firmicutes;Clostridia;Thermoanaerobacterales;Thermoanaerobacteraceae;Syntrophaceticus;	T981	0	0	0	0	0	0	0	0	0	0	0	0	0	0	0	0	0	0	0	0	0	0	0	0	0	0	0	0	0	0	0	0	0	0	0	0	0	0	0	0	0	0	0	0	0	0	0	0
Bacteria;Firmicutes;Erysipelotrichia;Erysipelotrichales;Erysipelotrichaceae;Allobaculum;	T982	0.00924492	0	0	0	0	0	0	0	0	0	0	0	0	0	0	0	0	0	0	0	0	0.00347947	0	1.01363	0	0	0	0	0	0	0	0	0	0	0	0	0	0	0	0	0.0197109	0	0	0	0	0.102258	0	0.542679
Bacteria;Firmicutes;Erysipelotrichia;Erysipelotrichales;Erysipelotrichaceae;Candidatus Stoquefichus;	T983	0	0	0	0	0	0	0	0	0	0	0	0	0	0	0	0	0	0	0	0	0	0	0	0	0	0	0	0	0	0	0	0	0	0	0	0	0	0	0	0	0	0	0	0	0	0	0	0
Bacteria;Firmicutes;Erysipelotrichia;Erysipelotrichales;Erysipelotrichaceae;Catenibacterium;	T984	0	0	0.00115814	0	0	0	0	0	0	0	0	0	0	0	0	0	0	0	0	0	0.658613	0	0	0	0	0	0	0	0	0	0	0	0	0	0	0	0	0.180161	0	0	0	0	0	0	0	0.0157319	0	0
Bacteria;Firmicutes;Erysipelotrichia;Erysipelotrichales;Erysipelotrichaceae;Catenisphaera;	T985	0	0	0	0	0	0	0	0	0	0	0	0	0	0	0	0	0	0	0	0	0	0.0104384	0	0	0	0	0	0	0	0	0	0	0	0	0	0	0	0	0	0	0	0	0	0	0	0	0	0
Bacteria;Firmicutes;Erysipelotrichia;Erysipelotrichales;Erysipelotrichaceae;Dielma;	T986	0	0	0	0	0	0	0	0	0	0	0.11646	0	0	0	0	0	0	0	0	0	0	0	0	0	0.211196	0	0	1.04187	0.0174222	0.226375	0	0	0	0.0053376	0	0	0	0.535184	0	0	0	0	0	0	0	0	0	0
Bacteria;Firmicutes;Erysipelotrichia;Erysipelotrichales;Erysipelotrichaceae;Erysipelatoclostridium;	T987	0	0	0	0	0	0	0	0	0	0	0	0	0	0	0	0	0	0	0	0	0	0	0	0	0.0388406	0	0	0	0	0	0	0	0	0	0	0	0	0	0	0	0	0	0	0	0	0	0	0
Bacteria;Firmicutes;Erysipelotrichia;Erysipelotrichales;Erysipelotrichaceae;Erysipelothrix;	T988	0	0	0	0	0	0	0	0	0	0	0	0.0315842	0	0	0	0	0	0	0	0	0	0	0	0	0	0	0	0	0	0	0	0	0	0	0.422377	0.0471988	0	0.498092	0	0	0	0	0	0	0	0	0.297314	0
Bacteria;Firmicutes;Erysipelotrichia;Erysipelotrichales;Erysipelotrichaceae;Erysipelotrichaceae UCG-003;	T989	0.060092	0	0	0	0	0	0	0	0	0	0	0	0	0	0	0	0	0	0	0	0	0	0	0	0	0	0	0	0	0	0	0	0	0	0	0	0	0	0	0	0	0	0	0	0	0	0	0
Bacteria;Firmicutes;Erysipelotrichia;Erysipelotrichales;Erysipelotrichaceae;Erysipelotrichaceae UCG-004;	T990	0	0	0	0	0	0	0	0	0	0	0	0	0	0	0	0	0	0	0	0	0	0	0	0	0	0	0	0	0	0	0	0	0	0	0	0	0	0	0	0	0.0065703	0	0	0	0	0.00786596	0	0
Bacteria;Firmicutes;Erysipelotrichia;Erysipelotrichales;Erysipelotrichaceae;Erysipelotrichaceae UCG-009;	T991	0	0	0	0	0	0	0	0	0	0	0	0	0	0	0	0	0	0	0	0	0	0	0	0	0	0	0	0	0	0	0	0	0	0	0	0.00314658	0	0	0	0	0	0	0	0	0	0	0	0
Bacteria;Firmicutes;Erysipelotrichia;Erysipelotrichales;Erysipelotrichaceae;Faecalibaculum;	T992	0	0	0	0	0	0	0	0	0	0	0	0	0	0	0	0	0	0	0	0	0	0	0	0	0	0	0	0	0	0	0	0	0	0	0	0	0	0	0	0	0	0	0	0	0	0	0	0
Bacteria;Firmicutes;Erysipelotrichia;Erysipelotrichales;Erysipelotrichaceae;Holdemanella;	T993	0.0358241	0	0	0	0	0	0.030972	0	0	0	0	0	0	0	0	0	0	0	0.0511134	0	0	0.0208768	0	0	0	0	0	0	0	0	0.0022541	0	0	0	0	0	0.343823	0	0	0	0	0	0	0	0	0	0	0
Bacteria;Firmicutes;Erysipelotrichia;Erysipelotrichales;Erysipelotrichaceae;Sharpea;	T994	0	0	0	0	0	0	0	0	0	0	0	0	0	0	0	0	0	0	0	0	0	0	0	0	0	0	0	0	0	0	0	0	0	0	0	0	0	0	0	0	0	0	0	0	0	0	0	0.48615
Bacteria;Firmicutes;Erysipelotrichia;Erysipelotrichales;Erysipelotrichaceae;Turicibacter;	T995	0.201077	0	0.137819	0.5029	0.108245	0.0228011	0.0449094	0	0	0.478689	0	0.0301486	0	0.481211	0	0	0.0171489	0.200433	0	0	0	0.0730689	0	0	0.247609	0	0.0295959	0	0.00091696	0	0.0232923	0	0	0.0747264	0	0	0.563488	0	0	0	0	1.01556	0	0	0	0.0550617	0	0
Bacteria;Firmicutes;Erysipelotrichia;Erysipelotrichales;Erysipelotrichaceae;[Anaerorhabdus] furcosa group;	T996	0	0	0	0	0	0	0	0	0	0	0	0	0	0	0	0	0	0	0	0	0	0	0	0	0	0	0	0.114883	0.0871112	0	0	0	0.00909091	0	0	0	0	0.423908	0	0	0	0	0	0	0	0	0	0
Bacteria;Firmicutes;Erysipelotrichia;Erysipelotrichales;Erysipelotrichaceae;uncultured;	T997	0	0	0	0	0.0360818	0	0	0	0	0	0	0	0	0	0	0	0	0	0	0	0	0.0139179	0	0	0.00728261	0	0	0	0	0	0.00150273	0	0	0.0053376	0	0	0	0	0	0	0	0	0	0	0	0	0	0
Bacteria;Firmicutes;Limnochordia;Limnochordales;Limnochordaceae;	T998	0	0	0	0	0.0737324	0.00344167	0.00774299	0	0	0	0	0	0	0	0	0	0.0404224	0	0	0	0	0.0417537	0	0	0.0388406	0	0.0077884	0	0	0	0.00300546	0	0	0.0427008	0	0	0	0	0	0	0	0	0	0	0.0268327	0	0	0.395704
Bacteria;Firmicutes;Limnochordia;Limnochordales;Limnochordaceae;Limnochorda;	T999	0	0	0	0	0.0203941	0	0	0	0	0	0	0	0	0	0	0	0.0110243	0	0	0	0	0.0104384	0	0	0	0	0.00934609	0	0	0	0	0	0	0.0160128	0	0	0	0	0	0	0	0	0	0	0	0	0	0
Bacteria;Firmicutes;Limnochordia;Limnochordales;uncultured;	T1000	0	0	0	0	0	0	0	0	0	0	0	0	0	0	0	0	0.0208236	0	0	0	0	0	0	0	0	0	0	0	0	0	0	0	0	0	0	0	0	0	0	0	0	0	0	0	0	0	0	0
Bacteria;Firmicutes;Negativicutes;Selenomonadales;Acidaminococcaceae;Phascolarctobacterium;	T1001	0	0	0	0	0	0.00344167	0	0	0.223028	0	0	0	0	0	0	0	0	0	0	0	0	0.00347947	0	0	0	0	0	0	0	0	0	0	0	0.0213504	0	0	0	0	0	0	0	0	0	0	0	0	0	0
Bacteria;Firmicutes;Negativicutes;Selenomonadales;Acidaminococcaceae;Succiniclasticum;	T1002	0	0	0	0	0	0	0	0	0	0	0	0.0574259	0	0	0	0	0	0	0	0	0	0	0	0	0	0	0	0	0	0	0	0	0	0	0	0	0	0	0	0	0	0	0	0	0	0	0	0
Bacteria;Firmicutes;Negativicutes;Selenomonadales;Veillonellaceae;	T1003	0	0	0	0	0	0	0	0	0	0	0	0	0	0	0	0	0	0	0	0	0	0.0104384	0	0	0	0	0	0	0	0	0	0	0	0	0	0	0	0	0	0	0	0	0	0	0	0	0	0
Bacteria;Firmicutes;Negativicutes;Selenomonadales;Veillonellaceae;Acetonema;	T1004	0	0	0	0	0.0392194	0	0	0	0	0	0	0	0	0	0	0	0	0	0	0	0	0	0	0	0	0	0	0	0	0	0	0	0	0	0	0	0	0	0	0	0	0	0	0	0	0	0	0
Bacteria;Firmicutes;Negativicutes;Selenomonadales;Veillonellaceae;Anaerosinus;	T1005	0	0	0	0	0	0	0	0	0	0	0	0	0	0	0	0	0	0	0	0	0	0	0	0	0	0	0	0	0	0	0	0	0	0	0	0	0	0	0	0	0	0	0	0	0	0.0314639	0	0
Bacteria;Firmicutes;Negativicutes;Selenomonadales;Veillonellaceae;Anaerospora;	T1006	0	0	0	0	0.0454945	0	0	0	0	0	0	0	0	0	0	0	0	0	0	0	0	0.0104384	0	0	0	0	0	0	0	0	0	0	0	0	0	0	0	0	0	0	0	0	0	0	0	0	0	0
Bacteria;Firmicutes;Negativicutes;Selenomonadales;Veillonellaceae;Anaerosporomusa;	T1007	0.0716481	0	0	0	0	0	0	0	0	0.266961	0	0	0	0	0	0	0	0	0	0	0	0.0347947	0	0	0	0	0	0	0	0	0	0	0	0	0	0	0	0	0	0	0	0	0	0	0	0	0	0
Bacteria;Firmicutes;Negativicutes;Selenomonadales;Veillonellaceae;Anaerovibrio;	T1008	0	0	0	0	0	0	0	0	0	0	0	0	0	0	0	0	0	0	0	0	0	0	0	0	0	0	0	0	0	0	0	0	0	0	0	0	0.200563	0	0	0	0	0	0	0	0	0	0	0
Bacteria;Firmicutes;Negativicutes;Selenomonadales;Veillonellaceae;Dendrosporobacter;	T1009	0.142141	0	0	0	0	0	0	0	0	0	0	0	0	0	0	0	0	0	0	0	0	0	0	0	0	0	0	0	0	0	0	0	0	0	0	0	0	0	0	0	0	0	0	0	0	0	0	0
Bacteria;Firmicutes;Negativicutes;Selenomonadales;Veillonellaceae;Megamonas;	T1010	0.00115562	0	0	0	0	0	0	0	0	0	0	0	0	0	0	0	0	0	0	0	0	0	0	0	0	0	0	0	0	0	0.00601092	0	0	0	0	0	0	0	0	0	0	0	0	0	0	0	0	0
Bacteria;Firmicutes;Negativicutes;Selenomonadales;Veillonellaceae;Megasphaera;	T1011	0	0	0	0	0.00156878	0	0	0	0	0	0	0	0	0	0	0	0	0	0	0	0	0	0	0	0	0	0	0	0	0	0	0	0	0	0	0	0	0	0	0	0.0328515	0	0	0	0	0	0	0
Bacteria;Firmicutes;Negativicutes;Selenomonadales;Veillonellaceae;Negativicoccus;	T1012	0	0	0	0	0	0	0	0	0	0	0	0	0	0	0	0	0	0	0	0	0	0	0	0	0	0	0	0	0	0	0	0	0	0	0	0	0	0	0	0	0	0	0	0	0	0	0	0
Bacteria;Firmicutes;Negativicutes;Selenomonadales;Veillonellaceae;Pelosinus;	T1013	0.0635588	0	0	0	0.048632	0.00344167	0	0	0	0.441867	0	0	0	0	0	0	0.0832945	0	0	0	0	0.118302	0	0	0.0703986	0	0.0841148	0	0	0	0.000751366	0	0	0.0160128	0	0	0	0	0	0	0	0	0	0	0	0.188783	0	0
Bacteria;Firmicutes;Negativicutes;Selenomonadales;Veillonellaceae;Propionispira;	T1014	0	0	0	0	0	0	0	0	0	0	0	0	0	0	0	0	0	0	0	0	0	0	0	0	0	0	0	0	0	0	0	0	0	0	0	0	0	0	0	0	0	0	0	0	0	0	0	0
Bacteria;Firmicutes;Negativicutes;Selenomonadales;Veillonellaceae;Selenomonas 4;	T1015	0	0	0	0	0	0	0	0	0	0	0	0	0	0	0	0	0	0	0	0	0	0	0	0	0	0	0	0	0.00825264	0	0	0	0	0	0	0	0	0	0	0	0	0	0	0	0	0	0	0
Bacteria;Firmicutes;Negativicutes;Selenomonadales;Veillonellaceae;Sporomusa;	T1016	0	0	0	0	0	0	0	0	0	0.220933	0	0	0	0	0	0	0	0	0	0	0	0	0	0	0.0242754	0	0	0	0	0.226375	0	0	0	0.0106752	0	0	0	0	0	0	0	0	0	0	0	0	0	0
Bacteria;Firmicutes;Negativicutes;Selenomonadales;Veillonellaceae;Veillonella;	T1017	0	0	0	0	0	0	0.0147117	0	0	0	0	0	0	0	0	0	0	0	0	0	0	0	0	0	0	0	0	0	0	0	0	0	0	0	0	0	0	0	0	0	0	0	0	0	0	0.00786596	0	0
Bacteria;Firmicutes;Negativicutes;Selenomonadales;Veillonellaceae;uncultured;	T1018	0.00115562	0	0	0	0.0219629	0	0	0	0	0	0	0	0	0	0	0	0.0845195	0	0	0	0	0.0278358	0	0	0	0	0.00934609	0	0	0	0.0022541	0	0	0.0106752	0	0	0	0	0	0	0	0	0	0	0	0	0	0
Bacteria;Firmicutes;Negativicutes;Selenomonadales;uncultured;	T1019	0	0	0	0	0	0	0	0	0	0	0	0	0	0	0	0	0	0	0	0.308604	0	0.0556715	0	0	0	0	0	0	0	0	0	0	0	0.0160128	0	0	0	0	0	0	0	0	0	0	0	0	0	0
Bacteria;Fusobacteria;Fusobacteriia;Fusobacteriales;Fusobacteriaceae;Cetobacterium;	T1020	0	0	0	0	0	0	0	0	0.00163991	0	0	0	0.00482439	0	0	0	0	0	0	0	0	0	0	0	0	0	0	0	0	0	0	0	0	0	0	0	0	0	0	0	0	0	0	0	0	0	0	0
Bacteria;Fusobacteria;Fusobacteriia;Fusobacteriales;Fusobacteriaceae;Fusobacterium;	T1021	0	0	0	1.43465	0	0.00215105	0.0480066	0	2.16304	0	0	0.0847032	0.564454	0	0	1.26068	0.0269482	0	0	0	0.253923	0.0104384	0	0.704145	0.182065	0	0.0218075	0	2.30891	0	0.00300546	0	0.463636	0.026688	0	0.514466	1.03147	0	0	0.572687	0.131406	0	0	0	0	0.267443	0.0926061	1.24364
Bacteria;Fusobacteria;Fusobacteriia;Fusobacteriales;Leptotrichiaceae;Leptotrichia;	T1022	0	0	0	0	0	0	0	0	0	0	0	0	0	0	0	0	0	0	0	0	0	0	0	0	0	0	0	0	0.130208	0.0425403	0	0	0	0	0	0	0	0	0	0	0	0	0	0	0	0	0	0
Bacteria;Fusobacteria;Fusobacteriia;Fusobacteriales;Leptotrichiaceae;Oceanivirga;	T1023	0	0	0	0.231396	0	0	0	0	0.610046	0	0	0	0	0	0	0.864317	0	0	0	0	0	0	0	0	0.259747	0	0	0	0.816094	0	0	0	0	0.0320256	0	0	0	0.328529	0	0	0	0	0	0	0	0.204515	0	0
Bacteria;Fusobacteria;Fusobacteriia;Fusobacteriales;Leptotrichiaceae;Streptobacillus;	T1024	0	0	0	0	0	0	0	0	0	0	0	0.160792	0	0	0	0	0	0	0	0	0	0	0	0	0.0849638	0	0	0.305035	2.1787	0	0	0	0	0	0	0.0519186	0	0	0	0	0	0	0	0	0	0	0	0
Bacteria;Fusobacteria;Fusobacteriia;Fusobacteriales;Leptotrichiaceae;uncultured;	T1025	0	0	0	0	0	0	0.0534267	0	0	0	0	0	0	0	0	0	0	0	0	0	0	0	0	0	0	0	0	0	0	0	0	0	0	0	0	0	0	0	0	0	0	0	0	0	0	0	0	0
Bacteria;Fusobacteria;Fusobacteriia;Fusobacteriales;uncultured;	T1026	0	0	0	0	0	0	0	0	0	0	0	0	0	0	0	0	0	0	0	0	0	0.00695894	0	0	0	0	0	0	0.00550176	0	0	0	0	0	0	0	0	0	0	0	0	0	0	0	0	0	0	0
Bacteria;Gemmatimonadetes;BD2-11 terrestrial group;	T1027	0	0	0	0	0	0	0	0	0	0	0	0	0	0	0	0	0	0	0	0	0	0	0	0	0	0	0.00934609	0	0	0	0	0	0	0	0	0	0	0	0	0	0.0262812	0	0	0	0	0	0	0
Bacteria;Gemmatimonadetes;Gemmatimonadetes;Gemmatimonadales;Gemmatimonadaceae;	T1028	0	0	0	0	0.0125502	0	0	0	0	0	0	0	0	0	0	0	0	0	0	0	0	0	0	0	0	0	0	0	0	0	0	0	0	0	0	0	0	0	0	0	0	0	0	0	0	0.0865256	0	0
Bacteria;Gemmatimonadetes;Gemmatimonadetes;Gemmatimonadales;Gemmatimonadaceae;Gemmatimonas;	T1029	0.174498	0	0.0532747	0.0370233	0.302774	0.0146271	0.0634926	0	0.0869152	0	0	0.00430694	0.853917	0	0	0.00767146	0.254783	0	0	0.28018	0	0.271399	0	0	0.218478	0	0.267921	0.146575	0	0	0.0120218	0	0.0363636	0.170803	0	0.0346124	0	0.916702	0	0	0.262812	0	0	0.438553	0	0.322505	0.17059	0
Bacteria;Gemmatimonadetes;Gemmatimonadetes;Gemmatimonadales;Gemmatimonadaceae;Gemmatirosa;	T1030	0.0404465	0	0.367132	0.259163	0.0549071	0.00215105	0.130082	0	0	0	0	0	0	0.281157	0.870666	0.214801	0.014699	0.0839653	0.753071	0	0	0	0	0	0.0194203	0	0.0311536	0.241651	0	0	0.00525956	0	0.189091	0.0907393	0	0.0519186	0.229215	0.100678	0	0	0.0591327	0	0.216125	0	0.6735	0.0157319	0.350928	0
Bacteria;Gemmatimonadetes;Gemmatimonadetes;Gemmatimonadales;Gemmatimonadaceae;uncultured;	T1031	0.109783	0	0	0.0401086	0.224335	0.0137667	0.0116145	0	0.145952	0	0	0.0904458	0.0385951	0	0	0.230144	0.200887	0.490249	0	0.267999	0	0.229645	0	0	0.225761	0	0.330228	0	0.00550176	0	0.0255464	0.674331	0.267273	0.213504	0	0	0	0.296736	0	0.276332	0.124836	0	0	0.169441	0.00268327	0.385432	0	0
Bacteria;Gemmatimonadetes;Longimicrobia;Longimicrobiales;Longimicrobiaceae;	T1032	0.00115562	0	0.187619	0	0.0925577	0.000430209	0.0278748	0	0	0	0.51575	0	0	0	0	0	0.0477719	0	0.0528172	0	0	0.0243563	0	0	0.0703986	0	0.0607496	0	0.00550176	0	0.0022541	0	0	0.0960769	0	0	0	0	0	0.392471	0.0525624	0	0.13339	0	0.0643984	0.00786596	0	0
Bacteria;Gemmatimonadetes;Longimicrobia;Longimicrobiales;Longimicrobiaceae;Longimicrobium;	T1033	0	0	0	0	0.00470633	0	0	0	0	0	0	0	0	0	0	0	0	0	0	0	0	0.00347947	0	0	0	0	0	0	0	0	0	0	0	0	0	0	0	0	0	0	0	0	0	0	0	0	0	0
Bacteria;Gemmatimonadetes;PAUC43f marine benthic group;	T1034	0	0	0	0	0	0	0	0	0	0	0	0	0	0	0	0	0	0	0	0	0	0	0	0	0	0	0	0	0	0	0	0	0	0	0	0	0	0	0	0	0	0	0	0	0	0	0	0
Bacteria;Gemmatimonadetes;S0134 terrestrial group;	T1035	0.030046	0	0	0	0.0407882	0.000860419	0	0.128682	0	0	0	0	0	0	0	0.00255715	0.0281732	0	0	0	0	0.0730689	0	0	0.00971015	0	0.0514035	0	0	0	0.0022541	0	0	0.0320256	0	0	0	0	0	0	0.0065703	0	0	0	0	0	0	0
Bacteria;Gracilibacteria;	T1036	0.0288904	0	0	0.351722	0.0172565	0	0.0054201	0	0	0	0	0.00430694	0	0	0	0	0.00367476	0	0	0	0	0	0	0	0.0169928	0	0.034269	0.0871529	0.498826	0	0	0	0.0490909	0.0053376	0	0.0173062	0	0	0	0	0	0	0	0	0	0	0	0
Bacteria;Hydrogenedentes;	T1037	0	0	0	0	0	0	0	0	0	0	0	0	0	0	0	0	0	0	0	0	0	0	0	0	0	0	0.0451727	0	0	0	0	0	0	0	0	0	0	0	0	0	0	0	0	0	0	0	0	0
Bacteria;Ignavibacteriae;Ignavibacteria;Ignavibacteriales;BSV26;	T1038	0	0	0	0	0	0	0	0	0	0	0	0	0	0	0	0	0	0	0	0	0	0	0	0	0	0	0	0	0	0	0	0	0	0.0053376	0	0	0	0	0	0	0.0394218	0	0	0	0	0.0314639	0	0
Bacteria;Latescibacteria;	T1039	0.273881	0	0	0	0.0815763	0	0	0	0	0	0	0	0	0	0	0	0.0894191	0	0	0	0	0.0835073	0	0	0.0534058	0	0.0794417	0	0	0	0.00525956	0	0	0.026688	0	0	0	0	0	0	0	0	0	0	0	0.0707937	0	0
Bacteria;Lentisphaerae;Lentisphaeria;Victivallales;pLW-89;	T1040	0	0	0	0	0	0	0	0	0	0	0	0	0	0	0	0	0	0	0	0	0	0	0	0	0	0	0	0	0	0	0	0	0	0	0	0	0	0	0	0	0	0	0	0	0	0	0	0
Bacteria;Lentisphaerae;Lentisphaeria;Victivallales;vadinBE97;	T1041	0.0358241	0	0	0	0	0	0	0	0	0	0	0	0	0	0	0	0	0	0	0	0	0	0	0	0	0	0	0	0	0	0	0	0	0	0	0	0	0	0	0	0	0	0	0	0	0	0	0
Bacteria;Microgenomates;	T1042	0	0	0	0	0	0	0	0	0	0	0	0	0	0	0	0	0	0	0	0	0	0	0	0	0	0	0	0	0	0	0	0	0	0	0	0	0	0	0	0	0	0	0	0	0	0.0314639	0	0
Bacteria;Microgenomates;Candidatus Amesbacteria;	T1043	0	0	0	0	0	0	0	0	0	0	0	0	0	0	0	0	0	0	0	0	0	0	0	0	0	0	0	0	0	0	0	0	0	0	0	0	0	0	0	0	0	0	0	0	0	0	0	0
Bacteria;Microgenomates;Candidatus Collierbacteria;	T1044	0	0	0	0	0	0	0	0	0	0	0	0	0	0	0	0	0	0	0	0	0	0	0	0	0	0	0.00467304	0	0	0	0	0	0	0	0	0	0	0	0	0	0	0	0	0	0	0	0	0
Bacteria;Microgenomates;Candidatus Daviesbacteria;	T1045	0	0	0	0	0	0	0	0	0	0	0	0	0	0	0	0	0	0	0	0	0	0	0	0	0	0	0.00467304	0	0	0	0	0	0	0	0	0	0	0	0	0	0	0	0	0	0	0	0	0
Bacteria;Microgenomates;Candidatus Levybacteria;	T1046	0	0	0	0	0	0	0	0	0	0	0	0	0	0	0	0	0	0	0	0	0	0	0	0	0	0	0	0	0	0	0	0	0	0	0	0	0	0	0	0	0	0	0	0	0	0	0	0
Bacteria;Microgenomates;Candidatus Roizmanbacteria;	T1047	0	0	0	0	0	0	0	0	0	0	0	0	0	0	0	0	0	0	0	0	0	0	0	0	0	0	0	0	0	0	0	0	0	0	0	0	0	0	0	0	0	0	0	0	0	0	0	0
Bacteria;Microgenomates;Candidatus Shapirobacteria;	T1048	0	0	0	0	0.00313755	0	0	0	0	0	0	0	0	0	0	0	0	0	0	0	0	0	0	0	0	0	0	0	0	0	0	0	0	0	0	0	0	0	0	0	0	0	0	0	0	0	0	0
Bacteria;Microgenomates;Candidatus Woesebacteria;	T1049	0	0	0	0	0	0	0	0	0	0	0	0	0	0	0	0	0.0061246	0	0	0	0	0	0	0	0	0	0	0	0	0	0	0	0	0	0	0	0	0	0	0	0	0	0	0	0	0	0	0
Bacteria;Nitrospirae;Nitrospira;Nitrospirales;0319-6A21;	T1050	0.135207	0	0	0	0.0313755	0.02065	0	0	0.137752	0	0	0	0	0	0	0	0.0575712	0	0	0.568482	0	0.0695894	0	0	0.274312	0	0.0295959	0	0.00550176	0	0.0180328	0	0.0945455	0.0053376	0	0	0	0	0	0.372447	0.0525624	0.0709801	0	0	0	0.0786596	0	0
Bacteria;Nitrospirae;Nitrospira;Nitrospirales;FW13;	T1051	0	0	0	0	0	0	0	0	0	0	0	0	0	0	0	0	0.0575712	0	0	0	0	0	0	0	0	0	0	0	0	0	0	0	0	0	0	0	0	0	0	0	0	0	0	0	0	0	0	0
Bacteria;Nitrospirae;Nitrospira;Nitrospirales;Nitrospiraceae;Leptospirillum;	T1052	0.00346685	0	0.00231629	0	0.00941265	0.000430209	0	0	0	0	0	0	0	0	0	0	0.00367476	0.00270856	0	0	0	0	0	0	0	0	0.00155768	0	0	0	0	0	0	0.0053376	0	0.00157329	0	0	0	0	0	0	0	0	0	0	0	0
Bacteria;Nitrospirae;Nitrospira;Nitrospirales;Nitrospiraceae;Nitrospira;	T1053	0.186054	0	0	0.0740466	0.0533384	0.0150573	0.0061944	0	0.159071	0	0	0	0	0	0	0	0.0526716	0	0	0	0	0.13222	0	0	0.18692	0	0.0934609	0	0.0091696	0	0.0157787	0	0	0.0640512	0	0	0	0	0	0	0.105125	0	0	0	0	0.165185	0	0
Bacteria;Nitrospirae;Nitrospira;Nitrospirales;Sh765B-TzT-35;	T1054	0	0	0	0	0	0	0	0	0	0	0	0	0	0	0	0	0	0	0	0	0	0	0	0	0	0	0	0	0	0	0	0	0	0	0	0	0	0	0	0	0	0	0	0	0	0	0	0
Bacteria;Omnitrophica;	T1055	0	0	0	0	0	0	0	0	0	0	0	0	0	0	0	0	0	0	0	0	0	0.00347947	0	0	0	0	0.0077884	0	0	0	0	0	0	0	0	0	0	0	0	0	0	0	0	0	0	0	0	0
Bacteria;Omnitrophica;Omnitrophica Incertae Sedis;Unknown Order;Unknown Family;Candidatus Omnitrophus;	T1056	0	0	0	0	0	0	0	0	0	0	0	0	0	0	0.00506201	0	0	0	0	0	0	0	0	0	0	0	0	0	0	0	0	0	0	0	0	0	0	0	0	0	0	0	0	0	0	0	0	0
Bacteria;Parcubacteria;	T1057	0.00346685	0	0	0	0.0172565	0	0	0	0	0	0	0	0	0	0.00506201	0	0.00367476	0.0731311	0	0	0	0.00347947	0	0	0.0388406	0	0.0077884	0	0	0	0	0	0	0	0	0	0	0	0	0	0.065703	0	0	0.00996711	0	0	0	0
Bacteria;Parcubacteria;Candidatus Azambacteria;	T1058	0	0	0	0	0.0062751	0	0	0	0	0	0	0	0	0	0	0	0.0134741	0	0	0	0	0.00695894	0	0	0	0	0.0155768	0	0	0	0	0	0	0.0160128	0	0.0141596	0	0	0	0	0.0262812	0	0	0	0	0.0235979	0	0
Bacteria;Parcubacteria;Candidatus Campbellbacteria;	T1059	0	0	0	0	0	0	0	0	0	0	0	0	0	0	0	0	0	0	0	0	0	0	0	0	0	0	0.00155768	0	0	0	0	0	0	0	0	0	0	0	0	0	0	0	0	0	0	0	0	0
Bacteria;Parcubacteria;Candidatus Falkowbacteria;	T1060	0	0	0	0	0.00156878	0	0	0	0	0	0	0	0	0	0	0	0	0	0	0	0	0	0	0	0	0	0	0	0	0	0	0	0	0	0	0	0	0	0	0	0	0	0	0	0	0	0	0
Bacteria;Parcubacteria;Candidatus Kuenenbacteria;	T1061	0	0	0	0	0	0	0	0	0	0	0	0	0	0	0	0	0.00979936	0	0	0	0	0	0	0	0	0	0	0	0	0	0	0	0	0	0	0	0	0	0	0	0	0	0	0	0	0	0	0
Bacteria;Parcubacteria;Candidatus Magasanikbacteria;	T1062	0	0	0	0	0	0	0	0	0	0	0	0	0	0	0	0	0	0	0	0	0	0	0	0	0	0	0	0	0	0	0	0	0	0	0	0	0	0	0	0	0	0	0	0	0	0	0	0
Bacteria;Parcubacteria;Candidatus Nomurabacteria;	T1063	0	0	0	0	0	0	0	0	0	0	0.0055457	0	0	0	0	0	0.00122492	0	0	0	0	0	0	0	0	0	0.00155768	0	0	0	0	0	0	0	0	0	0	0	0	0	0	0	0	0	0	0	0	0
Bacteria;Parcubacteria;Candidatus Uhrbacteria;	T1064	0	0	0	0	0	0	0	0	0	0	0	0	0	0	0	0	0	0	0	0	0	0	0	0	0.00242754	0	0	0	0	0	0	0	0	0	0	0	0	0	0	0	0	0	0	0	0	0	0	0
Bacteria;Peregrinibacteria;	T1065	0	0	0	0	0	0	0	0	0	0	0	0	0	0	0	0	0	0	0	0	0	0.00347947	0	0	0	0	0	0	0	0	0	0	0	0	0	0	0	0	0	0	0	0	0	0	0	0	0	0
Bacteria;Peregrinibacteria;Candidatus Peribacteria;	T1066	0	0	0	0	0	0	0	0	0	0	0	0	0	0	0	0	0	0	0	0	0	0	0	0	0	0	0	0	0.00183392	0	0	0	0	0	0	0	0	0	0	0	0	0	0	0	0	0	0	0
Bacteria;Planctomycetes;BD7-11;	T1067	0	0	0	0	0	0	0	0	0	0	0	0	0	0	0	0	0.046547	0	0	0	0	0	0	0	0	0	0	0	0	0	0	0	0	0	0	0	0	0	0	0	0	0	0	0	0	0	0	0
Bacteria;Planctomycetes;OM190;	T1068	0.151386	0	0	0	0.103539	0	0	0.193023	0	0	0	0	0	0	0	0	0.0355227	0	0	0	0	0.100905	0	0	0.031558	0	0.0280383	0	0	0	0.00676229	0	0	0.0106752	0	0	0	0	0	0	0.065703	0	0	0	0	0	0	0
Bacteria;Planctomycetes;Phycisphaerae;CPla-3 termite group;	T1069	0	0	0	0	0	0	0	0	0	0	0	0	0	0	0	0	0.0955437	0	0	0	0	0.114823	0	0	0	0	0.0467304	0	0	0	0.00375683	0	0	0.0427008	0	0	0	0	0	0	0.0985545	0	0	0	0	0	0	0
Bacteria;Planctomycetes;Phycisphaerae;MSB-3A7 sediment group;	T1070	0	0	0	0	0	0	0	0	0	0	0	0	0	0	0	0	0	0	0	0	0	0.00347947	0	0	0	0	0	0	0	0	0	0	0	0	0	0	0	0	0	0	0	0	0	0	0	0	0	0
Bacteria;Planctomycetes;Phycisphaerae;Phycisphaerales;08D2Z94 hypersaline microbial mat group;	T1071	0	0	0	0	0	0	0	0	0	0	0	0	0	0	0	0	0	0	0	0	0	0	0	0	0	0	0	0	0	0	0	0	0	0	0	0	0	0	0	0	0	0	0	0	0	0	0	0
Bacteria;Planctomycetes;Phycisphaerae;Phycisphaerales;AKAU3564 sediment group;	T1072	0	0	0	0	0	0	0	0	0	0	0	0	0	0	0	0	0	0	0	0	0	0	0	0	0	0	0	0	0	0	0	0	0	0	0	0	0	0	0	0	0	0	0	0	0	0	0	0
Bacteria;Planctomycetes;Phycisphaerae;Phycisphaerales;Phycisphaeraceae;AKYG587;	T1073	0	0	0	0	0	0.00430209	0	0	0	0	0	0	0	0	0	0	0	0	0	0	0	0	0	0	0	0	0.0280383	0	0	0	0	0	0	0	0	0	0	0	0	0	0	0	0	0	0	0	0	0
Bacteria;Planctomycetes;Phycisphaerae;Phycisphaerales;Phycisphaeraceae;Phycisphaera;	T1074	0	0	0	0	0	0	0	0	0	0	0	0	0	0	0	0	0	0	0	0	0	0	0	0	0	0	0.0218075	0	0	0	0	0	0	0	0	0	0	0	0	0	0.0459921	0	0	0	0	0	0	0
Bacteria;Planctomycetes;Phycisphaerae;Phycisphaerales;Phycisphaeraceae;SM1A02;	T1075	0	0	0	0	0	0	0	0	0	0	0	0	0	0	0	0	0.0820696	0.335861	0	0	0	0.0278358	0	0	0.106812	0	0.077884	0	0	0	0	0	0	0.0053376	0	0	0	0	0	0	0	0	0	0	0	0	0	0
Bacteria;Planctomycetes;Phycisphaerae;Pla1 lineage;	T1076	0	0	0	0	0.0172565	0	0	0	0	0	0	0	0	0	0	0	0	0	0	0	0	0	0	0	0.0267029	0	0.0077884	0	0	0	0.00375683	0	0	0	0	0	0	0	0	0	0	0	0	0	0	0	0	0
Bacteria;Planctomycetes;Phycisphaerae;Tepidisphaerales;Tepidisphaeraceae;	T1077	0.269258	0	0.0845446	0	0.547503	0.0421605	0.0162603	0	1.68911	0	0	0.11198	0.718834	0	0	0.0485859	0.623484	0	0.00170378	0	0	0.469729	0	0	0.262174	0	0.425247	0	0.045848	0	0.0510929	0	0.434545	0.549773	0	0.195088	0	0	0.00583703	0	0.749014	0.18018	0	0	0	0.566349	0.199834	0.452233
Bacteria;Planctomycetes;Phycisphaerae;Tepidisphaerales;Tepidisphaeraceae;Tepidisphaera;	T1078	0	0	0	0	0.00784388	0	0	0	0	0	0	0	0	0	0	0	0	0	0	0	0	0.00695894	0	0	0	0	0	0	0	0	0	0	0	0	0	0	0	0	0	0	0	0	0	0	0	0	0	0
Bacteria;Planctomycetes;Pla4 lineage;	T1079	0	0	0	0	0	0.00387188	0	0	0	0	0	0	0	0	0	0	0.00734952	0	0	0	0	0.0208768	0	0	0	0	0.0077884	0	0	0	0.00525956	0	0	0	0	0	0	0	0	0	0.0328515	0	0	0	0	0	0	0
Bacteria;Planctomycetes;Planctomycetacia;Planctomycetales;Planctomycetaceae;	T1080	0.0416021	0	0	0	0.156878	0.0129063	0	0	0	0	0	0	0	0	0	0	0.0698204	0	0	0	0	0.00347947	0.397147	0	0.00971015	0	0.0280383	0	0	0	0.0217896	0	0	0.0960769	0	0	0	0	0	0	0	0	0	0	0	0	0	0
Bacteria;Planctomycetes;Planctomycetacia;Planctomycetales;Planctomycetaceae;Candidatus Anammoximicrobium;	T1081	0	0	0	0	0	0	0	0	0	0	0	0	0	0	0	0	0	0	0	0	0	0	0	0	0	0	0	0	0	0	0	0	0	0	0	0	0	0	0	0	0	0	0	0	0	0	0	0
Bacteria;Planctomycetes;Planctomycetacia;Planctomycetales;Planctomycetaceae;Candidatus Nostocoida;	T1082	0.0369797	0	0	0	0	0.00129063	0	0	0	0	0	0	0	0	1.20476	0	0	0	0	0	0	0.0278358	0	0	0.00971015	0	0	0	0	0	0.00525956	0	0	0.0053376	0	0	0	0	0	0	0	0	0	0	0	0	0	0
Bacteria;Planctomycetes;Planctomycetacia;Planctomycetales;Planctomycetaceae;Gemmata;	T1083	0.0693369	0	0.201517	0	0.0407882	0.0283938	0.0704613	0	0.792076	0	0	0.0129208	1.48109	0.135172	0	0	0.320929	0	0.015334	0.239574	0	0.177453	0.813872	0	0.140797	0	0.294402	0	0.0284258	0	0.0157787	0	0.2	0.15479	0	0.0314658	0.487083	0.158966	0.79189	0	0.295664	0.518701	0	0	0	0.676473	0.19496	0
Bacteria;Planctomycetes;Planctomycetacia;Planctomycetales;Planctomycetaceae;Isosphaera;	T1084	0.749994	0	0.0567491	0.459706	0.181978	0.0744262	0	0	0	0.451072	0	0.120594	0	0	0	0.381016	0.45077	0	0	0.523815	0	0.448852	0	0	0.286449	0	0.177576	0	0.0110035	0	0.0435792	0	0	0.368295	0	0.273753	0	0	0	0	0.236531	1.29402	0	0	0	0.291041	0	0
Bacteria;Planctomycetes;Planctomycetacia;Planctomycetales;Planctomycetaceae;Pir4 lineage;	T1085	0.276192	0	0.00115814	0.0740466	0.169428	0.0167782	0.0301977	0	0	0	0	0	0	0.0162206	0	0	0.0722703	0	0.0511134	0	0	0.0626305	0	0	0.230616	0	0.320882	0	0	0	0.0293033	0	0	0.0747264	0	0	0	0.296736	0	0	0.367937	0	0	0	0	0.0629277	0	0
Bacteria;Planctomycetes;Planctomycetacia;Planctomycetales;Planctomycetaceae;Pirellula;	T1086	0.0196455	0	0	0	0.15374	0.0240917	0.0425865	0	0	0	0	0	0	0	0	0.669974	0.0110243	0	0	0.353271	0	0.156576	0	0	0.104384	0	0.306863	0	0	0	0.0202869	0	0	0.026688	0	0.141596	0	0	0	0	0.328515	0.507781	0	0.418619	0	0.0629277	0	0
Bacteria;Planctomycetes;Planctomycetacia;Planctomycetales;Planctomycetaceae;Planctomyces;	T1087	0.483047	0	0.147084	0.302357	0.0721637	0.0172084	0.00929159	0	0	0	0	0	0	0	0	0	0.0575712	0	0	0.62533	0	0.0974252	0	0	0.218478	0	0.373843	0	0.0192562	0.19447	0.0285519	0.298474	0.138182	0.218842	0	0	0.496633	0	0	0	0.308804	0	0	0	0	0	0.506897	0
Bacteria;Planctomycetes;Planctomycetacia;Planctomycetales;Planctomycetaceae;Rhodopirellula;	T1088	0	0	0	0	0	0	0	0	0	0	0	0	0	0	0	0	0	0	0	0	0	0	0	0	0	0	0.0109038	0	0	0	0	0	0	0	0	0	0	0	0	0	0	0	0	0	0	0	0	0
Bacteria;Planctomycetes;Planctomycetacia;Planctomycetales;Planctomycetaceae;Schlesneria;	T1089	0	0	0	0	0.0392194	0.0133365	0	0	0.270585	0	0	0	0	0	0	0	0	0	0	0	0	0.0452331	0	0.394662	0.0242754	0	0.130845	0	0	0	0	0	0	0.0480384	0	0	0	0	0	0	0	0	0	0	0	0.188783	0	0
Bacteria;Planctomycetes;Planctomycetacia;Planctomycetales;Planctomycetaceae;Singulisphaera;	T1090	0.218411	0	0.121605	0.0370233	0.247866	0.018499	0.0271005	0.478982	0.496892	0	0	0	0	0.329819	0.582131	0.163658	0.646758	0	0	0.190847	2.37854	0.560195	0	0	0.240326	0	0.334901	0	0.0385123	0	0.0315574	0	1.11818	0.453696	0	0.00629317	0	0.41861	0	0.20024	0.394218	0	0	0	1.05184	0.110123	0	0
Bacteria;Planctomycetes;Planctomycetacia;Planctomycetales;Planctomycetaceae;Telmatocola;	T1091	0	0	0	0	0	0	0	0	0	0	0	0	0	0	0	0	0	0	0	0	0	0	0	0	0	0	0	0	0	0	0.00450819	0	0	0	0	0	0	0	0	0	0	0	0	0	0	0	0	0
Bacteria;Planctomycetes;Planctomycetacia;Planctomycetales;Planctomycetaceae;Zavarzinella;	T1092	0	0	0	0	0	0.00172084	0	0	0	0.405045	0	0	0	0	0	0	0	0	0	0	0	0.00347947	0	0	0	0	0.0576342	0	0	0	0.000751366	0	0	0.0053376	0	0	0	0	0	0	0	0	0	0	0	0	0	0
Bacteria;Planctomycetes;Planctomycetacia;Planctomycetales;Planctomycetaceae;p-1088-a5 gut group;	T1093	0	0	0	0	0	0	0	0	0	0	0	0.0803962	0	0	0	0	0	0	0	0	0	0	0	0	0	0	0	0	0	0	0	0	0	0	0	0	0	0	0	0	0	0	0	0	0	0	0	1.23233
Bacteria;Planctomycetes;Planctomycetacia;Planctomycetales;Planctomycetaceae;uncultured;	T1094	1.33358	0	0.0509584	0.897816	1.02127	0.121749	0.0758813	1.52273	0.660883	0.441867	0.0055457	0.387625	0.506561	1.09759	0	0.1074	0.803547	0	0	0.267999	0	1.44746	0	0	1.22833	0.197406	1.1449	0	0.0476819	0.180796	0.145765	0	0.121818	0.768615	0	0.113277	0	0.222552	0.494202	1.44573	0.729304	0.22932	0	0	0	0.825926	0.638495	0.463539
Bacteria;Planctomycetes;vadinHA49;	T1095	0	0	0	0	0	0	0	0	0	0.211728	0	0	0	0	0	0	0.0526716	0	0	0	0	0.059151	0	0	0	0	0.0965762	0	0	0	0.00450819	0	0	0.053376	0	0	0	0	0	0	0.177398	0	0	0	0	0	0	0
Bacteria;Proteobacteria;ARKICE-90;	T1096	0.00231123	0	0	0	0	0	0	0	0	0	0	0	0	0	0	0	0	0	0	0	0	0.00347947	0.00279681	0	0	0	0.00467304	0	0	0	0.000751366	0	0	0	0	0	0	0	0	0	0	0	0	0	0	0	0	0
Bacteria;Proteobacteria;Alphaproteobacteria;Alphaproteobacteria Incertae Sedis;Unknown Family;uncultured;	T1097	0	0	0	0	0	0	0	0	0	0	0	0	0	0	0	0	0	0	0	0	0	0	0	0	0	0	0	0	0	0	0	0	0	0	0	0	0	0	0	0	0.0525624	0	0	0	0	0	0	0
Bacteria;Proteobacteria;Alphaproteobacteria;Alphaproteobacteria Incertae Sedis;uncultured;	T1098	0	0	0	0.209799	0	0	0	0	0	0	0	0	0	0	0	0	0.0122492	0	0	0	0	0.0313152	0	0	0	0	0.0109038	0	0	0	0	0	0	0	0	0	0	0	0	0	0	0	0	0	0	0	0	0
Bacteria;Proteobacteria;Alphaproteobacteria;Caulobacterales;Caulobacteraceae;Asticcacaulis;	T1099	0.0312016	0	0	0.0493644	0.0360818	0	0	0	0.234507	0	0	0	0	0	0	0	0.0110243	0	0	0	0	0.00347947	0	0	0	0	0.00934609	0	0	0	0	0	0	0.0320256	0	0	0	0	0	0	0	0	0	0	0	0	0	0
Bacteria;Proteobacteria;Alphaproteobacteria;Caulobacterales;Caulobacteraceae;Brevundimonas;	T1100	0.0566251	0	0.088019	0.188202	0.149034	0.0124761	0.24313	0.714898	0	0.128878	0	0	0	0.394701	0	0.452616	0.253558	0.980498	0.103931	0.20709	0	0.135699	0	0.400341	0.0873914	0	0.101249	0.249574	0.0183392	0.0212701	0.0120218	0	0.218182	0.224179	0	0.228127	0	0.87961	0	0	0.21025	0.31668	0.562263	1.02661	0	0.0786596	0.424039	0.192199
Bacteria;Proteobacteria;Alphaproteobacteria;Caulobacterales;Caulobacteraceae;Caulobacter;	T1101	0	1.1756	0.137819	0.0740466	0.17884	0.00430209	0.0472323	0	0.00163991	0.128878	2.22937	0.0588615	0	0.081103	0	0.258272	0.0624709	0.549837	0.144821	0.816177	0.569343	0.0904662	0.657251	0.451448	0.0679711	0	0.10748	0	0.0568515	0.177758	0.00676229	0	0	0.101414	0	0	0.644668	0.0582874	0	0	0.177398	0.12012	0	0	0.343458	0.149453	0	0
Bacteria;Proteobacteria;Alphaproteobacteria;Caulobacterales;Caulobacteraceae;Phenylobacterium;	T1102	0.0635588	0	0.0312699	0	0.0862826	0.00258126	0.0240033	0	0	0.193317	0	0	0	0.18924	0	0.373344	0.346652	0	0.170378	0	0.482057	0.281837	0	0	0.0558334	0	0.211845	0.118845	0	0	0.0135246	0	0.141818	0.0587136	0	0	0	0.158966	0	0	0.0788436	0.42588	0	0	0	0.0865256	0	0
Bacteria;Proteobacteria;Alphaproteobacteria;Caulobacterales;Caulobacteraceae;uncultured;	T1103	0.0104005	0	0	0.0678761	0.152171	0	0.0224547	0	0	0	0	0	0	0	0	0.0792717	0.0881942	0	0.0903004	0	0	0.12874	0	0	0.0509783	0	0.161999	0	0	0	0.0022541	0	0	0.138778	0	0.0424789	0	0	0.414429	0	0.170828	0	0.128324	0	0.0080498	0.0629277	0	0
Bacteria;Proteobacteria;Alphaproteobacteria;Caulobacterales;Hyphomonadaceae;Hirschia;	T1104	0.0242679	0	0	0.033938	0.0690261	0.00301147	0.00774299	0	0	0	0	0	0	0	0	0	0.0293981	0	0	0	0	0	0	0	0	0	0.0529612	0	0.0100866	0	0.000751366	0	0	0	0	0	0	0	0	0	0.0788436	0	0	0.13954	0	0.117989	0	0
Bacteria;Proteobacteria;Alphaproteobacteria;Caulobacterales;Hyphomonadaceae;Woodsholea;	T1105	0	0	0	0	0.0219629	0	0	0	0	0	0	0	0	0	0	0	0	0	0	0	0	0	0	0	0	0	0	0	0	0	0	0	0	0	0	0	0	0	0	0	0	0	0	0	0	0	0	0
Bacteria;Proteobacteria;Alphaproteobacteria;Caulobacterales;Hyphomonadaceae;uncultured;	T1106	0	0	0	0	0.00156878	0	0	0	0	0	0	0	0	0	0	0.179001	0	0	0	0	0	0	0	0	0	0	0.00155768	0	0	0	0	0	0	0	0	0	0	0	0	0	0	0	0	0	0	0	0	0
Bacteria;Proteobacteria;Alphaproteobacteria;E6aD10;	T1107	0	0	0	0	0	0	0	0	0	0	0	0	0	0	0	0	0	0	0	0	0	0	0	0	0.0169928	0	0	0	0	0	0	0	0	0	0	0	0	0	0	0	0	0	0	0	0	0	0	0
Bacteria;Proteobacteria;Alphaproteobacteria;Rhizobiales;	T1108	0.0231123	0	0	0	0	0	0	0	0	0	0	0	0	0	0	0	0	0	0	0	0	0	0	0	0.0169928	0	0.00311536	0	0.0045848	0	0.00676229	0	0	0.0320256	0	0	0	0	0	0	0	0	0	0	0	0	0	0
Bacteria;Proteobacteria;Alphaproteobacteria;Rhizobiales;1174-901-12;	T1109	0.0219567	0	0.0509584	0.0925583	0	0.000860419	0.015486	0	0	0	0	0	0	0	0	0	0	0	0.00170378	0	0	0.00695894	0	0	0	0	0	0	0	0	0	0	0	0.0053376	0	0.0173062	0	0	0	0	0	0.31122	0.21106	0	0	0	0.0584881	0
Bacteria;Proteobacteria;Alphaproteobacteria;Rhizobiales;A0839;	T1110	0	0	0	0.055535	0	0	0	0	0	0	0	0	0	0	0	0	0	0	0	0	0	0.0104384	0	0	0.0776812	0	0.0124614	0	0.00275088	0	0	0	0	0.0160128	0	0	0	0.201357	0	0	0.0985545	0	0	0	0	0.0157319	0	0
Bacteria;Proteobacteria;Alphaproteobacteria;Rhizobiales;AKYG1088;	T1111	0	0	0	0	0	0	0	0	0	0	0	0	0	0	0	0	0.00122492	0	0	0	0	0	0	0	0	0	0	0	0	0	0	0	0	0	0	0	0	0	0	0	0	0	0	0	0	0	0	0
Bacteria;Proteobacteria;Alphaproteobacteria;Rhizobiales;Aurantimonadaceae;Aureimonas;	T1112	0.0392909	0	0.0845446	0.490559	0.0878514	0.00215105	0.0240033	0.500429	0.0229587	0	0	0	0	0	0.870666	0.235258	0.0110243	0.0135428	0.115857	0.0649693	0	0.059151	0	0	0.0194203	0	0	0	0.00825264	0.0379824	0.00300546	0	0	0.0800641	0	0.0314658	0	1.75392	0.319091	0	0	0.33852	0	0	0	0.0157319	0	0
Bacteria;Proteobacteria;Alphaproteobacteria;Rhizobiales;Aurantimonadaceae;Fulvimarina;	T1113	0.00115562	0	0	0	0	0	0	0	0	0	0	0	0	0	0	0	0	0	0	0	0	0	0	0	0	0	0	0	0	0	0	0	0	0	0	0	0	0	0	0	0	0	0	0	0	0	0	0
Bacteria;Proteobacteria;Alphaproteobacteria;Rhizobiales;Aurantimonadaceae;Martelella;	T1114	0	0	0	0	0	0	0	0	0	0	0	0	0	0	0	0	0	0	0	0	0	0.00347947	0	0	0	0	0.00155768	0	0	0	0	0	0	0.0053376	0	0	0	0	0	0	0	0	0	0	0	0	0	0
Bacteria;Proteobacteria;Alphaproteobacteria;Rhizobiales;Aurantimonadaceae;uncultured;	T1115	0.00231123	0	0	0	0	0	0	0	0	0	0	0	0	0	0	0	0	0	0	0	0	0.0104384	0	0	0	0	0.00623072	0	0.00366784	0	0.00150273	0	0	0	0	0	0	0	0	0	0	0	0	0	0	0	0	0
Bacteria;Proteobacteria;Alphaproteobacteria;Rhizobiales;BCf3-20;	T1116	0.0288904	0	0	0	0.0062751	0.000860419	0	0	0	0	0	0	0	0	0	0	0.0367476	0	0	0	0	0.0139179	0	0	0	0	0.0140191	0	0	0	0.00150273	0	0	0	0	0	0	0	0	0	0	0	0	0	0	0	0	0
Bacteria;Proteobacteria;Alphaproteobacteria;Rhizobiales;Bartonellaceae;Bartonella;	T1117	0	0	0	0.0617055	0	0	0	0	0	0	0	0	0	0	0	0	0	0	0	0	0	0	0	0	0	0	0	0	0	0	0	0	0	0	0	0	0	0	0	0	0	0	0	0	0	0	0	0
Bacteria;Proteobacteria;Alphaproteobacteria;Rhizobiales;Beijerinckiaceae;Beijerinckia;	T1118	0	0	0	0	0	0	0	0	0	0	0	0	0	0	0	0	0	0	0	0	0	0	0	0	0	0	0	0	0	0	0	0	0	0	0	0	0	0	0	0	0	0	0	0	0	0	0	0
Bacteria;Proteobacteria;Alphaproteobacteria;Rhizobiales;Beijerinckiaceae;Camelimonas;	T1119	0	0	0	0	0	0	0	0	0	0	0	0	0	0	0	0	0	0	0	0	0	0.00347947	0	0	0	0	0	0	0	0	0	0	0	0	0	0	0	0	0	0	0	0	0	0	0	0	0	0
Bacteria;Proteobacteria;Alphaproteobacteria;Rhizobiales;Beijerinckiaceae;Chelatococcus;	T1120	0.00115562	0	0	0	0	0	0	0	0	0	0	0	0	0	0	0	0	0	0	0	0	0	0	0	0	0	0	0	0	0	0	0	0	0	0	0	0	0	0	0	0	0	0	0	0	0	0	0
Bacteria;Proteobacteria;Alphaproteobacteria;Rhizobiales;Beijerinckiaceae;Methylocapsa;	T1121	0	0	0	0	0	0	0	0	0	0	0	0	0	0	0	0	0	0	0	0	0	0	0	0	0	0	0.00155768	0	0	0	0	0	0	0	0	0	0	0	0	0	0	0	0	0	0	0	0	0
Bacteria;Proteobacteria;Alphaproteobacteria;Rhizobiales;Beijerinckiaceae;Methylocella;	T1122	0	0	0	0	0.00156878	0	0	0	0	0	0	0	0	0	0	0	0	0	0	0	0	0.00695894	0	0	0	0	0	0	0	0	0	0	0	0	0	0	0	0	0	0	0	0	0	0	0	0	0	0
Bacteria;Proteobacteria;Alphaproteobacteria;Rhizobiales;Beijerinckiaceae;Methyloferula;	T1123	0	0	0	0	0	0	0	0	0	0	0	0	0	0	0	0	0	0	0	0	0	0.00347947	0	0	0	0	0	0	0	0	0	0	0	0	0	0	0	0	0	0	0	0	0	0	0	0	0	0
Bacteria;Proteobacteria;Alphaproteobacteria;Rhizobiales;Beijerinckiaceae;Methylorosula;	T1124	0.0462246	0	0	0	0.0329443	0.00387188	0	0	0	0	0	0	0	0.459584	0	0.0409144	0.0257233	0	0	0	0	0.0139179	0	0	0.0218478	0	0.0218075	0	0	0	0.00901639	0	0	0.0373632	0	0	0	0	0	0	0	0	0	0	0	0.00786596	0	0
Bacteria;Proteobacteria;Alphaproteobacteria;Rhizobiales;Beijerinckiaceae;Methylovirgula;	T1125	0	0	0	0	0	0	0	0	0	0	0	0	0	0	0	0	0.0330728	0	0	0	0	0	0	0	0	0	0	0	0	0	0	0	0	0	0	0	0	0	0	0	0	0	0	0	0	0	0	0
Bacteria;Proteobacteria;Alphaproteobacteria;Rhizobiales;Beijerinckiaceae;uncultured;	T1126	0.0323572	0	0	0	0	0.00430209	0	0	0	0	0	0	0	0	0	0	0.00489968	0	0	0	0	0.00695894	0	0	0.0606884	0	0.034269	0	0	0	0.0022541	0	0	0.0053376	0	0	0	0	0	0	0	0	0	0	0	0	0.102354	0
Bacteria;Proteobacteria;Alphaproteobacteria;Rhizobiales;Bradyrhizobiaceae;	T1127	0	0	0	0	0	0	0	0	0	0	0	0	0	0	0	0	0.00122492	0	0	0	0	0	0	0	0.00242754	0	0	0	0	0	0	0	0	0	0	0	0	0	0	0	0	0	0	0	0	0	0	0
Bacteria;Proteobacteria;Alphaproteobacteria;Rhizobiales;Bradyrhizobiaceae;Afipia;	T1128	0.00808931	0	0	0	0.0376506	0.00129063	0.0023229	0	0	0	0	0	0	0	0	0	0.0379725	0	0	0	0	0.0313152	0	0	0.00485508	0	0.0280383	0	0	0	0.000751366	0	0	0.0106752	0	0	0	0	0.00194568	0	0	0	0.00168848	0.119605	0	0.0157319	0	0
Bacteria;Proteobacteria;Alphaproteobacteria;Rhizobiales;Bradyrhizobiaceae;Bosea;	T1129	0.18721	0	0	0	0.0925577	0.0137667	0.0178089	0	0.152512	0	0	0.0574259	0	0	0	0.00255715	0.0195987	0	0.0988193	0	0.00198377	0.0382742	0	0	0.031558	0	0.0747687	0	0	0	0.00901639	0	0	0.0427008	0	0	0	0	0.24321	0	0.0788436	0.18564	0	0.348849	0	0.0314639	0.0877321	0
Bacteria;Proteobacteria;Alphaproteobacteria;Rhizobiales;Bradyrhizobiaceae;Bradyrhizobium;	T1130	0.858622	1.08897	0.196885	0.737381	0.437688	0.0684033	0.0704613	1.42265	1.01346	0.635184	3.54925	0.179456	1.54381	0.783996	3.49785	0.419373	0.737402	2.13434	0.461725	1.68108	1.23589	0.45929	3.12124	2.01306	0.657863	0.534746	0.570111	0.764568	0.0183392	0.233971	0.0901639	2.78576	0.94	0.346944	1.06493	0.280046	2.00086	0.461	2.14024	0.272327	0.525624	1.09746	0.776699	0.717632	1.08941	0.432628	0.448409	0.327869
Bacteria;Proteobacteria;Alphaproteobacteria;Rhizobiales;Bradyrhizobiaceae;Nitrobacter;	T1131	0.00808931	0	0.00347443	0	0	0.00344167	0.0015486	0	0	0	0	0	0	0	0	0	0.00244984	0	0	0	0	0.00347947	0	0	0.0509783	0	0	0	0	0	0.000751366	0	0	0.0106752	0	0	0	0	0.00389135	0	0.0065703	0	0	0	0	0	0	0
Bacteria;Proteobacteria;Alphaproteobacteria;Rhizobiales;Bradyrhizobiaceae;Rhodoblastus;	T1132	0.0612476	0	0	0	0	0.0146271	0	0	0	0	0	0	0	0	0	0	0.045322	0.595883	0	0	0	0.0173974	0	0	0.063116	0	0	0	0	0	0.0232923	0	0	0	0	0	0	0	0	0	0	0	0	0.289046	0	0	0	0
Bacteria;Proteobacteria;Alphaproteobacteria;Rhizobiales;Bradyrhizobiaceae;Rhodopseudomonas;	T1133	0.106317	0	0	0	0.0423569	0.00258126	0	0	0.0393578	0.24855	0	0	0	0.410922	0	0	0.014699	0	0	0	0	0.059151	0	0	0.0801088	0	0.0950185	0	0	0	0.00150273	0	0.105455	0.0160128	0	0	0	0	0	0	0	0	0	0.169441	0	0	0	0
Bacteria;Proteobacteria;Alphaproteobacteria;Rhizobiales;Bradyrhizobiaceae;Tardiphaga;	T1134	0.00115562	0	0	0	0.0219629	0	0	0	0.00163991	0	0	0	0	0.00540687	0	0	0	0	0	0	0	0	0	0	0	0	0.00155768	0	0	0	0	0	0	0.026688	0	0	0	0	0	0	0.118265	0	0	0	0	0	0	0
Bacteria;Proteobacteria;Alphaproteobacteria;Rhizobiales;Bradyrhizobiaceae;uncultured;	T1135	0.00115562	0	0	0.373319	0.0564759	0.00258126	0.00774299	0	0	0	0	0	0	0	0	0.171329	0.00979936	0	0	0	0	0.0347947	0	0	0.0485508	0	0.0887878	0.00396149	0	0	0.00676229	0	0.16	0.15479	0	0.0534919	0	0	0	0	0.105125	0	0	0	0	0.621411	0	0
Bacteria;Proteobacteria;Alphaproteobacteria;Rhizobiales;Brucellaceae;	T1136	0	0	0.0428514	0.0771319	0	0.00258126	0	0	0	0	0.277285	0	1.51968	0.459584	0	0	0	0	0	0	0.64671	0.0173974	0	0	0.00971015	0	0	0	0	0	0	0	0	0.0053376	0	0	0	0	0	0.324389	0.0197109	0	0	0.149507	0	0	0	0
Bacteria;Proteobacteria;Alphaproteobacteria;Rhizobiales;Brucellaceae;Brucella;	T1137	0	0	0.00115814	0	0	0	0	0	0	0	0	0	0	0	0	0	0	0	0	0	0	0	0	0	0	0	0	0	0	0	0	0	0	0	0	0	0	0	0	0	0	0	0	0	0	0	0	0
Bacteria;Proteobacteria;Alphaproteobacteria;Rhizobiales;Brucellaceae;Falsochrobactrum;	T1138	0	0	0	0	0	0	0	0	0	0	0	0	0	0	0	0	0	0	0	0	0	0	0	0	0.00242754	0	0	0	0	0	0	0	0	0	0	0	0	0	0	0	0	0	0	0	0	0	0	0
Bacteria;Proteobacteria;Alphaproteobacteria;Rhizobiales;Brucellaceae;Ochrobactrum;	T1139	0	0	0.079912	0	0	0	0	0.207321	0.204989	0.147289	0	0.0646041	0	0.264936	0	0	0	0	0	0	0	0.00695894	0.850231	0.337876	0.0436957	0	0	0.170344	0	0	0	0	0.412727	0	0.849247	0.0235994	0	0.381518	0.00194568	0	0	0	0.146897	0	1.59654	0	0	0
Bacteria;Proteobacteria;Alphaproteobacteria;Rhizobiales;Brucellaceae;Pseudochrobactrum;	T1140	0	0	0	0	0	0	0	0	0	0	0	0	0	0	0	0	0	0	0	0	0	0.00695894	0	0	0.0485508	0	0	0	0	0	0	0	0	0	0	0	0	0	0	0	0	0	0	0	0.00268327	0	0	0
Bacteria;Proteobacteria;Alphaproteobacteria;Rhizobiales;Brucellaceae;uncultured;	T1141	0	0	0	0	0	0.00430209	0.000774299	0	0	0	0	0.00143565	0	0	0	0	0	0	0	0	0	0.00347947	0	0	0	0	0	0	0.00091696	0	0.000751366	0	0	0	0	0	0	0	0	0	0	0	0	0	0	0	0	0
Bacteria;Proteobacteria;Alphaproteobacteria;Rhizobiales;D05-2;	T1142	0	0	0	0	0.00313755	0	0	0	0	0	0	0	0	0	0	0	0	0	0	0	0	0	0	0	0	0	0	0	0	0	0	0	0	0	0	0	0	0	0	0	0	0	0	0	0	0	0	0
Bacteria;Proteobacteria;Alphaproteobacteria;Rhizobiales;DUNssu044;	T1143	0	0	0	0	0.0580447	0	0	0	0	0	0	0	0	0	0	0	0	0	0	0	0	0.00695894	0	0	0	0	0.0654226	0	0	0	0	0	0	0	0	0	0	0	0	0	0	0	0	0	0	0	0	0
Bacteria;Proteobacteria;Alphaproteobacteria;Rhizobiales;FukuN57;	T1144	0	0	0	0	0	0	0	0	0	0	0	0	0	0	0	0	0.00122492	0	0	0	0	0	0	0	0	0	0	0	0	0	0	0	0	0	0	0	0	0	0	0	0	0	0	0	0	0	0	0
Bacteria;Proteobacteria;Alphaproteobacteria;Rhizobiales;Hyphomicrobiaceae;	T1145	0	0	0.0498002	0	0.00313755	0	0.0216804	0	0	0	0	0	0	0	0	0	0.00122492	0	0	0	0	0.00695894	0	0	0.0194203	0	0.0124614	0	0	0	0.00150273	0	0.08	0.0373632	0	0	0	0	0.00194568	0	0	0	0	0	0	0	0	0
Bacteria;Proteobacteria;Alphaproteobacteria;Rhizobiales;Hyphomicrobiaceae;Blastochloris;	T1146	0	0	0	0	0.0156878	0	0	0	0	0	0	0	0	0	0	0	0	0	0	0	0	0	0	0	0	0	0.00467304	0	0	0	0	0	0	0.0053376	0	0	0	0	0	0	0	0	0	0	0	0	0	0
Bacteria;Proteobacteria;Alphaproteobacteria;Rhizobiales;Hyphomicrobiaceae;Devosia;	T1147	0.247302	0	0.00115814	0	0.564759	0.0210803	0.0487809	0	0	0	0	0	0	0.946202	0	0	0.172714	0	0.407204	0.775572	0	0.309673	0	0	0.17721	0	0.316209	0	0.0293427	0	0.0510929	0	0.427273	0.608487	0	0.0723714	0	0.23315	0.714063	0	0.170828	0.25662	0.325876	0.30898	0	0.180917	0.350928	0
Bacteria;Proteobacteria;Alphaproteobacteria;Rhizobiales;Hyphomicrobiaceae;Filomicrobium;	T1148	0	0	0	0	0.0219629	0.00172084	0	0	0	0	0	0	0	0	0	0	0.0232735	0	0	0	0	0	0	0	0	0	0	0	0	0	0	0	0	0	0	0	0	0	0	0	0	0	0	0	0	0	0	0
Bacteria;Proteobacteria;Alphaproteobacteria;Rhizobiales;Hyphomicrobiaceae;Hyphomicrobium;	T1149	0.140985	0	0	0	0.16629	0.00172084	0.0100659	0	0	0	0.0998225	0	0	0	0	0	0.116367	0	0	0	0	0.13222	0	0	0.00485508	0	0.140191	0	0	0	0.00826502	0.0110546	0.00181818	0.0320256	0	0	0	0	0	0	0.256242	0	0	0	0	0.0471958	0	0
Bacteria;Proteobacteria;Alphaproteobacteria;Rhizobiales;Hyphomicrobiaceae;Pedomicrobium;	T1150	0.0889824	3.94753	0	0.0987289	0.0235316	0.00430209	0.0015486	0.393194	0	0	0	0.0200991	0	0.27575	0	0	0.225385	0	0	0.231453	0	0.0347947	0	0	0.0558334	0	0.0295959	0	0	0	0.0202869	0	0	0.0320256	0.161761	0.0440522	0	0	0.340493	0	0.0262812	0	0.170536	0.318947	0	0.0235979	0	0
Bacteria;Proteobacteria;Alphaproteobacteria;Rhizobiales;Hyphomicrobiaceae;Pelagibacterium;	T1151	0	0	0	0	0	0	0	0	0	0	0	0	0	0	0	0	0	0	0	0	0	0	0	0	0	0	0	0	0	0	0	0	0	0	0	0	0	0	0	0	0	0	0	0	0	0	0	0
Bacteria;Proteobacteria;Alphaproteobacteria;Rhizobiales;Hyphomicrobiaceae;Rhodomicrobium;	T1152	0.0208011	0	0	0	0	0.00430209	0	0	0	0	0	0	0	0	0	0	0.0477719	0	0	0	0	0.0173974	0	0.661556	0	0	0.0249229	0	0	0	0.0120218	0	0	0.0053376	0	0	0	0	0	0	0	0	0	0	0	0	0	0
Bacteria;Proteobacteria;Alphaproteobacteria;Rhizobiales;Hyphomicrobiaceae;Rhodoplanes;	T1153	0.075115	0	0	0	0.0454945	0.00172084	0	0	0	0	0	0	0	0.44877	0	0	0.145765	0	0	0	0	0.0626305	0	0	0.0873914	0	0.0373843	0	0	0	0.00150273	0	0.00181818	0.0587136	0	0	0	0	0	0	0	0.12012	0	0	0	0.0157319	0	0
Bacteria;Proteobacteria;Alphaproteobacteria;Rhizobiales;Hyphomicrobiaceae;Vasilyevaea;	T1154	0	0	0	0	0.00156878	0	0	0	0	0	0	0	0	0	0	0	0	0	0	0	0	0	0	0	0	0	0	0	0	0	0.000751366	0	0	0	0	0	0	0	0	0	0	0	0	0	0	0	0	0
Bacteria;Proteobacteria;Alphaproteobacteria;Rhizobiales;Hyphomicrobiaceae;Youhaiella;	T1155	0	0	0	0	0.0298067	0	0	0	0	0	0	0	0	0	0	0	0	0	0	0	0	0	0	0	0	0	0.00311536	0	0	0	0	0	0	0	0	0	0	0	0	0	0	0	0	0	0	0	0	0
Bacteria;Proteobacteria;Alphaproteobacteria;Rhizobiales;Hyphomicrobiaceae;uncultured;	T1156	0.00115562	0	0	0	0.0298067	0.00301147	0	0	0	0	0	0	0	0	0	0	0.0195987	0	0	0	0	0.0243563	0	0	0	0	0	0	0	0	0.0112705	0	0	0.0800641	0	0	0	0	0	0	0	0	0	0	0	0	0.00974801	0
Bacteria;Proteobacteria;Alphaproteobacteria;Rhizobiales;JG34-KF-361;	T1157	0.00924492	0	0	0.145008	0	0.00516251	0.0046458	0	0	0	0	0	0	0.270343	0	0	0.0183738	0	0	0	0	0.0208768	0	0	0	0	0.00467304	0	0	0	0	0	0	0.0053376	0	0	0	0	0	0	0	0	0	0	0	0	0	0
Bacteria;Proteobacteria;Alphaproteobacteria;Rhizobiales;JG35-K1-AG5;	T1158	0	0	0	0	0	0	0	0	0	0	0	0	0	0	0	0	0	0	0	0	0	0	0	0	0	0	0.0155768	0	0	0	0	0	0	0	0	0	0	0	0	0	0	0	0	0	0	0	0	0
Bacteria;Proteobacteria;Alphaproteobacteria;Rhizobiales;KF-JG30-B3;	T1159	0	0	0	0	0.0658886	0	0	0	0	0	0	0	0	0	0	0	0.0281732	0	0	0	0	0.00695894	0	0	0	0	0	0	0	0	0	0	0	0.0213504	0	0	0	0	0	0	0	0	0	0	0	0	0	0
Bacteria;Proteobacteria;Alphaproteobacteria;Rhizobiales;MNG7;	T1160	0.0242679	0	0	0.126496	0.0109814	0.00645314	0	0	0	0	0	0	0	0	0	0	0.00244984	0.00270856	0	0	0	0.00695894	0	0	0.00242754	0	0.0218075	0	0	0	0.00525956	0	0.241818	0.0427008	0	0	0	0	0	0	0.0394218	0	0	0	0	0.00786596	0.00974801	0
Bacteria;Proteobacteria;Alphaproteobacteria;Rhizobiales;Methylobacteriaceae;Meganema;	T1161	0	0	0	0	0	0	0.0069687	0	0	0	0	0	0	0	0	0	0	0	0	0	0	0	0	0	0	0	0	0	0	0	0	0	0	0.0053376	0	0	0	0	0	0	0	0	0	0	0	0	0	0
Bacteria;Proteobacteria;Alphaproteobacteria;Rhizobiales;Methylobacteriaceae;Methylobacterium;	T1162	0.270414	1.62109	0.53043	0.851536	0.370231	0.00559272	0.0913673	0	0.793716	0.322195	0.0831854	0.0847032	0.453493	0.838064	1.8122	1.51383	0.252333	0	0.650844	0.00812117	0.829217	0.139179	0.615299	6.3004	0.429674	0	0.213402	0.0118845	0.183392	1.04376	0.0255464	0	1.55636	0.523085	1.0155	0.180929	0.706748	0.847817	1.52541	0.00400481	0.348226	0.677041	0.947235	0.368783	0.362241	0.251711	0.365551	0.0113058
Bacteria;Proteobacteria;Alphaproteobacteria;Rhizobiales;Methylobacteriaceae;Microvirga;	T1163	0.158319	0	0.0891771	0.0863878	0.200803	0.018499	0.0572982	0	0.232867	0.220933	0	0.0344555	0	0.789403	0	0.286401	0.0710453	0	0.238529	0.495391	0	0.215727	0	0	0.14808	0	0.246114	0.297112	0.0165053	0	0.030806	0	0.803636	0.432346	0.957088	0	0	0	0.00194568	1.34962	0.275953	0	0.21106	0	0.338092	0.432628	0.0877321	0
Bacteria;Proteobacteria;Alphaproteobacteria;Rhizobiales;Methylobacteriaceae;Psychroglaciecola;	T1164	0	0	0	0	0	0	0.0116145	0	0	0	0	0	0	0.200054	0	0	0	0	0	0	0	0	0	0	0	0	0	0	0	0	0	0	0	0.0320256	0	0	0	0	0	0	0	0	0	0	0	0.0471958	0	0
Bacteria;Proteobacteria;Alphaproteobacteria;Rhizobiales;Methylobacteriaceae;uncultured;	T1165	0.0462246	0	0	0.101814	0	0.00344167	0.0247776	0	0	0	1.53616	0	0	0	0	0.447502	0.00979936	0	0.0494096	0	0	0.0104384	0.651657	0	0.063116	0	0	0.0990374	0.0256749	0.19447	0.00601092	0	0	0.0320256	0	0	0	0	0.338548	0.00400481	0	0	0.231321	0	0.378341	0.0629277	0.17059	0
Bacteria;Proteobacteria;Alphaproteobacteria;Rhizobiales;Methylocystaceae;	T1166	0	0	0	0	0	0	0	0	0	0	0	0	0	0	0	0	0	0	0	0	0	0.0173974	0	0	0	0	0	0	0	0	0	0	0	0	0	0	0	0	0	0	0	0	0	0	0	0	0	0
Bacteria;Proteobacteria;Alphaproteobacteria;Rhizobiales;Methylocystaceae;Hansschlegelia;	T1167	0	0	0	0	0	0	0	0	0	0	0	0	0	0	0	0	0	0	0	0	0	0	0	0	0.00242754	0	0.0327113	0	0	0	0	0	0	0	0	0	0	0	0	0	0	0	0	0	0	0	0.0389921	0
Bacteria;Proteobacteria;Alphaproteobacteria;Rhizobiales;Methylocystaceae;Methylocystis;	T1168	0.00115562	0	0	0	0.00156878	0.000430209	0	0	0	0	0	0	0	0	0	0.0485859	0	0	0	0	0	0.00695894	0	0	0	0	0.00155768	0	0	0	0.000751366	0	0	0.0106752	0	0	0	0	0	0	0	0	0	0	0	0.00786596	0	0
Bacteria;Proteobacteria;Alphaproteobacteria;Rhizobiales;Methylocystaceae;Methylopila;	T1169	0	0	0	0	0	0	0	0	0	0	0	0	0	0	0	0	0	0	0	0	0	0	0	0	0	0	0	0	0	0	0	0	0	0	0	0	0	0	0	0	0	0	0	0	0	0	0	0
Bacteria;Proteobacteria;Alphaproteobacteria;Rhizobiales;Methylocystaceae;Methylosinus;	T1170	0.00115562	0	0	0	0.0266692	0	0	0.950815	0	0	0	0	0	0	0	0	0.144541	0	0	0	0	0.111343	0	0	0.0145652	0	0.0404997	0	0	0	0.00525956	0	0	0.0640512	0	0	0	0	0	0	0	0	0	0	0	0	0	0
Bacteria;Proteobacteria;Alphaproteobacteria;Rhizobiales;Methylocystaceae;Pleomorphomonas;	T1171	0	0	0	0	0	0	0	0	0	0	0	0	0	0	0	0	0	0	0	0	0	0	0	0	0	0	0	0	0	0	0.000751366	0	0	0.0106752	0	0	0	0	0	0	0	0	0	0	0	0	0	0
Bacteria;Proteobacteria;Alphaproteobacteria;Rhizobiales;Methylocystaceae;uncultured;	T1172	0	0	0	0	0	0	0.0193575	0	0	0	0	0.0172278	0	0	0	0	0	0	0	0	0	0	0	0	0	0	0.0124614	0	0	0	0	0	0.00727273	0.0053376	0	0	0	0	0	0	0	0	0	0	0	0	0	0
Bacteria;Proteobacteria;Alphaproteobacteria;Rhizobiales;OCS116 clade;	T1173	0	0	0	0	0	0	0	0	0	0	0	0	0	0	0	0	0	0	0	0	0	0	0	0	0	0	0	0	0	0	0	0	0	0	0	0	0	0	0	0	0	0	0	0	0	0	0	0
Bacteria;Proteobacteria;Alphaproteobacteria;Rhizobiales;P-102;	T1174	0.0346685	0	0	0	0.0109814	0	0	0	0	0	0	0	0	0	0	0	0	0	0	0	0	0	0	0	0.0169928	0	0.0109038	0	0	0	0	0	0	0	0	0	0	0	0	0	0.0262812	0	0	0	0	0.0393298	0	0
Bacteria;Proteobacteria;Alphaproteobacteria;Rhizobiales;Phyllobacteriaceae;	T1175	0	0	0	0	0.0219629	0	0	0	0	0	0	0	0	0	0	0	0	0	0	0	0	0.00347947	0	0	0	0	0	0	0	0	0.000751366	0	0	0	0	0	0	0	0	0	0	0	0	0	0	0	0	0
Bacteria;Proteobacteria;Alphaproteobacteria;Rhizobiales;Phyllobacteriaceae;Ahrensia;	T1176	0.00115562	0	0	0	0	0	0	0	0	0	0	0	0	0	0	0	0	0	0	0	0	0	0	0	0	0	0	0	0	0	0	0	0	0	0	0	0	0	0	0	0	0	0	0	0	0	0	0
Bacteria;Proteobacteria;Alphaproteobacteria;Rhizobiales;Phyllobacteriaceae;Aliihoeflea;	T1177	0	0	0	0	0	0	0	0	0	0	0	0	0	0	0	0.148315	0	0	0	0	0	0	0	0	0.0145652	0	0	0	0	0	0	0	0	0	0	0	0	0	0	0	0	0	0	0	0	0	0	0
Bacteria;Proteobacteria;Alphaproteobacteria;Rhizobiales;Phyllobacteriaceae;Aminobacter;	T1178	0.143296	0	0	0	0.0549071	0.000430209	0	0	0	0.312989	0	0	0	0	0	0.00767146	0.0281732	0	0	0.247696	0	0.0939457	0	0	0.0898189	0	0.034269	0	0.0348445	0	0.0022541	0	0	0.0480384	0.00898674	0	0	0	0	0	0.0065703	0	0.0607851	0	0	0	0	0
Bacteria;Proteobacteria;Alphaproteobacteria;Rhizobiales;Phyllobacteriaceae;Aquamicrobium;	T1179	0.00231123	0	0	0.16352	0.00156878	0	0	0	0	0	0	0	0	0	0	0	0.00244984	0	0	0	0	0.0104384	0	0	0.00485508	0	0.0249229	0	0	0	0.0022541	0	0	0.0106752	0	0	0	0	0	0	0	0	0	0	0	0	0	0
Bacteria;Proteobacteria;Alphaproteobacteria;Rhizobiales;Phyllobacteriaceae;Cohaesibacter;	T1180	0	0	0	0	0	0.000860419	0	0	0	0	0	0	0	0	0	0	0	0	0	0	0	0	0	0	0	0	0	0	0	0	0	0	0	0	0	0	0	0	0	0	0	0	0	0	0	0	0	0
Bacteria;Proteobacteria;Alphaproteobacteria;Rhizobiales;Phyllobacteriaceae;Hoeflea;	T1181	0	0	0	0	0	0	0	0	0	0	0	0	0	0	0	0	0	0	0	0	0	0	0	0	0	0	0	0	0	0	0	0	0	0	0	0	0	0	0	0	0	0	0	0	0	0	0	0
Bacteria;Proteobacteria;Alphaproteobacteria;Rhizobiales;Phyllobacteriaceae;Mesorhizobium;	T1182	0.142141	1.16322	0.0891771	0	0.17884	0.0202198	0.0441351	0.00714898	0.00163991	0.598361	0	0.0416338	0	0.492025	0.273349	0.590702	0.282956	0	0.085189	0.324847	0	0.215727	0	0.0028393	0.155362	0	0.356709	0	0.00091696	0.522637	0.0315574	1.11652	0.272727	0.192154	0.0179735	0.0346124	1.07445	0	0.529224	0.404485	0.479632	0.13104	0.25496	0	0.289793	0.275309	0.126724	0.0678349
Bacteria;Proteobacteria;Alphaproteobacteria;Rhizobiales;Phyllobacteriaceae;Nitratireductor;	T1183	0	0	0	0	0	0	0	0	0	0	0	0	0	0	0	0	0	0	0	0	0	0.00347947	0	0	0.00971015	0	0	0	0	0	0	0	0	0.0053376	0	0	0	0	0	0	0	0	0	0	0	0.00786596	0	0
Bacteria;Proteobacteria;Alphaproteobacteria;Rhizobiales;Phyllobacteriaceae;Phyllobacterium;	T1184	0.00115562	0	0	0	0.0156878	0.000430209	0	0	0.154151	0	0	0.0775249	0	0	0	0.212244	0.015924	0	0	0	0	0.00347947	0	0	0	0	0.0373843	0	0	0	0.00150273	0	0	0.0053376	0	0	0	0	0	0.0961153	0.105125	0	0	0.199342	0	0.00786596	0	0
Bacteria;Proteobacteria;Alphaproteobacteria;Rhizobiales;Phyllobacteriaceae;Thermovum;	T1185	0	0	0	0	0	0	0	0	0	0	0	0	0	0	0	0	0	0	0	0	0	0	0	0	0	0	0	0	0	0	0	0	0	0	0	0	0	0	0	0	0	0	0	0	0	0	0	0
Bacteria;Proteobacteria;Alphaproteobacteria;Rhizobiales;Phyllobacteriaceae;uncultured;	T1186	0	0	0	0	0	0	0	0	0	0	0	0	0	0.178427	0	0	0	0	0	0	0	0	0	0	0	0	0	0	0	0	0	0	0	0	0	0	0	0	0	0	0	0	0	0	0	0	0	0
Bacteria;Proteobacteria;Alphaproteobacteria;Rhizobiales;Rhizobiaceae;Ensifer;	T1187	0	0	0	0	0	0.000860419	0	0	0	0	0	0	0	0	0	0	0.00122492	0	0	0	0	0.00347947	0	0	0	0	0.0140191	0	0	0	0.000751366	0	0	0	0	0	0	0	0	0	0	0	0	0	0	0	0.0633621	0
Bacteria;Proteobacteria;Alphaproteobacteria;Rhizobiales;Rhizobiaceae;Kaistia;	T1188	0	0	0	0	0.0392194	0	0	0	0	0	0	0	0	0	0	0	0	0	0	0	0	0.0139179	0	0	0.0509783	0	0.038942	0	0	0	0.00375683	0	0	0.0053376	0	0	0	0	0	0	0	0	0	0	0	0	0	0
Bacteria;Proteobacteria;Alphaproteobacteria;Rhizobiales;Rhizobiaceae;Neorhizobium;	T1189	0	0	0	0	0.0203941	0	0	0	0	0	0	0	0	0	0	0	0	0	0	0	0	0	0	0	0	0	0.00155768	0	0	0	0	0	0	0	0	0	0	0	0	0	0	0	0	0	0	0	0	0
Bacteria;Proteobacteria;Alphaproteobacteria;Rhizobiales;Rhizobiaceae;Rhizobium;	T1190	0.0843599	0	0.152875	0.38566	0.163153	0.00817398	0.0410379	0	0.53953	0.432661	0	0.0430694	0.771903	0.719113	0	0.230144	0.195987	0.208559	0.301569	0	0	0.212248	0	0.440091	0.339855	0	0.230537	0	0.0641872	0.376785	0.0187841	0	0.269091	0.352282	0.0943608	0.0456255	0	0.503391	0	0	0.0591327	0.23478	0.239764	0.578092	0.536653	0.157319	0	0.113058
Bacteria;Proteobacteria;Alphaproteobacteria;Rhizobiales;Rhizobiaceae;Shinella;	T1191	0	0	0	0	0.0596135	0	0	0	0	0	0	0	0	0	0	0	0	0	0	0	0	0.0278358	0	0	0.0339855	0	0.132403	0	0	0	0.000751366	0	0.00181818	0.0747264	0	0.0204528	0	0	0	0	0	0	0	0.169441	0	0.0629277	0.233952	0.339175
Bacteria;Proteobacteria;Alphaproteobacteria;Rhizobiales;Rhizobiales Incertae Sedis;Agaricicola;	T1192	0	0	0	0	0	0.00301147	0	0	0	0	0	0	0	0	0	0	0	0	0	0	0	0	0	0	0	0	0	0	0	0	0	0	0	0.0053376	0	0	0	0	0	0	0	0	0	0	0	0	0	0
Bacteria;Proteobacteria;Alphaproteobacteria;Rhizobiales;Rhizobiales Incertae Sedis;Alsobacter;	T1193	0.00808931	0	0	0	0	0	0	0	0	0	0	0	0	0	0	0	0	0	0	0	0	0.0104384	0	0	0.0194203	0	0.0264806	0	0	0	0.00150273	0	0	0.0480384	0	0	0	0	0	0	0.0065703	0	0	0	0	0	0	0
Bacteria;Proteobacteria;Alphaproteobacteria;Rhizobiales;Rhizobiales Incertae Sedis;Bauldia;	T1194	0	0	0	0	0	0.0111854	0	0	0	0	0	0	0	0.313598	0	0	0.061246	0	0	0	0	0.0313152	0	0	0.0145652	0	0.0295959	0	0	0	0.00375683	0	0	0.0053376	0	0.064505	0	0	0	0	0.0394218	0	0	0	0	0	0	0
Bacteria;Proteobacteria;Alphaproteobacteria;Rhizobiales;Rhizobiales Incertae Sedis;Nordella;	T1195	0.00115562	0	0	0	0.0235316	0	0	0	0	0	0	0	0	0	0	0	0	0	0	0	0	0.0139179	0	0	0	0	0.0233652	0	0	0	0	0	0	0	0	0	0	0	0	0	0	0	0	0	0	0.117989	0	0
Bacteria;Proteobacteria;Alphaproteobacteria;Rhizobiales;Rhizobiales Incertae Sedis;Phreatobacter;	T1196	0.0208011	0	0	0	0	0	0.000774299	0	0	0	0	0	0	0	0	0	0	0	0	0	0	0	0	0	0	0	0	0	0	0	0	0	0	0	0	0	0	0	0	0	0	0	0	0	0	0	0.0828581	0
Bacteria;Proteobacteria;Alphaproteobacteria;Rhizobiales;Rhizobiales Incertae Sedis;Rhizomicrobium;	T1197	0.0184898	0	0.00115814	0	0.0800075	0	0	0	0	0	0	0	0	0.286564	0	0	0.186188	0	0.0357794	0	0.412625	0.0765484	0	0	0	0	0.172903	0	0	0	0.0195355	0	0	0.0213504	0.179735	0	0	0	0	0	0	0	0	0	0	0.0235979	0	0.0791408
Bacteria;Proteobacteria;Alphaproteobacteria;Rhizobiales;Rhodobiaceae;Methyloceanibacter;	T1198	0	0	0	0	0	0.000430209	0	0	0	0	0	0	0	0	0	0	0	0	0	0	0	0	0	0	0	0	0	0	0	0	0	0	0	0	0	0	0	0	0	0	0	0	0	0	0	0	0	0
Bacteria;Proteobacteria;Alphaproteobacteria;Rhizobiales;Rhodobiaceae;Rhodobium;	T1199	0	0	0	0	0	0	0	0	0	0	0	0	0	0	0	0	0.00122492	0	0	0	0	0	0	0	0	0	0	0	0	0	0	0	0	0	0	0	0	0	0	0	0	0	0	0	0	0	0	0
Bacteria;Proteobacteria;Alphaproteobacteria;Rhizobiales;Rhodobiaceae;uncultured;	T1200	0.767328	0.0123747	0	0	0.299636	0.0318355	0	0.150129	0.35422	0.810089	0	0	0	0.62179	0	0	0.389524	0	0.102227	0.113696	0	0.441893	0	0	0.402971	0	0.336459	0	0.00366784	0	0.0676229	0	0	0.0640512	0	0.165196	0.654219	0.355023	0	0.388466	0.144547	0.14196	0	0	0	0.0786596	0.0682361	0
Bacteria;Proteobacteria;Alphaproteobacteria;Rhizobiales;Roseiarcaceae;Roseiarcus;	T1201	0.0577808	0	0	0	0.0251004	0	0	0	0	0	0	0	0	0	0	0	0	0	0	0	0	0	0	0	0	0	0	0	0	0	0.00901639	0	0	0.0053376	0	0	0.324722	0	0	0	0	0	0	0	0	0	0	0
Bacteria;Proteobacteria;Alphaproteobacteria;Rhizobiales;Xanthobacteraceae;	T1202	0.00346685	0	0	0	0.00156878	0.00215105	0	0	0	0	0	0.00574259	0	0	0	0	0.0195987	0	0	0	0	0.00695894	0	0	0	0	0	0	0	0	0	0	0	0	0	0	0	0	0	0	0	0	0	0	0	0	0	0
Bacteria;Proteobacteria;Alphaproteobacteria;Rhizobiales;Xanthobacteraceae;Ancylobacter;	T1203	0	0	0	0	0.0423569	0	0	0	0	0	0	0	0	0	0	0	0	0	0	0	0	0.00695894	0	0	0	0	0	0	0	0	0	0	0	0	0	0	0	0	0	0	0.0788436	0	0	0	0	0	0	0
Bacteria;Proteobacteria;Alphaproteobacteria;Rhizobiales;Xanthobacteraceae;Labrys;	T1204	0	0	0	0	0.0611822	0.000430209	0	0	0	0.174906	0	0	0	0	0	0	0.0722703	0	0	0	0	0.0313152	0.693609	0	0.0728261	0	0.0420574	0	0	0	0.00150273	0	0	0.0160128	0	0	0	0	0	0	0	0	0	0.0299013	0	0	0.034118	0
Bacteria;Proteobacteria;Alphaproteobacteria;Rhizobiales;Xanthobacteraceae;Pseudolabrys;	T1205	0.0138674	0	0	0	0.0454945	0.00258126	0	0	0	0	0	0	0	0.00540687	0	0	0.0624709	0	0	0	0	0.0313152	0	0.704145	0.0703986	0	0.0451727	0	0	0	0	0	0	0.117427	0	0	0	0	0	0	0	0	0	0	0	0.0629277	0	0
Bacteria;Proteobacteria;Alphaproteobacteria;Rhizobiales;Xanthobacteraceae;Starkeya;	T1206	0	0	0	0	0	0	0	0	0	0	0	0	0	0	0	0	0	0	0	0	0	0	0	0	0	0	0	0	0	0	0	0	0.147273	0	0	0	0	0	0	0	0	0	0	0	0	0	0	0
Bacteria;Proteobacteria;Alphaproteobacteria;Rhizobiales;Xanthobacteraceae;Variibacter;	T1207	0.603231	0	0.00115814	0.157349	0.257279	0.0344167	0.000774299	0	0	0.1657	0	0	0	0.00540687	0	0.577916	0.269482	0	0.20275	0.613148	0.732012	0.240084	0	0	0.723406	0	0.425247	0	0.00733568	0	0.0578552	0	0.474545	0.15479	0	0.0173062	0	0	0	0	0.105125	0.1911	0	0	0	0.275309	0.0389921	0
Bacteria;Proteobacteria;Alphaproteobacteria;Rhizobiales;Xanthobacteraceae;uncultured;	T1208	0.702614	0.334117	0	0	0.55064	0.0864721	0.000774299	0	0	0	0	0.109109	0	1.58421	0	0	0.7668	0.604009	0	0.982661	0	0.727209	0.00279681	0.863146	0.538913	0	0.521823	0	0.00733568	0	0.0946721	0	0.396364	0.394983	0	0.0534919	0	0.217253	0	0.568682	0.768725	0.540541	0	0	0	0.361834	0	0
Bacteria;Proteobacteria;Alphaproteobacteria;Rhizobiales;alphaI cluster;	T1209	0.0912936	0	0	0.0925583	0.0831451	0.00645314	0.0061944	0	0.300103	0	0	0	0	0	0	0	0.061246	0	0	0.499452	0	0.107864	0	0	0.0606884	0	0.197825	0	0.0119205	0.199028	0.0142759	0	0	0.0640512	0	0	0	0	0	0	0	0.48048	0	0	0	0.125855	0	0
Bacteria;Proteobacteria;Alphaproteobacteria;Rhizobiales;uncultured;	T1210	0.00115562	0	0	0.00308528	0	0	0.00929159	0	0	0	0	0	0.00482439	0	0	0	0.0428722	0	0	0	0	0.0139179	0	0	0	0	0.0358267	0	0	0	0.000751366	0	0	0.0160128	0	0.0125863	0	0	0	0	0	0	0	0	0	0	0	0
Bacteria;Proteobacteria;Alphaproteobacteria;Rhodobacterales;Rhodobacteraceae;	T1211	0.00346685	0	0.00231629	0	0.00313755	0.000430209	0.0030972	0	0	0	0	0	0	0	0	0	0	0	0	0	0	0	0	0	0.00971015	0	0.00311536	0	0	0	0	0	0	0.0053376	0	0	0	0	0	0	0	0	0	0	0	0	0	0
Bacteria;Proteobacteria;Alphaproteobacteria;Rhodobacterales;Rhodobacteraceae;Aestuariivita;	T1212	0	0	0	0	0	0	0	0	0	0	0	0	0	0	0	0	0	0	0	0	0	0	0	0	0.0242754	0	0	0	0	0	0	0	0	0	0	0	0	0	0	0	0	0	0	0	0	0	0	0
Bacteria;Proteobacteria;Alphaproteobacteria;Rhodobacterales;Rhodobacteraceae;Albimonas;	T1213	0.00115562	0	0.00115814	0	0	0	0	0	0	0	0	0	0	0	0	0	0	0	0	0	0	0	0	0	0	0	0	0	0	0	0	0	0	0	0	0	0	0	0	0	0	0	0	0	0	0	0	0
Bacteria;Proteobacteria;Alphaproteobacteria;Rhodobacterales;Rhodobacteraceae;Albirhodobacter;	T1214	0.00346685	0	0	0	0	0.00344167	0	0	0	0	0	0.00143565	0	0	0	0	0	0	0	0	0	0.00347947	0	0	0.00242754	0	0	0	0	0	0.0105191	0	0	0	0	0	0	0	0	0.0280336	0	0	0	0	0	0	0	0
Bacteria;Proteobacteria;Alphaproteobacteria;Rhodobacterales;Rhodobacteraceae;Amaricoccus;	T1215	0.678346	1.27459	0.00115814	0.259163	0.0847139	0.0628106	0.0015486	0	0.414897	0.469484	0	0.0660398	0	0	0	0.301744	0.0661457	0.408992	0	0.186787	0	0.0313152	0	0	0.439384	0	0.110595	0	0.023841	0	0.0788934	1.02808	0.383636	0.202829	0.557178	0.160476	0	0.00529886	0	0.0280336	0.0394218	0.31668	0	0.149507	0.697649	0.0786596	0.190086	0
Bacteria;Proteobacteria;Alphaproteobacteria;Rhodobacterales;Rhodobacteraceae;Boseongicola;	T1216	0	0	0	0	0	0	0	0	0	0	0	0	0	0	0	0	0	0	0	0	0	0	0	0	0	0	0	0	0	0	0	0	0	0	0	0	0	0	0	0	0	0	0	0	0	0	0	0
Bacteria;Proteobacteria;Alphaproteobacteria;Rhodobacterales;Rhodobacteraceae;Cereibacter;	T1217	0.0138674	0	0.0486421	0	0.00941265	0	0	0	0	0	0	0	0	0	0	0	0	0	0	0	0	0.0208768	0	0	0.0412681	0	0	0	0	0	0	0	0	0	0	0	0	0	0	0	0	0	0	0	0	0.0943916	0	0
Bacteria;Proteobacteria;Alphaproteobacteria;Rhodobacterales;Rhodobacteraceae;Defluviimonas;	T1218	0.00231123	0	0	0	0	0	0	0	0	0	0	0	0	0	0	0	0	0	0	0	0	0	0	0	0	0	0.00155768	0	0	0	0	0	0	0	0	0	0	0	0	0	0	0	0	0	0	0	0	0
Bacteria;Proteobacteria;Alphaproteobacteria;Rhodobacterales;Rhodobacteraceae;Dinoroseobacter;	T1219	0.00115562	0	0	0	0	0	0	0	0	0	0	0	0	0	0	0	0	0	0	0	0	0	0	0	0	0	0	0	0	0	0	0	0	0	0	0	0	0	0	0	0	0	0	0	0	0	0	0
Bacteria;Proteobacteria;Alphaproteobacteria;Rhodobacterales;Rhodobacteraceae;Falsirhodobacter;	T1220	0	0	0	0.172776	0	0	0	0	0	0	0	0	0	0	0	0	0	0	0	0	0	0.00695894	0	0	0	0	0.00311536	0	0	0	0	0	0	0	0	0	0	0	0	0	0	0	0	0	0.957926	0	0	0
Bacteria;Proteobacteria;Alphaproteobacteria;Rhodobacterales;Rhodobacteraceae;Frigidibacter;	T1221	0	0	0	0	0	0.00129063	0	0	0	0	0	0	0	0	0	0	0	0	0	0	0	0	0	0	0	0	0	0	0	0	0	0	0	0	0	0	0	0	0	0	0	0	0	0	0	0	0	0
Bacteria;Proteobacteria;Alphaproteobacteria;Rhodobacterales;Rhodobacteraceae;Gemmobacter;	T1222	0.00577808	0	0	0	0	0.00129063	0	0	0.00163991	0	0	0	0	0	0	0	0	0	0	0	0	0	0	0	0	0	0.00155768	0	0.0128374	0	0	0	0	0	0	0	0	0	0	0	0	0	0	0	0	0	0.0633621	0
Bacteria;Proteobacteria;Alphaproteobacteria;Rhodobacterales;Rhodobacteraceae;Hwanghaeicola;	T1223	0	0	0	0	0	0	0	0	0	0	0	0	0	0	0	0	0	0	0	0	0	0.00347947	0	0	0	0	0	0	0	0	0	0	0	0	0	0	0	0	0	0	0	0	0	0	0	0	0	0
Bacteria;Proteobacteria;Alphaproteobacteria;Rhodobacterales;Rhodobacteraceae;Jannaschia;	T1224	0	0	0.00115814	0	0	0	0	0	0	0	0	0	0	0	0	0	0	0	0	0	0	0	0	0	0	0	0	0	0	0	0	0	0	0	0	0	0	0.598771	0	0	0	0	0.0692275	0	0	0	0	0
Bacteria;Proteobacteria;Alphaproteobacteria;Rhodobacterales;Rhodobacteraceae;Jhaorihella;	T1225	0	0	0	0	0	0	0.0015486	0	0	0	0	0	0	0	0	0	0	0	0	0	0	0	0	0	0	0	0	0	0	0	0	0	0	0	0	0	0	0	0	0	0	0	0	0	0	0	0	0
Bacteria;Proteobacteria;Alphaproteobacteria;Rhodobacterales;Rhodobacteraceae;Ketogulonicigenium;	T1226	0.0219567	0	0	0	0.0125502	0	0.0015486	0	0	0	0	0	0	0	0	0	0	0	0	0	0	0	0	0	0.0121377	0	0.0825571	0	0	0	0.000751366	0	0	0.0160128	0	0	0	0	0	0	0.0262812	0	0	0	0	0	0	0
Bacteria;Proteobacteria;Alphaproteobacteria;Rhodobacterales;Rhodobacteraceae;Labrenzia;	T1227	0	0	0	0	0	0	0	0	0	0	0	0	0	0	0	0	0	0	0	0	0	0	0	0	0	0	0	0	0	0	0	0	0	0	0	0	0	0	0	0	0	0	0	0	0	0	0	0
Bacteria;Proteobacteria;Alphaproteobacteria;Rhodobacterales;Rhodobacteraceae;Loktanella;	T1228	0.00115562	0	0	0	0	0	0.0030972	0	0	0	0	0	0	0	0	0.00255715	0	0	0	0	0	0	0	0	0	0	0	0	0	0	0	0	0	0	0	0	0	0	0	0	0	0	0	0	0	0	0	0
Bacteria;Proteobacteria;Alphaproteobacteria;Rhodobacterales;Rhodobacteraceae;Oceanicella;	T1229	0	0	0	0	0	0.00215105	0	0	0	0	0	0	0	0	0	0	0	0	0	0	0	0	0	0	0	0	0	0	0	0	0	0	0	0	0	0	0	0	0	0	0	0	0	0	0	0	0	0
Bacteria;Proteobacteria;Alphaproteobacteria;Rhodobacterales;Rhodobacteraceae;Oceaniovalibus;	T1230	0.00115562	0	0	0	0	0	0	0	0	0	0	0	0	0	0	0	0	0	0	0	0	0.00347947	0	0	0	0	0.00623072	0	0	0	0	0	0	0	0	0	0	0	0.145926	0	0	0	0	0	0	0	0	0
Bacteria;Proteobacteria;Alphaproteobacteria;Rhodobacterales;Rhodobacteraceae;Oceanobacterium;	T1231	0	0	0.00115814	0	0	0	0	0	0	0	0	0	0	0	0	0	0	0	0	0	0	0	0	0	0	0	0	0	0	0	0	0	0	0	0	0	0	0	0	0	0	0	0	0	0	0	0	0
Bacteria;Proteobacteria;Alphaproteobacteria;Rhodobacterales;Rhodobacteraceae;Paracoccus;	T1232	0.506159	0	1.09908	0.950265	0.170996	0.00774377	0.454514	3.25279	0.54281	0.690417	0	0.0890101	1.10961	0.91376	0.00506201	1.32205	0.0281732	0.482124	0.749664	0.442604	0	0.121781	0.685219	0	0.298587	0	0.339574	0.546686	0.118288	0.657855	0.0187841	4.14548	0.56	0.165466	0.404404	0.0393323	0	1.28762	0	0.720865	0.197109	0.44226	0.906712	1.05651	0.584952	0.228113	0.360677	0
Bacteria;Proteobacteria;Alphaproteobacteria;Rhodobacterales;Rhodobacteraceae;Phaeobacter;	T1233	0	0	0	0	0	0	0	0	0	0	0	0	0	0	0	0	0	0	0	0	0	0	0	0	0	0	0	0	0	0	0	0	0	0	0	0	0	0	0	0	0	0	0	0	0	0	0	0
Bacteria;Proteobacteria;Alphaproteobacteria;Rhodobacterales;Rhodobacteraceae;Planktotalea;	T1234	0	0	0	0	0	0	0	0	0	0	0	0	0	0	0	0	0	0	0	0	0	0	0	0	0	0	0	0	0	0	0	0	0	0	0	0	0	0	0	0	0	0	0	0	0	0	0	0
Bacteria;Proteobacteria;Alphaproteobacteria;Rhodobacterales;Rhodobacteraceae;Pontibaca;	T1235	0	0	0	0	0.0109814	0	0.000774299	0	0	0	0	0	0	0	0	0	0	0	0	0	0	0	0	0	0	0	0	0	0	0	0	0	0	0.0106752	0	0	0	0	0	0	0	0	0	0	0	0	0	0
Bacteria;Proteobacteria;Alphaproteobacteria;Rhodobacterales;Rhodobacteraceae;Pseudorhodobacter;	T1236	0	0	0	0	0	0	0	0	0	0	0	0	0	0	0	0	0	0	0	0	0	0	0	0	0	0	0.00623072	0	0	0	0.0022541	0	0	0	0	0	0	0	0	0	0	0	0	0	0	0.0550617	0	0
Bacteria;Proteobacteria;Alphaproteobacteria;Rhodobacterales;Rhodobacteraceae;Pseudoruegeria;	T1237	0	0	0	0	0	0	0	0	0	0	0	0	0	0	0	0	0	0	0	0	0	0	0	0	0	0	0	0	0	0	0	0	0	0	0	0	0	0	0	0	0	0	0	0	0	0	0	0
Bacteria;Proteobacteria;Alphaproteobacteria;Rhodobacterales;Rhodobacteraceae;Rhodobacter;	T1238	0.427578	0	0.179512	0.0185117	0.191391	0.0219407	0.151763	0	0.621525	0.441867	0.809672	0	0	0.243309	0	0.0051143	0.0526716	0	0.206157	0.13806	0	0.121781	0	0	0.213623	0	0.294402	0	0.0302597	0	0.01653	0	0.309091	0.288231	0.166255	0.0833845	0.534836	0	0.74714	0	0.387648	0	0.75306	0.30898	0	0.133721	0	0.248728
Bacteria;Proteobacteria;Alphaproteobacteria;Rhodobacterales;Rhodobacteraceae;Rhodovulum;	T1239	0.00808931	0	0.00115814	0	0.00313755	0.00301147	0.0061944	0	0.00163991	0	0	0	0	0	0	0	0.00244984	0	0	0.00406058	0.00198377	0.00695894	0	0	0.00485508	0	0.0155768	0	0.00091696	0	0.00150273	0	0	0.0160128	0	0	0.00477532	0	0	0	0	0	0	0	0	0	0	0
Bacteria;Proteobacteria;Alphaproteobacteria;Rhodobacterales;Rhodobacteraceae;Roseobacter clade CHAB-I-5 lineage;	T1240	0.00115562	0	0	0	0	0	0	0	0	0	0	0	0	0	0	0	0	0	0	0	0	0	0	0	0	0	0	0	0	0	0	0	0	0	0	0	0	0	0	0	0	0	0	0	0	0	0	0
Bacteria;Proteobacteria;Alphaproteobacteria;Rhodobacterales;Rhodobacteraceae;Roseobacter clade NAC11-7 lineage;	T1241	0	0	0	0	0	0	0	0	0	0	0	0	0	0	0	0	0	0	0	0	0	0	0	0	0	0	0	0	0	0	0	0	0	0	0	0	0	0	0	0	0	0	0	0	0	0	0	0
Bacteria;Proteobacteria;Alphaproteobacteria;Rhodobacterales;Rhodobacteraceae;Roseobacter;	T1242	0	0	0	0	0	0	0	0	0	0	0	0	0	0	0	0	0	0	0	0	0	0	0	0	0	0	0	0	0	0	0	0	0	0	0	0	0	0	0	0	0	0	0	0	0	0	0	0
Bacteria;Proteobacteria;Alphaproteobacteria;Rhodobacterales;Rhodobacteraceae;Roseovarius;	T1243	0.00462246	0	0.0393769	0	0.00470633	0	0.00929159	0	0.00163991	0	0	0	0	0	0	0	0	0	0	0	0	0.0104384	0	0	0.00485508	0	0.0311536	0	0.00275088	0	0.00300546	0	0.00181818	0.0106752	0	0.00157329	0	0	0.00194568	0	0	0	0	0	0	0.0157319	0	0
Bacteria;Proteobacteria;Alphaproteobacteria;Rhodobacterales;Rhodobacteraceae;Rubellimicrobium;	T1244	0.24499	0	1.5137	1.19092	0.232179	0.0137667	0.786688	1.25107	1.11678	0	0	0.129208	0.675415	0.459584	2.58162	1.57265	0.0489968	0	1.49422	0.649693	0.978	0.0139179	2.17312	0.837592	0.196631	0	0.10748	2.26201	0.0889451	1.12884	0.0278005	0.342693	1.01818	0.480384	0	0.265886	1.65226	0	2.26088	0.00400481	0.236531	0.551461	0.724356	0	0	0.0707937	0.516645	0.361786
Bacteria;Proteobacteria;Alphaproteobacteria;Rhodobacterales;Rhodobacteraceae;Salinihabitans;	T1245	0	0	0	0	0	0	0.000774299	0	0	0	0	0	0	0	0	0	0	0	0	0	0	0	0	0	0	0	0	0	0	0	0	0	0	0	0	0	0	0	0	0	0	0	0	0	0	0	0	0
Bacteria;Proteobacteria;Alphaproteobacteria;Rhodobacterales;Rhodobacteraceae;Sedimentitalea;	T1246	0	0	0	0	0	0	0	0	0	0	0	0	0	0	0	0	0	0	0	0	0	0	0	0	0	0	0	0	0	0	0	0	0	0	0	0	0	0	0	0	0	0	0	0	0	0	0	0
Bacteria;Proteobacteria;Alphaproteobacteria;Rhodobacterales;Rhodobacteraceae;Stappia;	T1247	0	0	0	0	0	0	0.000774299	0	0	0	0	0	0	0	0	0	0	0	0	0	0	0.00347947	0	0	0	0	0	0	0	0	0	0	0	0	0	0	0	0	0	0	0	0	0	0	0	0	0	0
Bacteria;Proteobacteria;Alphaproteobacteria;Rhodobacterales;Rhodobacteraceae;Sulfitobacter;	T1248	0	0	0	0.16352	0	0	0	0	0	0	0	0	0	0	0	0	0	0	0	0	0	0	0	0	0	0	0	0	0	0	0	0	0	0	0	0	0	0	0	0	0	0	0	0	0	0	0	0
Bacteria;Proteobacteria;Alphaproteobacteria;Rhodobacterales;Rhodobacteraceae;Tabrizicola;	T1249	0.00577808	0	0.00115814	0	0.00156878	0.00172084	0.0023229	0	0	0	0	0	0	0	0	0	0.00489968	0	0	0	0	0.00347947	0	0	0	0	0.00311536	0	0	0	0.000751366	0	0	0.0106752	0	0	0	0	0	0	0	0	0	0	0	0.00786596	0	0
Bacteria;Proteobacteria;Alphaproteobacteria;Rhodobacterales;Rhodobacteraceae;Thalassobius;	T1250	0	0	0	0	0	0	0	0	0	0	0	0	0	0	0	0	0	0	0	0	0	0	0	0	0	0	0	0	0	0	0	0	0	0	0	0	0	0	0	0	0	0	0	0	0	0	0	0
Bacteria;Proteobacteria;Alphaproteobacteria;Rhodobacterales;Rhodobacteraceae;Thioclava;	T1251	0.00231123	0	0.00115814	0	0	0	0	0	0	0	0	0	0	0	0	0	0	0	0	0	0	0	0	0	0	0	0	0	0	0	0	0	0	0	0	0	0	0	0	0	0	0	0	0	0	0	0	0
Bacteria;Proteobacteria;Alphaproteobacteria;Rhodobacterales;Rhodobacteraceae;Tropicimonas;	T1252	0.0208011	0	0	0	0	0	0	0	0	0	0	0	0	0	0	0	0	0	0	0	0	0	0	0	0	0	0	0	0	0	0	0	0	0	0	0	0	0	0	0	0	0	0.00168848	0	0	0	0	0
Bacteria;Proteobacteria;Alphaproteobacteria;Rhodobacterales;Rhodobacteraceae;Wenxinia;	T1253	0.00115562	0	0	0	0.00156878	0	0	0	0	0	0	0	0	0	0	0	0	0	0	0	0	0	0	0	0	0	0	0	0	0	0	0	0	0	0	0	0	0	0	0	0	0	0	0	0	0	0	0
Bacteria;Proteobacteria;Alphaproteobacteria;Rhodobacterales;Rhodobacteraceae;uncultured;	T1254	0.474958	0	0.00463258	0.145008	0.0941265	0.018499	0.030972	0.77209	0	0.101261	0	0.0330199	0	0	0	0	0.0636958	0.666306	0.0732626	0.519755	0.501895	0.167015	0	0	0.123804	0	0.202499	0	0.0137544	0	0.061612	0	0.0654545	0.176141	0	0.105411	0	0.445104	0.00194568	0.260312	0.0919842	0.0273	0	0.259145	0	0.235979	0	0
Bacteria;Proteobacteria;Alphaproteobacteria;Rhodospirillales;AKYH478;	T1255	0	0	0	0	0	0	0	0	0	0	0	0	0	0	0	0	0	0	0	0	0	0	0	0	0	0	0.00311536	0	0	0	0	0	0	0.0106752	0	0	0	0	0	0	0	0	0	0	0	0	0	0
Bacteria;Proteobacteria;Alphaproteobacteria;Rhodospirillales;Acetobacteraceae;	T1256	0	0	0	0	0	0.000430209	0	0	0	0	0	0	0	0	0	0	0	0	0	0	0	0	0	0	0	0	0	0	0	0	0	0	0	0	0	0	0	0	0	0	0	0	0	0	0	0	0	0
Bacteria;Proteobacteria;Alphaproteobacteria;Rhodospirillales;Acetobacteraceae;Acidicaldus;	T1257	0	0	0	0	0	0	0	0	0	0	0	0	0	0	0	0	0.0342978	0	0	0	0	0	0	0	0	0	0	0	0	0	0	0	0	0	0	0	0	0	0	0	0	0	0	0	0.662767	0	0	0
Bacteria;Proteobacteria;Alphaproteobacteria;Rhodospirillales;Acetobacteraceae;Acidiphilium;	T1258	0.284281	0	0	0	0.07687	0.0232313	0.0301977	0	0.00163991	1.20593	0	0	0	0	0	0	0.0208236	0	0	0	0	0.0730689	0	0	0.30587	0.00249881	0.0576342	0	0.0275088	0	0.053347	0	0	0.282893	0	0.0833845	0.544387	0.13777	0	0	0.0394218	0.4095	0	0	0.0080498	0	0.891943	0.0565291
Bacteria;Proteobacteria;Alphaproteobacteria;Rhodospirillales;Acetobacteraceae;Acidisphaera;	T1259	0	0	0	0	0	0.000430209	0	0	0	0	0	0	0	0	0	0	0.00122492	0	0	0	0	0.00347947	0	0	0	0	0	0	0	0	0	0	0	0	0	0	0	0	0	0	0	0	0	0	0	0	0	0
Bacteria;Proteobacteria;Alphaproteobacteria;Rhodospirillales;Acetobacteraceae;Acidocella;	T1260	0	0	0	0	0	0	0	0	0	0	0	0	0	0	0	0	0	0	0	0	0	0	0	0	0	0	0.00155768	0	0	0	0	0	0	0	0	0	0	0	0	0	0	0	0	0	0	0	0.26807	0
Bacteria;Proteobacteria;Alphaproteobacteria;Rhodospirillales;Acetobacteraceae;Asaia;	T1261	0	0	0	0	0	0	0	0	0	0	0	0	0	0	0	0	0	0	0	0	0	0	0	0	0.00242754	0	0	0	0	0	0	0	0	0	0	0	0	0	0	0	0	0	0	0	0	0	0	0
Bacteria;Proteobacteria;Alphaproteobacteria;Rhodospirillales;Acetobacteraceae;Belnapia;	T1262	0.0312016	0	0	0	0	0	0.0123888	0	0	0.340606	0	0	0	0.583942	0	0	0	0	0	0	0	0	0	0	0	0	0	0	0	0	0	0	0	0.101414	0	0	0	0	0	0	0	0	0	0	0	0.0471958	0	0
Bacteria;Proteobacteria;Alphaproteobacteria;Rhodospirillales;Acetobacteraceae;Craurococcus;	T1263	0	0	0.184145	0.271504	0	0.00301147	0.167249	0	0.00491973	0.00920556	0	0.0430694	0	0	0	0.465402	0	0	0.68492	0	0	0.00347947	0	2.93299	0.0534058	0	0.0140191	0	0.022007	0.357034	0.00150273	0	0	0.0320256	0	0.182502	0	0	0.268503	0	0.0328515	0	0	0	4.11345	0	0.852951	0.531374
Bacteria;Proteobacteria;Alphaproteobacteria;Rhodospirillales;Acetobacteraceae;Endobacter;	T1264	0	0	0	0	0	0	0	0	0	0	1.05368	0	0	0	0	0	0	0	0	0	0	0	0	0	0	0	0	0	0	0	0	0	0	0	0	0	0	0	0	0	0	0	0	0	0	0	0	0
Bacteria;Proteobacteria;Alphaproteobacteria;Rhodospirillales;Acetobacteraceae;Paracraurococcus;	T1265	0	0	0	0	0	0	0	0	0	0	0	0	0	0	0	0	0	0	0	0	0	0	0	0	0	0	0	0	0	0	0	0	0	0	0	0	0	0	0	0	0	0	0	0	0	0	0	0
Bacteria;Proteobacteria;Alphaproteobacteria;Rhodospirillales;Acetobacteraceae;Rhodopila;	T1266	0	0	0	0	0	0	0	0	0	0	0	0	0	0	0	0	0.00122492	0	0	0	0	0	0	0	0	0	0.00311536	0	0	0	0	0	0	0.0053376	0	0	0	0	0	0	0	0	0	0	0	0	0	0
Bacteria;Proteobacteria;Alphaproteobacteria;Rhodospirillales;Acetobacteraceae;Rhodovarius;	T1267	0	0	0.0625398	0	0	0	0	0	0	0	0	0	0	0	0	0	0	0	0	0	0	0	0	0	0	0	0	0	0	0	0	0	0	0.0106752	0	0	0	0	0	0	0	0	0	0	0	0	0	0
Bacteria;Proteobacteria;Alphaproteobacteria;Rhodospirillales;Acetobacteraceae;Rhodovastum;	T1268	0	0	0	0	0	0	0	0	0	0	0	0	0	0	0	0	0.00122492	0	0	0	0	0	0	0	0	0	0.0186922	0	0	0	0.00375683	0	0	0	0	0	0	0	0	0	0	0	0	0	0	0	0	0
Bacteria;Proteobacteria;Alphaproteobacteria;Rhodospirillales;Acetobacteraceae;Roseococcus;	T1269	0	0	0.176038	0	0	0	0.0511038	0	0	0.0920556	0	0	0	0	0	0	0	0	0.0085189	0	0	0.00347947	0	0	0.0461232	0	0	0.154498	0	0	0.00300546	0	0	0	0	0	0	0	0	0	0	0	0	0	0	0	0	0
Bacteria;Proteobacteria;Alphaproteobacteria;Rhodospirillales;Acetobacteraceae;Roseomonas;	T1270	0.153697	0	0.221206	0.27459	0.00313755	0.00774377	0.0681384	0.77209	1.24469	0.202522	1.70253	0.175149	0.525859	0.329819	0	0.452616	0.0734952	0.178765	0.0647437	0.434482	0	0.06611	0.688016	1.17263	0.14808	0	0.0872301	0	0.0201731	0	0.0202869	0	0.498182	0.128102	0.606605	0.218688	0.768827	0.254345	0	0	0	0.33852	0.224567	0.0797369	0	0.0471958	0.672613	0.395704
Bacteria;Proteobacteria;Alphaproteobacteria;Rhodospirillales;Acetobacteraceae;Rubritepida;	T1271	0.0196455	0	0.296485	0	0.0219629	0.00559272	0.106853	0	0	0	0	0	0	0	0.0607441	0	0	0.219393	0.267494	0	0	0.00347947	0	0	0.0703986	0	0.00934609	0	0.0045848	0	0.00150273	0	0	0.0213504	0	0	0	0.18546	0	0	0	0	0	0.289046	0	0	0	0
Bacteria;Proteobacteria;Alphaproteobacteria;Rhodospirillales;Acetobacteraceae;uncultured;	T1272	0.136363	0	0.0972842	0.0740466	0.130208	0.0228011	0.0301977	0	0	0.837706	0	0.0330199	0	0	0.637813	0.240372	0.328278	0	0.109042	0.657815	0	0.173974	0	0	0.14808	0	0.264806	0	0.022007	0.188393	0.0270492	0	0	0.330931	0	0.0503453	0	0.18546	0	0	0.197109	0	0	0	0.39444	0.361834	0.180338	0.0113058
Bacteria;Proteobacteria;Alphaproteobacteria;Rhodospirillales;B79;	T1273	0	0	0	0	0	0	0	0	0	0	0	0	0	0	0	0	0	0	0	0	0	0	0	0	0	0	0.0186922	0	0	0	0	0	0	0	0	0	0	0	0	0	0	0	0	0	0	0	0	0
Bacteria;Proteobacteria;Alphaproteobacteria;Rhodospirillales;DA111;	T1274	0.25308	0	0	0	0.0878514	0.00731356	0	0	0	0	0	0.024406	0	0	0	0	0.243759	0	0	0.223332	0	0.292276	0	0	0.0436957	0	0.115268	0	0.0091696	0	0.0105191	0	0	0.101414	0	0.0393323	0	0	0	0	0.151117	0	0	0	0	0.204515	0.0633621	0
Bacteria;Proteobacteria;Alphaproteobacteria;Rhodospirillales;I-10;	T1275	0	0	0	0	0.0062751	0.000430209	0	0	0	0	0	0	0	0	0	0	0.00122492	0	0	0	0	0.0139179	0	0	0	0	0.0124614	0	0	0	0	0	0	0.0053376	0	0	0	0	0	0	0	0	0	0	0	0	0	0
Bacteria;Proteobacteria;Alphaproteobacteria;Rhodospirillales;JG37-AG-20;	T1276	0.0531583	0	0	0	0	0.00172084	0.000774299	0	0	0	0	0	0	0	0	0	0	0	0	0	0	0.0173974	0	0	0	0	0.0233652	0	0	0	0.00826502	0	0	0	0	0	0	0	0	0	0	0	0	0	0	0	0	0
Bacteria;Proteobacteria;Alphaproteobacteria;Rhodospirillales;KCM-B-15;	T1277	0	0	0	0	0	0	0	0	0	0	0	0	0	0	0	0	0	0	0	0	0	0.00347947	0	0	0	0	0	0	0	0	0	0	0	0	0	0	0	0	0	0	0	0	0	0	0	0	0	0
Bacteria;Proteobacteria;Alphaproteobacteria;Rhodospirillales;MNC12;	T1278	0	0	0	0	0	0	0	0	0	0	0	0	0	0	0	0	0	0	0	0	0	0.0139179	0	0	0	0	0	0	0	0	0	0	0	0	0	0	0	0	0	0	0	0	0	0	0	0	0	0
Bacteria;Proteobacteria;Alphaproteobacteria;Rhodospirillales;MND8;	T1279	0	0	0	0	0	0	0	0	0	0	0	0	0	0	0	0	0	0	0	0	0	0.00695894	0	0	0	0	0	0	0	0	0	0	0	0	0	0	0	0	0	0	0	0	0	0	0	0	0	0
Bacteria;Proteobacteria;Alphaproteobacteria;Rhodospirillales;MSB-1E8;	T1280	0	0	0	0	0	0	0	0	0	0.460278	0	0.0502476	0	0	0	0	0.0220486	0	0	0	0	0.0139179	0	0	0	0	0	0	0.0110035	0	0.00525956	0	0	0.026688	0	0	0	0	0	0	0.0394218	0	0	0	0	0	0	0
Bacteria;Proteobacteria;Alphaproteobacteria;Rhodospirillales;Rhodospirillaceae;Azospirillum;	T1281	0	0	0	0	0.00156878	0	0	0	0	0	0	0	0	0	0	0	0	0	0	0	0	0	0	0	0	0	0	0	0	0	0	0	0	0.0053376	0	0	0	0	0	0	0.0525624	0	0	0	0	0	0	0
Bacteria;Proteobacteria;Alphaproteobacteria;Rhodospirillales;Rhodospirillaceae;Defluviicoccus;	T1282	0.0728038	0	0	0	0.090989	0.0116157	0	1.0795	0	0.1657	0	0	0	0.540687	0	0	0.0636958	0	0	0.442604	0	0.0452331	0	0	0.121377	0	0.0700956	0	0	0	0.0202869	0.563785	0	0.128102	0.467311	0.0582118	0.119383	0.169563	0	0	0.131406	0	0	0	0	0	0	0
Bacteria;Proteobacteria;Alphaproteobacteria;Rhodospirillales;Rhodospirillaceae;Dongia;	T1283	0.00115562	0	0.00115814	0	0	0	0	0	0	0	0	0	0	0	0	0	0.0587961	0	0.00170378	0	0	0.0521921	0	0	0.00242754	0	0.0186922	0	0	0	0	0	0	0	0	0	0	0.00529886	0	0	0	0	0	0	0	0	0	0
Bacteria;Proteobacteria;Alphaproteobacteria;Rhodospirillales;Rhodospirillaceae;Haematospirillum;	T1284	0	0	0	0	0	0	0	0	0	0	0	0	0	0	0	0	0	0	0	0	0	0	0	0	0	0	0	0	0	0	0	0	0	0	0	0	0	0	0	0	0	0	0	0	0	0	0	0
Bacteria;Proteobacteria;Alphaproteobacteria;Rhodospirillales;Rhodospirillaceae;Inquilinus;	T1285	0	0	0	0	0	0	0	0	0	0	0	0	0	0	0	0	0	0	0	0	0	0	0	0	0	0	0.0077884	0	0	0	0	0	0	0	0	0	0	0	0	0	0	0	0	0	0	0	0	0
Bacteria;Proteobacteria;Alphaproteobacteria;Rhodospirillales;Rhodospirillaceae;Magnetospirillum;	T1286	0	0	0	0	0	0	0	0	0	0	0	0	0	0	0	0	0.00122492	0	0	0	0	0	0	0	0	0	0	0	0	0	0	0	0	0	0	0	0	0	0	0	0	0	0	0	0	0	0	0
Bacteria;Proteobacteria;Alphaproteobacteria;Rhodospirillales;Rhodospirillaceae;Skermanella;	T1287	0.0635588	0	0.160982	0.246822	0.114521	0.00344167	0.0495552	0.150129	0.836353	0.41425	0	0.134951	0	0	0	0.317087	0.351552	0	0	0	0	0.13222	0	0	0.118949	0	0.0841148	0.261459	0.0568515	0	0.0285519	0	0.347273	0.464371	0	0.00314658	0	0	0	2.43893	0.236531	0	0	0	0	0.291041	0.112102	0
Bacteria;Proteobacteria;Alphaproteobacteria;Rhodospirillales;Rhodospirillaceae;Telmatospirillum;	T1288	0	0	0	0	0	0	0	0	0	0	0	0	0	0	0	0	0	0	0	0	0	0	0	0	0	0	0	0	0	0	0	0	0	0	0	0	0	0	0	0	0	0	0	0	0	0	0	0.180893
Bacteria;Proteobacteria;Alphaproteobacteria;Rhodospirillales;Rhodospirillaceae;uncultured;	T1289	0.0739594	0	0	0	0	0.00258126	0.0046458	0	0	0	0	0	0	0	0	0	0.0673706	0	0	0	0	0.0835073	0	0	0.00728261	0	0.0607496	0	0.022007	0	0.0022541	0	0	0.0106752	0	0	0	0	0	0.62475	0.0394218	0	0	0	0	0	0	0
Bacteria;Proteobacteria;Alphaproteobacteria;Rhodospirillales;Rhodospirillales Incertae Sedis;Candidatus Alysiosphaera;	T1290	0.224189	0	0	0.0370233	0.145896	0.0167782	0.0255519	0	0.195149	0.598361	0	0	0.574103	0	0	0.161101	0.178838	0	0.110746	0.239574	0	0.149617	0	0	0.242754	0	0.0747687	0	0.0119205	0	0.0668715	0.187928	0	0.341607	0.548191	0.0723714	0	0.317931	0	0.728875	0.407359	0.33852	0	0	0	0.220247	0	0
Bacteria;Proteobacteria;Alphaproteobacteria;Rhodospirillales;Rhodospirillales Incertae Sedis;Geminicoccus;	T1291	0	0	0.0231629	0	0	0	0	0	0	0	0	0	0	0	0	0	0	0	0	0	0	0	0	0	0	0	0.0747687	0	0	0.15041	0	0	0	0.026688	0	0	0	0	0	0	0	0	0	0	0	0.0707937	0	0
Bacteria;Proteobacteria;Alphaproteobacteria;Rhodospirillales;Rhodospirillales Incertae Sedis;Reyranella;	T1292	0.279659	1.2251	0	0.435024	0.142759	0.0111854	0.0178089	0	0.578888	0.552334	1.05923	0.0890101	0.328059	0.546094	0.121488	0.219915	0.222935	0.130011	0.36972	0.909571	2.04329	0.187891	0	0.732538	0.337428	0.262375	0.225864	0.0554609	0	0.328168	0.0210382	1.83507	0.487273	0.0427008	0	0.13845	0.706748	0.0900805	0	1.23348	0.21025	0.37128	0	0.428586	0	0.0707937	0.180338	0.305257
Bacteria;Proteobacteria;Alphaproteobacteria;Rickettsiales;Anaplasmataceae;Candidatus Xenohaliotis;	T1293	0	0	0	0	0	0	0	0	0	0	0	0	0	0	0	0	0	0	0	0	0	0	0	0	0	0	0	0	0	0	0	0	0	0	0	0	0	0	0	0	0	0	0	0	0	0	0	0
Bacteria;Proteobacteria;Alphaproteobacteria;Rickettsiales;Holosporaceae;	T1294	0	0	0	0	0	0	0	0	0	0	0	0	0	0	0	0	0	0	0	0	0	0	0	0	0	0	0	0	0	0	0	0	0	0	0	0	0	0	0	0	0	0	0	0	0	0	0	0
Bacteria;Proteobacteria;Alphaproteobacteria;Rickettsiales;Holosporaceae;Candidatus Gortzia;	T1295	0	0	0	0	0	0	0	0	0	0	0	0	0	0	0	0	0	0	0	0	0	0	0	0	0	0	0	0	0	0	0	0	0	0	0	0	0	0	0	0	0	0	0	0	0	0	0	0
Bacteria;Proteobacteria;Alphaproteobacteria;Rickettsiales;Holosporaceae;Holospora;	T1296	0	0	0	0	0	0	0	0	0	0	0	0	0	0	0	0	0	0	0	0	0	0	0	0	0	0	0	0	0	0	0	0	0	0	0	0	0	0	0	0	0	0	0	0	0	0	0	0
Bacteria;Proteobacteria;Alphaproteobacteria;Rickettsiales;Holosporaceae;uncultured;	T1297	0	0	0	0	0	0	0	0	0	0	0	0	0	0	0	0	0	0	0	0	0	0.00695894	0	0	0.031558	0	0.0140191	0	0	0	0	0	0	0	0	0	0	0	0	0	0	0	0	0	0	0	0	0
Bacteria;Proteobacteria;Alphaproteobacteria;Rickettsiales;LR A2-29;	T1298	0	0	0	0	0	0	0	0	0	0	0	0	0	0	0	0	0	0	0	0	0	0	0	0	0	0	0	0	0	0	0	0	0	0	0	0	0	0	0	0	0	0	0	0	0	0	0	0
Bacteria;Proteobacteria;Alphaproteobacteria;Rickettsiales;LWSR-14;	T1299	0.0577808	0	0	0	0	0	0	0	0	0	0	0	0	0	0	0	0.0293981	0	0.26579	0	0	0	0	0	0	0	0	0	0	0	0	0	0	0	0	0	0	0	0	0	0	0	0	0	0	0	0	0
Bacteria;Proteobacteria;Alphaproteobacteria;Rickettsiales;RB446;	T1300	0	0	0	0	0	0	0	0	0	0.230139	0	0	0	0	0	0	0	0	0	0	0	0	0	0	0	0	0	0	0	0	0	0	0	0	0	0	0	0	0	0	0	0	0	0	0	0	0	0
Bacteria;Proteobacteria;Alphaproteobacteria;Rickettsiales;Rickettsiaceae;Candidatus Arcanobacter;	T1301	0	0	0	0	0	0	0.000774299	0	0	0	0	0	0	0	0	0	0	0	0	0	0	0	0	0	0	0	0	0	0	0	0	0	0	0	0	0	0	0	0	0	0	0	0	0	0	0	0	0
Bacteria;Proteobacteria;Alphaproteobacteria;Rickettsiales;Rickettsiaceae;Candidatus Gigarickettsia;	T1302	0	0	0	0	0	0	0	0	0	0	0	0	0	0	0	0	0	0	0	0	0	0	0	0	0	0	0	0	0	0	0	0	0	0	0	0	0	0	0	0	0	0	0	0	0	0	0	0
Bacteria;Proteobacteria;Alphaproteobacteria;Rickettsiales;Rickettsiaceae;Orientia;	T1303	0	0	0	0	0	0	0	0	0	0	0	0	0	0	0	0	0	0	0	0	0	0	0	0	0	0	0	0	0	0	0	0	0	0	0	0	0	0	0	0	0	0	0	0	0	0	0	0
Bacteria;Proteobacteria;Alphaproteobacteria;Rickettsiales;Rickettsiaceae;Rickettsia;	T1304	0	0	0	0	0	0	0	0	0	0	0	0	0	0	0	0	0	0	0	0	0	0	0	0	0	0	0	0	0	0	0	0	0	0	0	0	0	0	0	0	0	0	0	0	0	0	0	0
Bacteria;Proteobacteria;Alphaproteobacteria;Rickettsiales;Rickettsiaceae;uncultured;	T1305	0	0	0	0	0.014119	0	0.0263262	0	0	0	0	0	0	0	0	0	0	0	0.350979	0	0	0	0	0	0	0	0.00934609	0	0	0	0	0	0	0	0	0	0	0.153667	0	0	0	0	0	0	0	0	0	0
Bacteria;Proteobacteria;Alphaproteobacteria;Rickettsiales;Rickettsiales Incertae Sedis;Candidatus Captivus;	T1306	0	0	0	0	0	0	0	0	0	0	0	0	0	0	0	0	0	0	0	0	0	0	0	0	0	0	0	0	0	0	0	0	0	0	0	0	0	0	0	0	0	0	0	0	0	0	0	0
Bacteria;Proteobacteria;Alphaproteobacteria;Rickettsiales;Rickettsiales Incertae Sedis;Candidatus Midichloria;	T1307	0	0	0	0	0	0	0	0	0	0	0	0	0	0	0	0	0	0	0	0	0	0	0	0	0	0	0	0	0	0	0	0	0	0	0	0	0	0	0	0	0	0	0	0	0	0	0.0633621	0
Bacteria;Proteobacteria;Alphaproteobacteria;Rickettsiales;Rickettsiales Incertae Sedis;Candidatus Odyssella;	T1308	0	0	0	0	0	0.00301147	0	0	0	0	0	0	0	0	0	0	0	0	0.136302	0	0	0.00347947	0	0	0	0	0	0	0	0	0	0	0	0.026688	0	0	0	0	0	0	0.131406	0	0	0	0	0	0.102354	0
Bacteria;Proteobacteria;Alphaproteobacteria;Rickettsiales;Rickettsiales Incertae Sedis;uncultured;	T1309	0	0	0	0	0	0	0	0	0	0	0	0	0	0	0	0	0.0318479	0	0	0	0	0.0173974	0	0	0	0	0.0280383	0	0	0	0	0	0	0.0106752	0	0	0	0	0	0	0	0	0	0	0	0	0	0
Bacteria;Proteobacteria;Alphaproteobacteria;Rickettsiales;SM2D12;	T1310	0	0	0	0	0.00784388	0	0	0	0.018039	0	0	0	0	0	0	0	0.0269482	0	0	0	0	0.0417537	0	0	0.0218478	0	0.0794417	0	0	0	0	0	0	0.0053376	0	0	0	0	0	0	0.0328515	0	0	0	0	0.00786596	0	0
Bacteria;Proteobacteria;Alphaproteobacteria;Rickettsiales;TK34;	T1311	0	0	0	0	0	0	0	0	0	0	0	0	0	0	0	0	0	0	0	0	0	0.00347947	0	0	0	0	0	0	0	0	0	0	0	0	0	0	0	0	0	0	0	0	0	0	0	0	0	0
Bacteria;Proteobacteria;Alphaproteobacteria;Rickettsiales;[Caedibacter] caryophilus group;	T1312	0	0	0	0	0	0	0	0	0	0	0	0	0	0	0	0	0	0	0	0	0	0	0	0	0	0	0	0	0	0	0	0	0	0	0	0	0	0	0	0	0	0	0	0	0	0	0	0
Bacteria;Proteobacteria;Alphaproteobacteria;Rickettsiales;bac2nit3;	T1313	0	0	0	0	0	0	0	0	0	0	0	0	0	0	0	0	0	0	0	0	0	0	0	0	0	0	0	0	0	0	0	0	0	0.0106752	0	0	0	0	0	0	0	0	0	0	0	0	0	0
Bacteria;Proteobacteria;Alphaproteobacteria;Rickettsiales;uncultured;	T1314	0	0	0	0	0	0	0	0	0	0	0	0	0	0	0	0	0	0	0	0	0	0	0	0	0	0	0	0	0	0	0	0	0	0.0106752	0	0	0	0	0	0	0	0	0	0	0	0	0	0
Bacteria;Proteobacteria;Alphaproteobacteria;Sphingomonadales;	T1315	0	0	0	0	0.048632	0	0	0	0	0	0	0	0	0	0	0	0.0330728	0	0	0	0	0	0	0	0.0364131	0	0.0109038	0	0	0	0	0	0	0.0213504	0	0	0	0	0	0	0	0	0	0	0	0	0	0
Bacteria;Proteobacteria;Alphaproteobacteria;Sphingomonadales;7B-8;	T1316	0	0	0	0	0.0125502	0.00129063	0	0	0	0	0	0	0	0	0	0	0.00122492	0	0	0.267999	0	0.00347947	0	0	0.0267029	0	0	0	0	0	0	0	0	0	0	0	0	0	0	0.0480577	0	0	0.241452	0	0	0	0	0
Bacteria;Proteobacteria;Alphaproteobacteria;Sphingomonadales;AKIW852;	T1317	0	0	0.00115814	0	0.00156878	0.00129063	0.000774299	0	0	0	0	0	0	0	0	0.00255715	0.00122492	0	0	0	0	0.00695894	0	0	0.00485508	0	0	0	0	0	0	0	0	0	0	0	0	0	0	0	0	0	0	0	0	0	0	0
Bacteria;Proteobacteria;Alphaproteobacteria;Sphingomonadales;AKYG937;	T1318	0.0115562	0	0.0127396	0	0	0	0	0	0	0	0	0	0	0	0	0.0971718	0	0	0	0	0	0.00347947	0	0	0	0	0	0	0	0	0	0	0	0.0160128	0	0	0	0	0	0	0.0262812	0	0	0	0	0	0	0
Bacteria;Proteobacteria;Alphaproteobacteria;Sphingomonadales;DSSF69;	T1319	0	0	0	0	0	0	0	0	0	0	0	0	0	0	0	0	0	0	0	0	0	0	0	0	0	0	0	0	0	0	0	0	0	0	0	0	0	0	0	0	0	0	0	0	0	0	0	0
Bacteria;Proteobacteria;Alphaproteobacteria;Sphingomonadales;Ellin6055;	T1320	0.0242679	0	0.108866	0.104899	0.0517696	0	0.0147117	0	0	0	0	0	0	0	0	0	0.0355227	0.260022	0.0817815	0	0	0.0417537	0	0	0.00242754	0	0.0716533	0	0	0	0	0	0	0.0106752	0	0	0	0	0	0	0	0	0	0	0	0	0	0
Bacteria;Proteobacteria;Alphaproteobacteria;Sphingomonadales;Erythrobacteraceae;Altererythrobacter;	T1321	0.0797374	0	0.252476	0.246822	0.556915	0.0305449	0.0867215	0	0.170551	0	0	0	2.08414	1.15707	0	0.398916	0.427497	0	0.248752	1.16133	0	0.170494	0	0	0.276739	0	0.242998	0.0118845	0.00550176	0	0.0518442	0	0	0.165466	1.72995	0.0597851	0	0.0635863	0	0	0.21025	0.44772	0.168848	0	0	0.141587	0.19496	0
Bacteria;Proteobacteria;Alphaproteobacteria;Sphingomonadales;Erythrobacteraceae;Erythrobacter;	T1322	0.00577808	0	0.509584	0	0	0.00430209	0.199769	0	0	0	0	0.00143565	0	0	0	0.171329	0.0183738	0	0.0647437	0	0	0.0208768	0	0	0.133515	0	0	0.348611	0	0.221817	0.000751366	0	0	0.0053376	0	0	0	0.0476897	0	0	0	0	0	0	0	0.0629277	0	0.146976
Bacteria;Proteobacteria;Alphaproteobacteria;Sphingomonadales;Erythrobacteraceae;Porphyrobacter;	T1323	0	0	0.0555909	0	0	0.00258126	0	0	0	0	0	0	0	0	0	0	0.00122492	0	0.00170378	0	0	0	0	0	0	0	0	0	0	0	0.000751366	0	0	0.0053376	0	0	0	0	0	0	0	0	0	0	0	0	0	0
Bacteria;Proteobacteria;Alphaproteobacteria;Sphingomonadales;Erythrobacteraceae;uncultured;	T1324	0	0	0.0115814	0	0.0203941	0	0.0348435	0	0	0.128878	0	0	0	0	0	0.373344	0.00979936	0	0.546914	0	0	0.0104384	0	0	0	0	0.00934609	0	0.0146714	0.352476	0.0022541	0	0	0.0427008	0	0	0	0	0	0	0	0	0.0135078	0	0	0	0	0
Bacteria;Proteobacteria;Alphaproteobacteria;Sphingomonadales;JG34-KF-161;	T1325	0	0	0	0	0.00784388	0.00559272	0.0325206	0	0	0	0	0	0	0	0	0	0.061246	0	0.165267	0.182726	0	0.0695894	0	0	0.121377	0	0.0669803	0	0	0	0.00751366	0	0.110909	0.0480384	0	0	0	0	0	0	0	0	0	0.0199342	0	0.0314639	0.17059	0
Bacteria;Proteobacteria;Alphaproteobacteria;Sphingomonadales;M05-Pitesti;	T1326	0.0392909	0	0	0	0.0345131	0	0.0294234	0	0	0	0	0	0	0	0	0	0.0183738	0	0	0	0	0.00347947	0	0	0	0	0	0	0.00366784	0	0	0	0	0.0106752	0	0	0	0	0	0	0	0	0	0	0	0	0	0
Bacteria;Proteobacteria;Alphaproteobacteria;Sphingomonadales;MN 122.2a;	T1327	0	0	0.00115814	0	0	0	0	0	0	0	0	0	0	0	0	0	0	0	0	0	0	0	0	0	0	0	0	0	0	0	0	0	0	0	0	0	0	0	0.429995	0	0	0	0	0	0	0	0	0
Bacteria;Proteobacteria;Alphaproteobacteria;Sphingomonadales;ORCA-3N101;	T1328	0	0	0	0	0	0	0	0	0	0	0	0	0	0	0	0	0	0	0	0	0	0	0	0	0	0	0	0	0	0	0	0	0	0.0053376	0	0	0	0	0	0	0	0	0	0	0	0	0	0
Bacteria;Proteobacteria;Alphaproteobacteria;Sphingomonadales;Plot4-2H12;	T1329	0	0	0	0	0	0	0	0	0	0	0	0	0	0	0	0	0	0	0	0	0	0	0	0	0	0	0	0	0	0	0	0	0	0	0	0	0	0	0	0	0	0	0	0	0	0	0	0
Bacteria;Proteobacteria;Alphaproteobacteria;Sphingomonadales;Sphingomonadaceae;Blastomonas;	T1330	0	0	0.0405351	0	0	0	0.0224547	0	0	0	0	0	0	0	1.82232	0	0	0	0	0	0	0	0	0	0.00242754	0	0	0	0	0	0	0	0	0	0	0	0	0	0	0	0	0	0	0	0	0	0	0
Bacteria;Proteobacteria;Alphaproteobacteria;Sphingomonadales;Sphingomonadaceae;Hephaestia;	T1331	0	0	0	0	0	0	0.0061944	0	0	0	0	0	0	0	0	0	0	0	0	0	0	0	0	0	0.00242754	0	0.00155768	0	0	0	0	0	0	0	0	0	0	0	0	0	0	0	0	0	0	0	0	0
Bacteria;Proteobacteria;Alphaproteobacteria;Sphingomonadales;Sphingomonadaceae;Novosphingobium;	T1332	0.269258	3.05655	0.0694887	0.231396	0.175703	0.0378584	0.0526524	2.831	0.685482	0.718034	0	0	1.27364	0.72452	0	0.751803	0.0649207	0	0.604842	1.17757	0.00396755	0.0626305	0	0.278251	0.252464	0	0.15421	0	0.0247579	0.502887	0.0556011	1.87928	0.803636	0.170803	1.29858	0.132157	0	1.08627	0.400809	0	0.170828	0.37128	0.35458	0	1.52946	0	0	1.01752
Bacteria;Proteobacteria;Alphaproteobacteria;Sphingomonadales;Sphingomonadaceae;Parablastomonas;	T1333	0.0208011	0	0	0	0	0.00516251	0	0	0	0	0	0	0	0	0	0	0.00857444	0	0	0	0	0	0	0	0	0	0	0	0	0	0.0022541	0	0	0	0	0	0	0	0	0	0	0	0	0	0	0	0	0
Bacteria;Proteobacteria;Alphaproteobacteria;Sphingomonadales;Sphingomonadaceae;Parasphingopyxis;	T1334	0.00115562	0	0	0	0	0	0	0	0	0	0	0	0	0	0	0	0	0	0	0	0	0	0	0	0	0	0	0	0	0	0	0	0	0	0	0	0	0	0	0	0	0	0	0	0	0	0	0
Bacteria;Proteobacteria;Alphaproteobacteria;Sphingomonadales;Sphingomonadaceae;Polymorphobacter;	T1335	0	0	0	0	0.0784388	0.00430209	0.0147117	0	0.313223	0	0	0.0172278	0	0	0	0	0	0	0	0	0	0.00695894	0	0	0.00242754	0	0.0327113	0	0	0	0	0	0	0.106752	0	0	0	0	0	0	0.177398	0	0	0	0	0	0	0
Bacteria;Proteobacteria;Alphaproteobacteria;Sphingomonadales;Sphingomonadaceae;Rhizorhapis;	T1336	0.0312016	0	0	0	0.111383	0.0047323	0.0271005	0.150129	0	0	0	0.0143565	0	0	0	0	0.0563463	0	0.177193	0	0	0.0278358	0	0	0.0242754	0	0.0638649	0.00396149	0	0	0.00826502	0	0	0.0693888	0	0	0	0.286138	0	0	0.0197109	0.00546001	0.00168848	0.229243	0	0	0.0389921	0
Bacteria;Proteobacteria;Alphaproteobacteria;Sphingomonadales;Sphingomonadaceae;Sandaracinobacter;	T1337	0	0	0.170247	0	0.00156878	0	0.0332949	0	0	0	0	0.0502476	0	0	0	0	0.00122492	0	0.349275	0	0	0	0	0	0	0	0	0.348611	0	0.127621	0	0	0	0	0	0	0	0	0	0	0	0	0	0	0	0	0.151094	0.395704
Bacteria;Proteobacteria;Alphaproteobacteria;Sphingomonadales;Sphingomonadaceae;Sandarakinorhabdus;	T1338	0	0	0	0	0	0	0.0263262	0	0	0	0	0	0	0	0	0	0	0	0	0	0	0	0	0	0	0	0	0	0	0	0	0	0	0	0	0	0	0	0	0	0	0	0	0	0	0	0	0
Bacteria;Proteobacteria;Alphaproteobacteria;Sphingomonadales;Sphingomonadaceae;Sphingobium;	T1339	0	0	0	0	0.0329443	0.00129063	0.0069687	0	0.301743	0	0	0.0775249	0	0	0	0.0485859	0.00857444	0	0	0.572542	0	0.0208768	0	0.110733	0.0267029	0	0.0482881	0	0	0	0.00525956	0	0	0.0693888	0	0	0	0	0	0	0.0197109	0	0.15534	0.0797369	0.54202	0.0393298	0	0
Bacteria;Proteobacteria;Alphaproteobacteria;Sphingomonadales;Sphingomonadaceae;Sphingomonas;	T1340	1.66177	1.88096	3.43853	2.84463	2.26374	0.152294	2.16184	7.00601	2.99283	1.29798	5.26841	0.55416	4.32266	1.94647	3.92812	4.64635	2.68502	1.18093	5.17949	1.86381	4.279	1.62491	1.86547	0.627484	2.66301	0	2.41752	1.94906	0.341109	3.73595	0.304303	0.806987	4.88364	3.23459	2.33655	1.28538	2.30648	3.2217	2.00405	3.96075	2.39159	2.02566	3.67075	3.65793	2.72352	1.64399	2.437	2.14811
Bacteria;Proteobacteria;Alphaproteobacteria;Sphingomonadales;Sphingomonadaceae;Sphingopyxis;	T1341	0.34784	0	0.154033	0	0.158446	0.0305449	0.0944645	0	0.17383	0.312989	0	0.00574259	2.23852	0.0540687	0	0	0.199662	0	0.235122	0	0	0.121781	0	0	0.240326	0	0.269479	0	0.0302597	0.543908	0.0360655	0	0	0.0587136	0	0.212394	0	0	0	0.472567	0.131406	0.720721	0.209371	0	0	0.00786596	0	0
Bacteria;Proteobacteria;Alphaproteobacteria;Sphingomonadales;Sphingomonadaceae;Sphingorhabdus;	T1342	0.115562	0	0.0544328	0	0.00156878	0.0189292	0.0441351	0	0	0	0	0.133515	0	0	0	0	0.0514466	0	0	0	0	0.0104384	0	0	0.286449	0	0.00934609	0	0	0	0.0285519	0	0	0.0053376	0	0	0	0	0	0	0	0.34398	0	0	0	0	0	0
Bacteria;Proteobacteria;Alphaproteobacteria;Sphingomonadales;Sphingomonadaceae;Sphingosinicella;	T1343	0	0	0	0	0	0	0.000774299	0	0	0	0	0	0	0	0	0	0.00122492	0	0	0	0	0	0	0	0	0	0	0	0	0	0	0	0	0	0	0	0	0	0	0	0	0	0	0	0	0	0	0
Bacteria;Proteobacteria;Alphaproteobacteria;Sphingomonadales;Sphingomonadaceae;Stakelama;	T1344	0	0	0	0	0	0	0	0	0	0	0	0	0	0	0	0	0.00244984	0	0	0	0	0.0139179	0	0	0	0	0	0	0	0	0	0	0	0	0	0	0	0	0	0	0	0	0.00168848	0	0	0	0	0
Bacteria;Proteobacteria;Alphaproteobacteria;Sphingomonadales;Sphingomonadaceae;Zymomonas;	T1345	0	0	0.00231629	0.379489	0.00313755	0	0.0511038	0	0	0.147289	0	0	0	0	0	0	0	0	0.163563	0	0	0.00347947	0	0	0.0412681	0	0	0	0.022924	0.449711	0	0	0	0.0160128	0	0	0	0.566978	0	0	0	0.42588	0.229633	0	0	0.00786596	0	0
Bacteria;Proteobacteria;Alphaproteobacteria;Sphingomonadales;Sphingomonadaceae;uncultured;	T1346	0.0543139	0	0	0	0.00156878	0	0.023229	0	0	0	0	0	0	0	0	0	0	0	0	0	0	0.00347947	0	0	0	0	0	0	0	0	0	0	0	0	0	0	0	0	0	0	0	0	0	0	0	0	0	0
Bacteria;Proteobacteria;Alphaproteobacteria;Sphingomonadales;WW2-159;	T1347	0	0	0	0	0.0109814	0	0	0	0.314862	0	0	0	0	0	0	0	0.00367476	0	0	0	0	0.0278358	0	0	0	0	0	0	0	0	0	0	0	0	0	0	0	0	0	0	0	0	0	0	0	0.0865256	0	0
Bacteria;Proteobacteria;Alphaproteobacteria;Sphingomonadales;uncultured;	T1348	0	0	0	0	0	0	0.000774299	0	0	0	0	0	0	0	0	0	0	0	0.00170378	0	0	0	0	0	0	0	0	0	0	0	0	0	0	0	0	0	0	0	0	0	0	0	0	0	0	0	0	0
Bacteria;Proteobacteria;Betaproteobacteria;B1-7BS;	T1349	0	0	0	0	0	0	0	0	0	0	0	0	0	0	0	0	0	0	0	0	0	0	0	0	0.00485508	0	0.0077884	0	0	0	0	0	0	0	0	0	0	0	0	0	0	0	0	0	0	0	0	0
Bacteria;Proteobacteria;Betaproteobacteria;Burkholderiales;Alcaligenaceae;Achromobacter;	T1350	0.0196455	0	0	0.00308528	0	0	0.000774299	0	0	0.128878	0	0	0.0627171	0.00540687	1.08833	0	0	0.00270856	0.11245	0	0	0.00695894	0	0	0.0145652	0.142432	0.00934609	0	0	0	0.000751366	0	0	0.0053376	0	0	0	0	0.381353	0.480577	0	0	0	0	0	0	0.0877321	0
Bacteria;Proteobacteria;Betaproteobacteria;Burkholderiales;Alcaligenaceae;Advenella;	T1351	0	0	0	0	0	0	0	0	0	0	0	0	0	0	0	0	0	0	0	0	0	0	0	0	0	0	0	0	0	0	0	0	0	0	0	0	0	0	0	0	0	0	0	0	0	0	0	0
Bacteria;Proteobacteria;Betaproteobacteria;Burkholderiales;Alcaligenaceae;Alcaligenes;	T1352	0	0	0	0	0	0	0	0	0	0.432661	0	0	0	0.167613	0	0	0	0	0	0	0	0	0	0	0	0	0	0	0.00091696	0	0	0	0	0	0	0	0.0859558	0	0	0	0	0.01092	0	0	0	0	0	0
Bacteria;Proteobacteria;Betaproteobacteria;Burkholderiales;Alcaligenaceae;Bordetella;	T1353	0	0	0	0	0	0	0	0	0	0	0	0	0	0	0	0	0	0	0	0	0	0	0	0	0	0	0	0	0	0	0	0	0	0	0	0	0	0	0.00194568	0	0	0	0	0	0	0	0	0
Bacteria;Proteobacteria;Betaproteobacteria;Burkholderiales;Alcaligenaceae;Castellaniella;	T1354	0	0	0	0	0	0	0	0	0	0	0	0	0	0	0	0	0	0	0	0	0	0	0	0	0	0	0	0	0	0	0	0	0	0	0	0	0	0	0	0	0	0	0	0	0	0	0	0
Bacteria;Proteobacteria;Betaproteobacteria;Burkholderiales;Alcaligenaceae;Derxia;	T1355	0.00115562	0	0	0	0	0	0	0	0	0	0	0	0	0	0	0	0	0	0	0	0	0	0	0	0	0	0	0	0.00733568	0	0	0	0	0	0	0	0	0	0	0	0	0	0	0	0	0	0	0
Bacteria;Proteobacteria;Betaproteobacteria;Burkholderiales;Alcaligenaceae;Oligella;	T1356	0	0	0	0	0	0	0	0	0	0	0	0	0	0	0	0	0	0	0	0	0	0	0	0	0	0	0	0	0	0	0	0	0	0	0	0	0	0	0	0	0	0	0	0	0	0	0	0
Bacteria;Proteobacteria;Betaproteobacteria;Burkholderiales;Alcaligenaceae;Paenalcaligenes;	T1357	0	0	0	0	0	0	0	0	0	0	0	0	0	0	0	0	0	0	0	0	0	0	0	0	0	0	0	0	0	0	0	0	0	0	0	0	0	0	0	0	0	0	0	0	0	0	0	0
Bacteria;Proteobacteria;Betaproteobacteria;Burkholderiales;Alcaligenaceae;Parapusillimonas;	T1358	0	0	0	0	0	0	0	0	0	0	0	0	0	0	0	0	0	0	0	0	0	0	0	0	0	0	0	0	0	0	0	0	0	0	0	0	0	0	0	0	0	0	0	0	0	0	0	0
Bacteria;Proteobacteria;Betaproteobacteria;Burkholderiales;Alcaligenaceae;Parasutterella;	T1359	0	0	0	0	0	0	0	0	0	0	0	0	0	0	0	0	0	0	0	0	0	0	0	0	0	0	0	0	0	0	0	0	0	0	0	0	0	0	0	0	0	0	0	0	0	0	0	0
Bacteria;Proteobacteria;Betaproteobacteria;Burkholderiales;Alcaligenaceae;Pelistega;	T1360	0	0	0	0	0	0	0	0	0	0	0	0	0	0	0	0	0	0	0	0	0	0	0	0	0	0	0	0	0.0137544	0	0	0	0	0	0	0	0	0	0	0	0	0	0	0	0	0	0	0
Bacteria;Proteobacteria;Betaproteobacteria;Burkholderiales;Alcaligenaceae;Pigmentiphaga;	T1361	0	0	0	0	0	0	0	0	0	0	0	0	0	0	0	0	0	0	0	0	0	0	0	0	0	0	0	0	0	0	0	0	0	0.0053376	0	0	0	0	0	0	0	0	0	0	0	0	0	0
Bacteria;Proteobacteria;Betaproteobacteria;Burkholderiales;Alcaligenaceae;Pusillimonas;	T1362	0	0	0	0	0.00941265	0	0	0	0	0	0	0	0	0	0	0	0	0	0	0	0	0	0	0	0	0	0	0	0	0	0	0	0	0	0	0	0	0	0	0	0	0	0	0	0	0	0	0
Bacteria;Proteobacteria;Betaproteobacteria;Burkholderiales;Alcaligenaceae;Sutterella;	T1363	0	0	0	0	0	0	0	0	0.104954	0	0	0	0	0	0	0	0	0	0	0	0	0	0	0	0.00971015	0	0	0	0	0	0	0	0	0	0	0	0	0	0	0	0	0	0	0	0	0	0	0
Bacteria;Proteobacteria;Betaproteobacteria;Burkholderiales;Alcaligenaceae;Verticia;	T1364	0	0	0	0	0	0	0	0	0	0	0	0	0	0.216275	0	0	0	0	0	0	0	0	0	0	0	0	0	0	0	0	0	0	0	0	0	0	0	0	0	0	0	0	0	0	0	0	0	0
Bacteria;Proteobacteria;Betaproteobacteria;Burkholderiales;Alcaligenaceae;uncultured;	T1365	0.0728038	0	0	0	0.0454945	0.00344167	0	0.157278	0	0	0	0	0	0.10273	0	0	0.0293981	0	0	0	0	0.00347947	0	0	0.101957	0	0.0872301	0	0	0	0.0157787	0	0	0.0106752	0	0.0393323	0	0	0	0	0.0591327	0	0	0	0	0.0393298	0	0
Bacteria;Proteobacteria;Betaproteobacteria;Burkholderiales;Burkholderiaceae;Burkholderia-Paraburkholderia;	T1366	0.00231123	0	0.101917	0.0802172	0.0188253	0	0	0	0	0	0	0	0	0	0	0	0.126167	0	0.0920042	0	0	0.0278358	0	0	0.00485508	0	0.0280383	0	0.0128374	0	0	0	0	0.0106752	0	0	0	0	0	0	0	0.15288	0	0	0	0	0	0
Bacteria;Proteobacteria;Betaproteobacteria;Burkholderiales;Burkholderiaceae;Cupriavidus;	T1367	0	0	0	0	0	0	0	0	0	0	0	0	0	0	0	0	0	0	0	0	0	0	0	0	0.201486	0	0	0	0.0137544	0	0	0	0	0	0	0.0298925	0	0	0	0	0	0	0	0	0	0	0	0
Bacteria;Proteobacteria;Betaproteobacteria;Burkholderiales;Burkholderiaceae;Lautropia;	T1368	0.0832043	0	0.128554	6.55004	0.0454945	0.00215105	0.0425865	0	0	0	1.3476	0.0200991	0	0	0	0	0	0	0	0	1.37872	0.0278358	0	0	0.0461232	0	0.00311536	0	0.648291	0.188393	0.00150273	0	0.621818	0.0053376	0	0.064505	0.191013	0	0	0	0.0591327	0	0.12157	0	0.00268327	0.00786596	0.0877321	0.463539
Bacteria;Proteobacteria;Betaproteobacteria;Burkholderiales;Burkholderiaceae;Limnobacter;	T1369	0	0	0	0	0	0.00645314	0.0294234	0	0	0	0	0	0	0	0	0.0204572	0	0	0	0	0	0.0139179	0	0	0.0582609	0	0.00311536	0	0.00091696	0	0	0	0.305455	0.0106752	0	0	0	0	0	0	0	0	0	0.348849	0	0	0	0
Bacteria;Proteobacteria;Betaproteobacteria;Burkholderiales;Burkholderiaceae;Polynucleobacter;	T1370	0	0	0	0	0	0	0	0	0	0	0	0	0	0	0	0	0.00122492	0	0	0	0	0.00347947	0	0	0	0	0	0	0	0	0	0	0	0	0	0	0	0	0	0	0	0	0	0	0	0	0	0
Bacteria;Proteobacteria;Betaproteobacteria;Burkholderiales;Burkholderiaceae;Ralstonia;	T1371	0.00231123	0	0	0	0	0	0.000774299	0	0.0114794	0	0	0.0215347	0.357005	0	0.010124	0.00255715	0.015924	0.00541712	0.00170378	0	0.00793509	0	0	0	0	0	0	0	0.00275088	0	0.000751366	0	0.00363636	0	0	0	0	0.00529886	0.00778271	0.456548	0	0	0.0067539	0	0.00268327	0.00786596	0	0
Bacteria;Proteobacteria;Betaproteobacteria;Burkholderiales;Burkholderiaceae;uncultured;	T1372	0	0	0	0.129582	0	0	0	0	0	0	0	0	0	0	0	0	0	0	0	0	0	0	0	0	0	0	0	0	0	0	0	0	0	0	0	0.00157329	0	0	0	0	0	0	0	0	0	0	0	0
Bacteria;Proteobacteria;Betaproteobacteria;Burkholderiales;Comamonadaceae;	T1373	0.154852	0	0	0	0.00156878	0.0047323	0.0580725	0	0.00163991	0	0	0	0	0	0	0	0	0.00541712	0.00170378	0	0	0.00347947	0	0.0028393	0	0	0.00467304	0	0	0	0	0	0.00909091	0.138778	0	0	0	0	0	0	0	0.00546001	0.00168848	0	0.00536653	0	0	0.0113058
Bacteria;Proteobacteria;Betaproteobacteria;Burkholderiales;Comamonadaceae;Acidovorax;	T1374	0.0346685	0.0123747	0.0416932	0.00308528	0.00941265	0.00301147	0.0038715	0	0	0	0	0	0	0	0	0	0.0379725	0.00541712	0.0442983	0	0	0.167015	0.089498	0	0.00728261	0	0.0965762	0	0.00733568	0.0714069	0.0510929	0	0	0.0160128	0	0	0	0.111276	0.00194568	0	0	0	0	0	0.00268327	0.0157319	0	0
Bacteria;Proteobacteria;Betaproteobacteria;Burkholderiales;Comamonadaceae;Albidiferax;	T1375	0	0	0	0	0	0.000430209	0	0	0	0	0	0	0	0	0	0	0.00489968	0	0	0	0	0.0173974	0	0	0	0	0	0	0	0	0	0	0	0	0	0	0	0	0	0	0	0	0	0	0	0.0471958	0	0
Bacteria;Proteobacteria;Betaproteobacteria;Burkholderiales;Comamonadaceae;Alicycliphilus;	T1376	0.00231123	0	0	0	0	0	0	0	0	0	0	0	0	0	0	0	0	0	0	0	0	0	0	0	0.00485508	0	0	0	0.00183392	0	0	0	0	0	0	0	0	0	0	0	0	0	0	0	0	0	0	0
Bacteria;Proteobacteria;Betaproteobacteria;Burkholderiales;Comamonadaceae;Aquabacterium;	T1377	0.00462246	0	0.0382188	0	0	0	0.0356178	0	0	0	0	0	0	0	0.10124	0	0	0	0	0.304544	0	0.0104384	0.0111872	0	0.00485508	0	0.00934609	0	0.00550176	0.0805226	0	0	0.00181818	0	0	0	0	0	0	0	0	0	0	0	0	0.0550617	0	0
Bacteria;Proteobacteria;Betaproteobacteria;Burkholderiales;Comamonadaceae;Aquincola;	T1378	0	0	0	0	0	0	0	0	0	0	0	0	0	0	0	0	0	0	0	0	0	0	0	0	0	0	0	0	0	0	0.00150273	0	0	0	0	0	0	0	0	0	0	0	0	0	0	0	0	0
Bacteria;Proteobacteria;Betaproteobacteria;Burkholderiales;Comamonadaceae;BAL58 marine group;	T1379	0	0	0	0	0	0	0	0	0	0	0	0	0	0	0	0	0	0	0	0	0	0.00347947	0	0	0	0	0	0	0	0	0	0	0	0	0	0	0	0	0	0	0	0	0	0	0	0	0	0
Bacteria;Proteobacteria;Betaproteobacteria;Burkholderiales;Comamonadaceae;Brachymonas;	T1380	0	0	0	0.246822	0	0	0	0	0	0	0	0	0	0	0	0	0.00122492	0	0	0	0	0.00347947	0	0	0	0	0	0	0.10545	0	0	0	0	0	0	0.00157329	0	0	0	0	0	0	0	0	0	0.0314639	0	0
Bacteria;Proteobacteria;Betaproteobacteria;Burkholderiales;Comamonadaceae;Caenimonas;	T1381	0	0	0.0405351	0	0	0	0	0	0	0	0	0	0	0	0	0.393801	0.00489968	0	0.0494096	0.00406058	0	0	0	0	0	0	0.0295959	0	0	0	0.000751366	0	0	0.0106752	0	0	0	0	0	0	0.124836	0.00546001	0	0	0	0	0	0
Bacteria;Proteobacteria;Betaproteobacteria;Burkholderiales;Comamonadaceae;Candidatus Symbiobacter;	T1382	0.175654	0	0	0	0	0.000430209	0.0061944	0	0	0	0	0	0	0	0	0	0.0440971	0	0	0	0	0.688935	0	0	0	0	0.00155768	0	0	0	0	0	0	0	0	0	0	0	0	0.00400481	0	0	0	0	0	0	0	0
Bacteria;Proteobacteria;Betaproteobacteria;Burkholderiales;Comamonadaceae;Comamonas;	T1383	0.0288904	0	0.0115814	0.518327	0.0125502	0	0.0108402	0.893623	0.464094	0	0	0	0	0.243309	0.15186	0.161101	0.0624709	0	0.0647437	0	0.00793509	0.00347947	0.0111872	0.32368	0.118949	0	0.0264806	0.154498	0.0797755	0.0941963	0.00601092	0	0.138182	0.0053376	0.269602	0.254873	0.214889	0	0.284069	0	0.157687	0.18564	0.0911777	0	0.41054	0	0.770093	0.440927
Bacteria;Proteobacteria;Betaproteobacteria;Burkholderiales;Comamonadaceae;Corticibacter;	T1384	0.00115562	0	0	3.29199	0	0	0	0	0	0	0.127551	0	0	0	0	0	0	0	0	0	0	0	0	0	0.0291305	0	0	0	0.0669381	0	0	0	0	0	0	0	0	0	0	0	0	0	0	0	0	0	0	0
Bacteria;Proteobacteria;Betaproteobacteria;Burkholderiales;Comamonadaceae;Curvibacter;	T1385	0.015023	0	0	0.0123411	0	0.00215105	0.000774299	0	0.480493	0	0	0	0.144732	0	0.298659	0.0358001	0.00489968	0.108342	0.0579285	0	0.19441	0	1.50748	0	0	0	0.00311536	0.00792299	0.00275088	0.0334245	0	0	0.0690909	0	0	0	0.0429779	0.121874	0.237373	0.712855	0	0.1638	0.0506543	0.199342	0.185145	0.0393298	0	0.214811
Bacteria;Proteobacteria;Betaproteobacteria;Burkholderiales;Comamonadaceae;Delftia;	T1386	0.00115562	0	0.00115814	0	0	0	0.0030972	0	0.0787156	0	0.349379	0.203862	0	0.129765	0	0	0	1.89057	0	0	3.6799	0.0104384	0	0	0	0	0	0	0	0	0	0	0.154545	0	0	0	0	0	0	0	0	0	0	0	0.13148	0	0	0
Bacteria;Proteobacteria;Betaproteobacteria;Burkholderiales;Comamonadaceae;Diaphorobacter;	T1387	0.00115562	0	0	0	0	0.000860419	0	0	0	0	0	0	0	0	0	0	0.00122492	0	0	0	0	0	0	0	0	0	0	0	0	0	0	0	0	0	0	0.0173062	0	0	0	0	0	0	0	0	0	0.00786596	0	0
Bacteria;Proteobacteria;Betaproteobacteria;Burkholderiales;Comamonadaceae;Giesbergeria;	T1388	0	0	0	0	0	0	0	0	0	0	0	0	0	0	0	0	0	0	0	0	0	0	0	0	0	0	0.0155768	0	0	0	0	0	0	0	0	0	0	0	0	0	0	0	0	0	0	0	0	0
Bacteria;Proteobacteria;Betaproteobacteria;Burkholderiales;Comamonadaceae;Hydrogenophaga;	T1389	0.114406	0	0.00115814	0	0.0392194	0	0.00929159	0.135831	0	0	0.0055457	0.00574259	0	0	0	0.120186	0.00122492	0	0	0.259877	0	0.00347947	0	0	0.0679711	0	0	0.134691	0	0	0.00300546	0	0	0	0	0	0	0.339127	0	0	0.0328515	0	0	0	0	0	0	0
Bacteria;Proteobacteria;Betaproteobacteria;Burkholderiales;Comamonadaceae;Ideonella;	T1390	0	0	0	0	0	0	0	0	0	0	0	0	0	0.221682	0	0	0	0	0	0	0	0.0347947	0	0	0	0	0	0	0	0	0	0	0	0.0053376	0	0	0	0	0	0	0	0	0	0	0	0	0	0
Bacteria;Proteobacteria;Betaproteobacteria;Burkholderiales;Comamonadaceae;Inhella;	T1391	0	0	0	0	0	0	0.0123888	0	0	0	0	0	0	0	0	0	0	0	0	0	0	0	0	0	0	0	0	0	0	0	0	0	0	0	0	0	0	0	0	0	0	0	0	0	0	0	0	0
Bacteria;Proteobacteria;Betaproteobacteria;Burkholderiales;Comamonadaceae;Kinneretia;	T1392	0	0	0	0	0	0	0	0.00714898	0	0	0	0	0	0	0	0	0	0	0	0.00406058	0	0	0	0	0	0	0	0	0	0	0	0	0	0	0	0	0	0	0	0	0	0	0	0	0	0	0	0
Bacteria;Proteobacteria;Betaproteobacteria;Burkholderiales;Comamonadaceae;Lampropedia;	T1393	0	0	0	0	0	0	0	0	0	0	0	0	0	0	0	0	0	0	0	0	0	0	0	0	0	0	0	0	0	0	0.00150273	0	0	0	0	0	0	0	0	0	0	0	0	0	0	0	0	0
Bacteria;Proteobacteria;Betaproteobacteria;Burkholderiales;Comamonadaceae;Leptothrix;	T1394	0.00577808	0	0	0.0370233	0.0345131	0	0.0023229	0	0	0	0	0	0	0	0	0	0.0440971	0.170639	0.00170378	0	0	0	0	0	0.00485508	0	0.0280383	0	0.00825264	0	0	0	0.347273	0.0427008	0	0	0	0	0	0	0	0	0	0.837237	0.00268327	0.00786596	0	0
Bacteria;Proteobacteria;Betaproteobacteria;Burkholderiales;Comamonadaceae;Limnohabitans;	T1395	0.00693369	0	0	0	0.00156878	0.000430209	0	0	0	0.432661	0	0	0.0868391	0	0	0.00255715	0.0269482	0	0.00170378	0	0	0.00695894	0.0111872	0	0.0752537	0	0.294402	0	0	0	0	0	0	0.0160128	0	0	0	0	0	0	0	0	0	0	0	0.0157319	0	0
Bacteria;Proteobacteria;Betaproteobacteria;Burkholderiales;Comamonadaceae;Methylibium;	T1396	0	0	0	0	0	0	0.0503295	0	0	0	0	0	0	0	0	0	0	0	0	0	0	0	0	0	0	0	0	0	0	0	0	0	0	0	0	0	0	0	0	0	0	0	0	0	0	0	0	0
Bacteria;Proteobacteria;Betaproteobacteria;Burkholderiales;Comamonadaceae;Mitsuaria;	T1397	0.00231123	0	0	0	0	0	0	0	0	0	0	0	0.00482439	0	0	0	0	0	0	0	0.00198377	0	0.00279681	0	0	0	0	0	0	0	0	0	0	0	0	0	0	0	0.00194568	0	0	0	0	0	0	0	0	0
Bacteria;Proteobacteria;Betaproteobacteria;Burkholderiales;Comamonadaceae;Ottowia;	T1398	0	0	0	0.00308528	0.00156878	0	0	0	0	0	0	0	0	0	0	0	0	0	0	0	0	0	0	0	0	0	0	0	0.00091696	0	0	0	0	0	0	0	0	0	0	0	0	0	0	0	0	0	0	0
Bacteria;Proteobacteria;Betaproteobacteria;Burkholderiales;Comamonadaceae;Paucibacter;	T1399	0	0	0	0	0.00313755	0	0	0	0	0.00920556	0.0055457	0	0	0	0	0	0.00122492	0	0	0	0	0	0.00279681	0	0	0	0	0	0	0	0	0	0	0	0	0	0	0	0.00389135	0.00400481	0	0	0	0	0.00268327	0	0	0
Bacteria;Proteobacteria;Betaproteobacteria;Burkholderiales;Comamonadaceae;Pelomonas;	T1400	0.41371	11.3971	0.369448	0.45045	0.222766	0.0197896	0.0340692	2.98113	1.20533	1.27037	3.74889	0.139258	4.06696	1.3409	11.3895	1.46781	0.258458	2.34832	0.25216	1.91254	4.55474	0.0835073	3.55475	4.4435	0.276739	1.09698	0.118384	0.911144	0.106367	1.94318	0.0150273	6.71015	0.481818	0.0373632	3.90923	0.599424	2.60255	2.19903	5.99852	3.03965	0.262812	2.79006	0.83073	1.50503	7.63121	0.519154	1.18926	1.18711
Bacteria;Proteobacteria;Betaproteobacteria;Burkholderiales;Comamonadaceae;Piscinibacter;	T1401	0	0	0	0	0	0	0	0	0	0	0	0	0	0	0	0	0	0	0	0	0	0.0278358	0	0	0	0	0	0	0	0	0	0	0	0	0	0	0	0	0	0	0	0	0	0	0	0	0	0
Bacteria;Proteobacteria;Betaproteobacteria;Burkholderiales;Comamonadaceae;Polaromonas;	T1402	0.332817	0	0.133187	0.00308528	0.304342	0.0357074	0	0	0.00163991	0.423456	0	0.0473764	0	0	0	0	0.563463	0	0	0.0771511	0	0.768963	0	0.48552	0.337428	0	0.581015	0	0.00733568	0	0.0187841	0	0	0.37897	0	0	0	0.174862	0	0	0.190539	0	0	0.259145	0.00268327	0.393298	0.248574	0
Bacteria;Proteobacteria;Betaproteobacteria;Burkholderiales;Comamonadaceae;Pseudorhodoferax;	T1403	0.0392909	0	0	0	0.0360818	0	0	0.407492	0.291904	0	0	0	0	0	0	0	0.00979936	0	0	0	0	0.0695894	0	0	0	0	0	0	0	0	0	0	0	0.0854017	0	0	0	0	0	0	0	0	0	0.318947	0	0	0	0
Bacteria;Proteobacteria;Betaproteobacteria;Burkholderiales;Comamonadaceae;Ramlibacter;	T1404	0.0473802	0	0.204992	0.348636	0.163153	0.00129063	0.0882701	0	0	0.478689	0	0.0172278	0	0.10273	0	0	0.0636958	0	0	0.251756	0	0.149617	0	0	0.0825363	0	0.0327113	0	0	0	0.00751366	0	0	0.0640512	0	0.0471988	0	0	0	0.00400481	0	0	0	0.428586	0	0.0235979	0.0779841	0
Bacteria;Proteobacteria;Betaproteobacteria;Burkholderiales;Comamonadaceae;Rhizobacter;	T1405	0.251924	0	0.178354	0.00617055	0.17884	0.00215105	0.0038715	0	0.231227	0.0184111	0	0.0229704	0	0	0	0.0102286	0.061246	0.00270856	0	0	0	0.0695894	0	0	0.220906	0	0.269479	0	0.00825264	0.12914	0.0157787	0	0.192727	0.0747264	0.00449337	0	0	0.00529886	0.00194568	0	0.0788436	0	0.646686	0.0598027	0	0.0314639	0.0438661	0
Bacteria;Proteobacteria;Betaproteobacteria;Burkholderiales;Comamonadaceae;Rhodoferax;	T1406	0.112095	0	0	0.00617055	0.0580447	0.00602293	0	0	0	0	0	0	0	0	0	0.337544	0.214361	0	0	0	0.00793509	0.114823	0	0	0.218478	0	0.0280383	0	0.0165053	0	0	0	0	0.0320256	0	0.00786646	0	0	0	0.0400481	0.0985545	0	0	0.0996711	0	0.157319	0	0
Bacteria;Proteobacteria;Betaproteobacteria;Burkholderiales;Comamonadaceae;Rivibacter;	T1407	0	0	0	0	0	0	0	0	0	0	0	0	0	0	0	0	0	0	0	0	0	0	0	0	0	0	0	0	0	0	0	0	0.243636	0	0	0	0	0	0	0	0	0	0	0	0	0	0	0
Bacteria;Proteobacteria;Betaproteobacteria;Burkholderiales;Comamonadaceae;Roseateles;	T1408	0.00346685	0.0866229	0.00115814	0	0	0	0	0.0285959	0.00655964	0.0184111	0.0166371	0	0.024122	0.00540687	0.106302	0.0204572	0.00122492	0.0189599	0.0408907	0.0690299	0.0337241	0	0.0223745	0.0397501	0	0.00749644	0	0.00396149	0.00366784	0.00607718	0	0.0884369	0	0	0.0224669	0.00314658	0.0191013	0.0105977	0.0505876	0.00400481	0.0065703	0.0273	0.00337695	0.0398684	0.0295159	0.0235979	0.00487401	0.0113058
Bacteria;Proteobacteria;Betaproteobacteria;Burkholderiales;Comamonadaceae;Rubrivivax;	T1409	0.00115562	0	0	0	0.00156878	0	0	0	0	0	0.0055457	0	0	0	0	0.0051143	0.00122492	0	0	0	0	0.00347947	0	0.0028393	0	0	0.00155768	0	0	0	0	0	0	0	0	0	0	0	0	0	0	0	0	0	0	0	0	0
Bacteria;Proteobacteria;Betaproteobacteria;Burkholderiales;Comamonadaceae;Simplicispira;	T1410	0.0254235	0	0.00926516	0	0.00470633	0	0.00774299	0	0	0	0	0.00430694	0	0	0	0	0.0404224	0	0	0	0	0.0452331	0	0	0	0	0.0218075	0	0	0	0	0	0	0.0587136	0	0.0251727	0	0	0	0	0.0788436	0	0	0	0	0.676473	0.0438661	0.146976
Bacteria;Proteobacteria;Betaproteobacteria;Burkholderiales;Comamonadaceae;Sphaerotilus;	T1411	0	0	0	0	0	0	0	0	0	0	0.0055457	0	0	0	0	0	0	0	0	0	0	0	0	0	0	0	0.00311536	0	0	0	0	0	0	0	0	0	0	0	0	0	0	0	0	0	0	0	0	0
Bacteria;Proteobacteria;Betaproteobacteria;Burkholderiales;Comamonadaceae;Tepidimonas;	T1412	0	0	0	0	0	0	0	0	0	0	0	0	0	0	0	0	0	0	0	0	0	0	0	0	0	0	0	0	0	0	0	0	0	0	0	0	0	0	0	0	0	0	0	0	0	0	0	0
Bacteria;Proteobacteria;Betaproteobacteria;Burkholderiales;Comamonadaceae;Variovorax;	T1413	0.176809	0	0.0857027	0.549179	0.142759	0.0240917	0.108402	0	0.311583	0.193317	0	0.0430694	1.16268	0.140579	0.00506201	0.692988	1.05711	0.00541712	0.543506	0.877086	0.0952211	0.222686	0	0	0.123804	0	0.211845	0	0.0192562	0	0	0	0.310909	0.0480384	0.296563	0.100691	0	2.61234	0	0.424509	0.354796	0.18018	0	0.498355	0	0.251711	0	0
Bacteria;Proteobacteria;Betaproteobacteria;Burkholderiales;Comamonadaceae;Xenophilus;	T1414	0	0	0.0127396	0	0	0	0	0	0	0	0	0	0	0	0	0	0	0	0	0	0	0	0	0	0	0	0	0	0	0	0	0	0	0	0	0	0	0	0	0	0.0591327	0	0	0	0	0	0	0
Bacteria;Proteobacteria;Betaproteobacteria;Burkholderiales;Comamonadaceae;Xylophilus;	T1415	0	0	0	0.0215969	0	0	0	0	0.0459174	0	0	0	0	0	0	0	0	0	0	0	0	0	0	0	0	0	0	0	0	0	0	0	0	0	0	0	0	0.270242	0	0	0	0	0	0	0	0	0	0
Bacteria;Proteobacteria;Betaproteobacteria;Burkholderiales;Comamonadaceae;[Polyangium] brachysporum group;	T1416	0	0	0	0	0	0	0	0	0	0	0	0	0	0	0	0	0	0	0	0	0	0	0	0	0	0	0	0	0	0	0	0	0	0	0	0	0	0	0	0	0	0	0	0	0	0	0	0
Bacteria;Proteobacteria;Betaproteobacteria;Burkholderiales;Comamonadaceae;uncultured;	T1417	0.627499	0	0.0324281	0.259163	0.181978	0.134225	0.174217	0.929368	0.372259	0.230139	0.0055457	0.0401981	0.00964878	1.63287	0.010124	0.327316	0.549989	0.00270856	0.799073	0.150242	0.00198377	0.835073	0.374773	0	0.152935	0.00249881	0.654226	0	0.0889451	0.293224	0.0278005	0.994915	0.22	0.443021	0	0.0157329	0.300845	0.0105977	0.00583703	0.396476	0.321945	0.00546001	0	0	0.568853	0.739401	0.29244	1.15319
Bacteria;Proteobacteria;Betaproteobacteria;Burkholderiales;Oxalobacteraceae;	T1418	0.00577808	0	0	0	0	0	0	0	0	0	0	0	0	0	0	0	0.0293981	0	0	0	0	0.0382742	0	0	0	0	0.038942	0	0.00275088	0	0.00300546	0	0	0	0	0	0	0	0	0	0	0	0	0	0	0.0707937	0.126724	0
Bacteria;Proteobacteria;Betaproteobacteria;Burkholderiales;Oxalobacteraceae;Collimonas;	T1419	0	0	0	0	0	0	0	0	0	0	0	0	0	0	0	0	0	0	0	0	0	0	0	0	0.00242754	0	0.00311536	0	0	0	0	0	0	0	0	0	0	0	0	0	0	0	0	0	0	0	0	0
Bacteria;Proteobacteria;Betaproteobacteria;Burkholderiales;Oxalobacteraceae;Duganella;	T1420	0.0520027	0	0.0428514	0.0370233	0.0125502	0	0.0108402	0	0.0787156	0	0	0	0	0	0	0	0.244984	0	0	0	0.684402	0.0139179	0	0	0.0194203	0	0.0311536	0	0.0110035	0	0.00150273	0	0.0690909	0.0640512	0	0	0.00477532	0.111276	0	0.512615	0	0	0.0270156	0.657829	0	0.00786596	0	0
Bacteria;Proteobacteria;Betaproteobacteria;Burkholderiales;Oxalobacteraceae;Glaciimonas;	T1421	0	0	0	0	0	0	0	0	0	0	0	0	0	0	0	0	0	0	0	0	0	0	0	0	0	0	0.00155768	0	0	0	0	0	0	0	0	0	0	0	0	0	0	0	0	0	0	0	0	0
Bacteria;Proteobacteria;Betaproteobacteria;Burkholderiales;Oxalobacteraceae;Herbaspirillum;	T1422	0	0	0	0	0	0	0	0	0	0	0	0	0	0	0	0	0	0	0.00170378	0	0	0.00347947	0	0	0.00242754	0	0	0	0	0	0	0	0	0	0	0	0	0	0	0	0	0	0	0	0	0	0	0
Bacteria;Proteobacteria;Betaproteobacteria;Burkholderiales;Oxalobacteraceae;Herminiimonas;	T1423	0.0288904	0	0	0	0	0	0	0	0	0	0	0	0	0	0	0	0.014699	0	0	0	0	0	0	0	0.0121377	0	0.00155768	0	0	0	0.000751366	0	0	0	0	0	0	0	0	0	0	0	0	0.00996711	0	0.00786596	0	0
Bacteria;Proteobacteria;Betaproteobacteria;Burkholderiales;Oxalobacteraceae;Janthinobacterium;	T1424	0.287748	0	0	0	0.197666	0.00301147	0.0046458	0.200172	0.218108	0.0368222	0	0.114852	0	0.200054	0	0	0.129841	0	0	0.203029	0	0.135699	0	0	0.667573	0	0.101249	0	0.00091696	0	0.0150273	0.939642	0.485455	0.0160128	0	0.0676515	0	0.551081	0	0	0.0985545	0.1365	0.182355	16.047	0	0.173051	0.141346	0
Bacteria;Proteobacteria;Betaproteobacteria;Burkholderiales;Oxalobacteraceae;Massilia;	T1425	0.686435	1.06422	0.564016	0.700358	0.277673	0.0344167	0.182735	0.0428939	0.911789	0.239345	0	0.0545546	0.506561	0.616383	0	1.01263	0.520591	0.991333	0.310088	0.653754	0.674483	1.7119	0	0.32084	0.551051	0	0.347363	0.324843	0.069689	0.591006	0.0879098	0	1.02182	0.250867	0.381937	0.0188795	0.658994	0.699449	0.786053	0	0.459921	0.45864	0.172225	2.9403	0.729849	0.52702	0.433787	0
Bacteria;Proteobacteria;Betaproteobacteria;Burkholderiales;Oxalobacteraceae;Noviherbaspirillum;	T1426	0.278503	0	0.110024	0	0.0470633	0.0120459	0.0185832	0.886474	0	0	0	0.0602972	0	0	0	0	0.0624709	0	0.184008	0	0	0.0626305	0.366382	0	0.094674	0	0.102807	0	0.0210901	0.0015193	0.0293033	0	0.0890909	0	0.184228	0.026746	0	0.249046	0.0233481	0	0	0	0	0.00996711	0.0456155	0	0.034118	0
Bacteria;Proteobacteria;Betaproteobacteria;Burkholderiales;Oxalobacteraceae;Oxalicibacterium;	T1427	0.00115562	0	0	0	0	0	0	0	0	0	0	0	0	0	0	0	0	0	0	0	0	0	0	0	0	0	0	0	0	0	0	0	0	0	0	0	0	0	0	0	0	0	0	0	0	0	0	0
Bacteria;Proteobacteria;Betaproteobacteria;Burkholderiales;Oxalobacteraceae;Oxalobacter;	T1428	0.00115562	0	0	0	0	0	0	0	0	0	0	0	0	0	0	0	0	0	0	0	0	0.00695894	0	0	0	0	0.00467304	0	0	0	0	0	0	0	0	0	0	0	0	0	0	0	0	0	0	0.0550617	0	0
Bacteria;Proteobacteria;Betaproteobacteria;Burkholderiales;Oxalobacteraceae;Paucimonas;	T1429	0.00115562	0	0	0	0.0172565	0	0	0	0	0	0	0	0	0	0	0	0	0	0	0	0	0.00347947	0	0	0.00242754	0	0.00623072	0	0	0.0015193	0.000751366	0	0	0	0	0	0	0	0	0	0	0	0	0	0	0	0	0
Bacteria;Proteobacteria;Betaproteobacteria;Burkholderiales;Oxalobacteraceae;Undibacterium;	T1430	0.00808931	0	0.101917	0.0185117	0.00470633	0.000430209	0.000774299	0	0.0278784	0	0	0	0	0	0.0708681	0.0281287	0.00857444	0	0.0102227	0	0	0.0487126	0	0	0.0194203	0	0.0202499	0.0356534	0.0110035	0.0562139	0.0022541	0	0	0.0053376	0	0.0298925	0	0	0.0700444	0.176211	0.0525624	0.15834	0.0151963	0	0	0.0157319	0	0
Bacteria;Proteobacteria;Betaproteobacteria;Burkholderiales;Oxalobacteraceae;[Aquaspirillum] arcticum group;	T1431	0.114406	0	0	0	0	0	0.0116145	0	0	0	0	0.0229704	0	0	0	0	0.109018	0	0	0	0	0.0278358	0	0	0.031558	0	0.0124614	0	0	0	0.000751366	0	0	0.0106752	0	0	0	0	0	0	0	0	0	0.00996711	0	0	0	0
Bacteria;Proteobacteria;Betaproteobacteria;Burkholderiales;Oxalobacteraceae;uncultured;	T1432	0.0346685	0	0	0	0	0.00215105	0	0	0	0	0	0	0	0	0	0	0.00244984	0	0	0	0	0.0278358	0	0	0.0194203	0	0.0171345	0	0.0119205	0	0	0	0.0290909	0.11209	0	0.0330391	0	0	0	0	0.137976	0	0	0.129572	0	0	0	0
Bacteria;Proteobacteria;Betaproteobacteria;Burkholderiales;s3t2d-1089;	T1433	0	0	0	0	0	0	0	0	0	0	0	0	0	0	0	0	0	0	0	0	0	0	0	0	0	0	0	0	0	0	0	0	0	0	0	0	0	0	0	0	0	0	0	0	0	0	0	0
Bacteria;Proteobacteria;Betaproteobacteria;DR-16;	T1434	0	0	0	0	0	0	0	0	0	0	0	0	0	0	0	0	0	0	0	0	0	0	0	0	0	0	0	0	0	0	0	0	0	0	0	0	0	0	0	0	0	0	0	0	0	0	0.00487401	0
Bacteria;Proteobacteria;Betaproteobacteria;Hot Creek 32;	T1435	0	0	0	0	0	0	0.000774299	0	0	0	0	0	0	0	0	0	0.00244984	0	0	0	0	0	0	0	0	0	0.00467304	0	0	0	0	0	0	0	0	0	0	0	0	0	0	0	0	0	0	0	0	0
Bacteria;Proteobacteria;Betaproteobacteria;Hydrogenophilales;Hydrogenophilaceae;Sulfuricella;	T1436	0	0	0	0.00308528	0	0	0	0	0	0	0	0	0	0	0	0	0	0	0	0	0	0	0	0	0	0	0	0	0	0	0	0	0	0	0	0	0	0	0	0	0	0	0	0	0	0	0	0
Bacteria;Proteobacteria;Betaproteobacteria;Hydrogenophilales;Hydrogenophilaceae;Thiobacillus;	T1437	0	0	0	0	0	0	0	0	0	0	0	0	0	0	0	0	0	0	0	0	0	0	0	0	0	0	0	0	0.00091696	0	0	0	0	0	0	0	0	0	0	0	0	0	0	0	0	0	0	0
Bacteria;Proteobacteria;Betaproteobacteria;Hydrogenophilales;Hydrogenophilaceae;uncultured;	T1438	0	0	0	0	0	0	0.000774299	0	0	0	0	0	0	0	0	0	0.00489968	0	0	0	0	0	0	0	0	0	0	0	0	0	0	0	0	0	0	0	0	0	0	0	0	0	0	0	0	0.00786596	0	0
Bacteria;Proteobacteria;Betaproteobacteria;Methylophilales;Methylophilaceae;	T1439	0	0	0	0	0	0	0	0	0	0	0	0	0	0	0	0	0.00122492	0	0	0	0	0	0	0	0	0	0	0	0	0	0	0	0	0	0	0	0	0	0	0	0	0	0	0	0	0	0	0
Bacteria;Proteobacteria;Betaproteobacteria;Methylophilales;Methylophilaceae;Candidatus Methylopumilus;	T1440	0.00231123	0	0	0	0	0	0	0	0	0	0	0	0	0	0	0	0	0	0	0	0	0.00347947	0	0	0	0	0	0	0.0137544	0	0	0	0	0	0	0	0	0	0	0	0	0	0	0.00996711	0	0	0	0
Bacteria;Proteobacteria;Betaproteobacteria;Methylophilales;Methylophilaceae;Methylophilus;	T1441	0.00231123	0	0	0.0740466	0	0	0	0	0	0	0	0	0	0.297378	0	0	0	0	0	0	0	0	0	0	0	0	0	0	0	0	0	0	0	0	0	0	0	0	0	0	0	0	0	0	0	0	0	0
Bacteria;Proteobacteria;Betaproteobacteria;Methylophilales;Methylophilaceae;Methylotenera;	T1442	0.138674	0	0	0	0.0392194	0	0.0100659	0.193023	0.0803555	0	0	0.00861388	0	0.0324412	0	0.104843	0.0722703	0	0	0	0	0.0974252	0	0	0.131087	0	0.0514035	0	0.00733568	0	0.00300546	0	0	0.0320256	0	0	0	0	0	0.51662	0.0065703	0	0	0.408651	0	0.0550617	0.160842	0.169587
Bacteria;Proteobacteria;Betaproteobacteria;Methylophilales;Methylophilaceae;OM43 clade;	T1443	0.00115562	0	0	0	0.00156878	0	0	0	0	0	0	0	0	0	0	0	0.00122492	0	0	0	0	0	0	0	0	0	0	0	0	0	0	0	0	0	0	0	0	0	0	0	0	0	0	0	0	0	0	0
Bacteria;Proteobacteria;Betaproteobacteria;Methylophilales;Methylophilaceae;uncultured;	T1444	0	0	0	0.262249	0.0251004	0.00129063	0	0	0	0	0	0	0	0	0	0	0	0	0	0	0	0.0139179	0	0	0	0	0	0	0	0	0	0	0	0	0	0	0	0	0	0	0	0	0	0	0	0	0	0
Bacteria;Proteobacteria;Betaproteobacteria;Neisseriales;Neisseriaceae;	T1445	0	0	0	0.286931	0	0	0.0038715	0	0	0	0	0.0157921	0	0	0	0	0	0	0	0	0	0	0	0	0	0	0	0	0.176056	0	0	0	0	0	0	0	0	0	0	0	0	0	0	0	0	0	0	0
Bacteria;Proteobacteria;Betaproteobacteria;Neisseriales;Neisseriaceae;Alysiella;	T1446	0	0	0	0	0	0	0	0	0	0	0	0	0	0	0	0	0	0	0	0	0	0	0	0	0.0145652	0	0	0	0.0302597	0	0	0	0	0.0053376	0	0	0	0	0	0	0	0	0	0	0	0	0	0
Bacteria;Proteobacteria;Betaproteobacteria;Neisseriales;Neisseriaceae;Aquaspirillum;	T1447	0.0427578	0	0	0.0462792	0	0	0	0	0.132833	0	0	0	0	0	0	0	0	0	0	0	0	0	0	0	0.140797	0	0	0	0.0779416	0	0	0	0.129091	0	0	0	0	0	0	0	0	0	0	0	0	0	0	0
Bacteria;Proteobacteria;Betaproteobacteria;Neisseriales;Neisseriaceae;Aquitalea;	T1448	0	0	0	0	0	0	0	0	0	0	0	0	0	0	0	0	0	0	0	0.434482	0	0	0	0	0	0.0599715	0.00311536	0	0	0	0	0	0	0	0	0	0	0	0	0	0	0	0	0	0	0	0	0
Bacteria;Proteobacteria;Betaproteobacteria;Neisseriales;Neisseriaceae;Conchiformibius;	T1449	0	0	0.0150559	2.3263	0	0	0.0557496	1.25822	1.61367	0	1.12023	0.0387625	0	0	0	0.214801	0	0.647346	0.109042	0	0	0.00347947	0	0.0397501	0.929747	0.0774632	0.0545188	2.96716	18.0394	1.07262	0.00450819	0	3.63818	0.453696	1.38845	2.79574	0	0.217253	0	0	0.0262812	0	0	0.0598027	0.193195	0	0.428913	0.520068
Bacteria;Proteobacteria;Betaproteobacteria;Neisseriales;Neisseriaceae;Deefgea;	T1450	0	0	0	0	0	0	0	0	0	0	0	0	0	0	0	0	0.0342978	0	0	0	0	0	0	0	0	0	0	0	0	0	0	0	0	0	0	0	0	0	0	0	0	0	0	0	0	0	0	0
Bacteria;Proteobacteria;Betaproteobacteria;Neisseriales;Neisseriaceae;Eikenella;	T1451	0	0	0	0	0	0	0	0	0	0	0	0	0	0	0	0	0	0	0	0	0	0	0	0	0	0	0	0	0.00275088	0	0	0	0	0	0	0	0	0	0	0	0	0	0	0	0	0	0	0
Bacteria;Proteobacteria;Betaproteobacteria;Neisseriales;Neisseriaceae;Formivibrio;	T1452	0	0	0	0	0	0	0	0	0	0	0	0	0	0	0	0	0	0	0	0	0	0	0	0	0	0	0	0	0	0	0	0	0	0.0053376	0	0	0	0	0	0	0	0	0	0	0	0	0	0
Bacteria;Proteobacteria;Betaproteobacteria;Neisseriales;Neisseriaceae;Iodobacter;	T1453	0	0	0	0	0	0	0	0	0	0	0	0	0	0	0	0	0	0	0	0	0	0	0	0	0	0	0.0077884	0	0	0	0	0	0	0	0	0	0	0	0	0	0	0	0	0	0	0	0	0
Bacteria;Proteobacteria;Betaproteobacteria;Neisseriales;Neisseriaceae;Kingella;	T1454	0	0	0	0	0	0	0	0	0	0	0	0	0	0	0	0	0	0	0	0	0	0	0	0	0	0	0	0	0.00183392	0	0	0	0	0	0	0	0	0	0	0	0	0	0	0	0	0	0	0
Bacteria;Proteobacteria;Betaproteobacteria;Neisseriales;Neisseriaceae;Leeia;	T1455	0	0	0	0	0.00784388	0	0	0	0	0	0	0	0	0	0	0	0.0122492	0	0	0	0	0	0	0	0	0	0.00934609	0	0	0	0	0	0	0	0	0	0	0	0	0	0	0	0	0	0	0	0	0
Bacteria;Proteobacteria;Betaproteobacteria;Neisseriales;Neisseriaceae;Neisseria;	T1456	0.0543139	0	0	1.05208	0	0	0.000774299	0	0.159071	0	0	0	0	0	0	0	0	0.566089	0.00170378	0	0	0	0	0	0.0922464	0	0	0	0.674883	0	0.00150273	0	0.0981818	0.0053376	0	0.13845	0.253092	0	0	0	0	0	0	0	0	0.0471958	0	0.27134
Bacteria;Proteobacteria;Betaproteobacteria;Neisseriales;Neisseriaceae;Snodgrassella;	T1457	0	0	0	0	0	0	0	0	0	0	0	0	0	0	0	0	0	0	0	0	0	0	0	0	0	0	0	0	0	0	0	0	0	0	0	0	0	0	0	0	0	0	0	0	0	0	0	0
Bacteria;Proteobacteria;Betaproteobacteria;Neisseriales;Neisseriaceae;Vitreoscilla;	T1458	0	0	0	0	0	0	0	0	0	0	0	0	0	0	0	0	0	0	0	0	0	0	0	0	0	0	0	0	0	0	0	0	0	0	0	0	0	0	0	0	0	0	0	0	0	0	0	0
Bacteria;Proteobacteria;Betaproteobacteria;Neisseriales;Neisseriaceae;Vogesella;	T1459	0	0	0	0	0	0	0.0162603	0	0	0	1.6748	0	0	0	0	0	0	0	0	0	0	0	1.4012	0	0	0	0	0	0	0	0	0	0	0	0.152775	0	0	0	0	0	0	0	0	0	0	0	1.857	0
Bacteria;Proteobacteria;Betaproteobacteria;Neisseriales;Neisseriaceae;uncultured;	T1460	0	0	0	0.00308528	0	0	0	0	0	0	0	0	0	0	0	0	0	0	0	0	0	0.00695894	0	0	0	0	0	0	0.00550176	0	0	0	0	0	0	0.00314658	0	0	0	0	0	0	0	0	0	0	0	0
Bacteria;Proteobacteria;Betaproteobacteria;Nitrosomonadales;Gallionellaceae;Candidatus Nitrotoga;	T1461	0	0	0	0	0	0	0	0	0	0	0	0	0	0	0	0	0	0	0	0	0	0.0104384	0	0	0.0145652	0	0	0	0	0	0	0	0	0	0	0	0	0	0	0	0	0	0	0	0	0	0	0
Bacteria;Proteobacteria;Betaproteobacteria;Nitrosomonadales;Gallionellaceae;Sideroxydans;	T1462	0	0	0	0	0	0	0	0	0	0	0	0	0	0	0	0	0	0	0	0	0	0	0	0	0	0	0	0	0	0	0	0	0	0	0	0	0	0	0	0	0	0	0	0.00996711	0	0	0	0
Bacteria;Proteobacteria;Betaproteobacteria;Nitrosomonadales;Nitrosomonadaceae;Nitrosomonas;	T1463	0	0	0	0	0	0	0.0201318	0	0	0	0	0	0	0	0	0	0	0	0	0	0	0	0	0	0.111667	0	0	0	0	0	0	0	0	0	0	0	0	0	0	0	0	0	0	0	0	0	0	0
Bacteria;Proteobacteria;Betaproteobacteria;Nitrosomonadales;Nitrosomonadaceae;Nitrosospira;	T1464	0.125962	0	0	0	0	0.00688335	0	0	0	0	0	0.0344555	0	0	0	0	0.0208236	0	0	0.0203029	0	0.0347947	0	0	0.0194203	0	0.0077884	0	0	0	0.0022541	0	0	0.0640512	0	0	0	0	0	0	0.0065703	0	0	0	0	0	0	0
Bacteria;Proteobacteria;Betaproteobacteria;Nitrosomonadales;Nitrosomonadaceae;uncultured;	T1465	0.135207	0	0	0.0154264	0.17884	0.0305449	0	0	0	0	0	0.0358912	0.337707	0.351446	0	0	0.407898	0.381907	0	0.0893328	0	0.19833	0	0	0.0728261	0	0.25546	0	0	0	0.0285519	0	0.00181818	0.0640512	0	0	0.506184	0	0	0	0.111695	0	0	0	0	0.0865256	0	0
Bacteria;Proteobacteria;Betaproteobacteria;Rhodocyclales;Rhodocyclaceae;12up;	T1466	0	0	0	0	0	0	0	0	0	0	0	0	0	0	0	0	0	0	0	0	0	0	0	0	0	0	0	0	0	0	0	0	0	0	0	0	0	0	0	0	0	0	0	0	0	0	0.0779841	0
Bacteria;Proteobacteria;Betaproteobacteria;Rhodocyclales;Rhodocyclaceae;Azoarcus;	T1467	0.00115562	0	0	0	0	0.000860419	0	0	0	0	0	0	0	0	0	0	0.00244984	0	0	0	0	0.00347947	0	0	0.00242754	0	0	0	0.00183392	0	0.0022541	0	0.00181818	0.0053376	0	0	0	0	0	0	0	0	0	0	0	0	0	0
Bacteria;Proteobacteria;Betaproteobacteria;Rhodocyclales;Rhodocyclaceae;Azospira;	T1468	0	0	0	0	0	0.00344167	0	0	0	0	0	0	0	0	0	0	0	0	0	0	0	0	0	0	0	0	0	0	0	0	0	0	0	0	0	0	0	0	0	0	0	0	0	0	0	0	0	0
Bacteria;Proteobacteria;Betaproteobacteria;Rhodocyclales;Rhodocyclaceae;Azovibrio;	T1469	0	0	0	0	0	0	0	0	0	0	0	0	0	0	0	0	0	0	0	0	0	0.00695894	0	0	0	0	0	0	0	0	0	0	0	0	0	0	0	0	0	0	0	0	0	0	0	0	0	0
Bacteria;Proteobacteria;Betaproteobacteria;Rhodocyclales;Rhodocyclaceae;Candidatus Accumulibacter;	T1470	0	0	0	0	0.0580447	0.00129063	0	0	0	0	0	0	0	0	0	0	0	0	0	0	0	0.0347947	0	0	0	0	0.0295959	0	0	0	0.00150273	0	0	0	0	0	0	0	0	0	0	0	0	0	0	0	0	0
Bacteria;Proteobacteria;Betaproteobacteria;Rhodocyclales;Rhodocyclaceae;Dechlorobacter;	T1471	0	0	0	0	0	0	0	0	0	0	0	0	0	0	0	0	0	0	0	0	0	0	0	0	0	0	0	0	0	0	0	0	0	0	0	0	0	0	0	0	0	0	0	0	0	0	0	0
Bacteria;Proteobacteria;Betaproteobacteria;Rhodocyclales;Rhodocyclaceae;Dechloromonas;	T1472	0.0554695	0	0	0	0.0392194	0.00215105	0	0	0	0	0	0	0	0	0	0	0.046547	0	0	0	0	0.0835073	0	0	0.00242754	0	0.0825571	0	0	0	0.00450819	0	0	0.0480384	0	0	0	0	0	0	0	0	0	0.0299013	0	0.0235979	0	0
Bacteria;Proteobacteria;Betaproteobacteria;Rhodocyclales;Rhodocyclaceae;Ferribacterium;	T1473	0	0	0	0	0	0.000860419	0	0	0	0	0	0	0	0	0	0	0	0	0	0	0	0.0243563	0	0	0	0	0.00467304	0	0	0	0	0	0	0.0106752	0	0	0	0	0	0	0	0	0	0	0	0	0	0
Bacteria;Proteobacteria;Betaproteobacteria;Rhodocyclales;Rhodocyclaceae;Propionivibrio;	T1474	0	0	0	0	0	0	0	0	0	0	0	0	0	0	0	0	0	0	0	0	0	0.00347947	0	0	0	0	0	0	0	0	0	0	0	0	0	0	0.210114	0	0	0	0	0	0	0	0	0	0	0
Bacteria;Proteobacteria;Betaproteobacteria;Rhodocyclales;Rhodocyclaceae;Sulfuritalea;	T1475	0	0	0	0	0	0	0	0	0	0	0	0	0	0	0.00506201	0	0	0	0	0	0	0	0	0	0	0	0.00623072	0	0	0	0	0	0	0	0	0	0	0	0	0	0	0	0	0	0	0	0	0
Bacteria;Proteobacteria;Betaproteobacteria;Rhodocyclales;Rhodocyclaceae;Thauera;	T1476	0.00231123	0	0.00231629	0	0	0	0	0	0	0	0	0	0	0	0	0	0.00122492	0	0	0	0	0.00695894	0	0	0	0	0.00155768	0	0.00091696	0	0.00150273	0	0	0	0	0	0	0	0	0	0	0	0	0	0	0	0	0
Bacteria;Proteobacteria;Betaproteobacteria;Rhodocyclales;Rhodocyclaceae;Uliginosibacterium;	T1477	0.0115562	0	0	0	0.0203941	0	0	0	0	0	0	0	0	0	0	0	0	0	0	0	0	0	0	0	0	0	0	0	0.00641872	0	0.000751366	0	0	0	0	0	0	0	0	0	0.0131406	0	0	0	0	0	0	0
Bacteria;Proteobacteria;Betaproteobacteria;Rhodocyclales;Rhodocyclaceae;Zoogloea;	T1478	0	0	0	0	0	0	0	0	0	0	0	0	0	0	0	0	0	0	0	0	0	0.0139179	0	0	0	0	0.0202499	0	0	0	0	0	0	0.0053376	0	0	0	0	0	0	0	0	0	0	0	0.0629277	0	0
Bacteria;Proteobacteria;Betaproteobacteria;Rhodocyclales;Rhodocyclaceae;uncultured;	T1479	0.00462246	0	0.00231629	0	0.00941265	0.000430209	0.0038715	0	0.00163991	0	0	0	0	0	0	0	0.0171489	0	0	0	0	0.0278358	0	0	0.0582609	0	0.0280383	0	0.00366784	0	0.00375683	0	0	0.026688	0.00449337	0.00157329	0	0	0	0	0	0	0	0.00996711	0	0.00786596	0.00487401	0
Bacteria;Proteobacteria;Betaproteobacteria;SC-I-84;	T1480	1.255	0	0.024321	0.191287	0.180409	0.0309751	0	0.0571919	0	0.395839	0	0	0.487264	0.237902	0	0	0.205787	0.124594	0.0903004	0	0	0.309673	0	0	0.504928	0	0.378516	0	0.0192562	0	0.0413251	0	0.152727	0.181479	0	0.0173062	0	0	0	0.420505	0.512484	0	0	0.249178	0.00536653	0.267443	0.102354	0.192199
Bacteria;Proteobacteria;Betaproteobacteria;TRA3-20;	T1481	0.0681813	0	0	0	0.0109814	0.0094646	0	0	0	0	0	0	0	0	0	0	0.0820696	0	0	0	0.00198377	0.06611	0	0	0	0	0.038942	0	0	0	0	0	0	0.0106752	0	0	0	0	0	0	0.131406	0	0	0	0	0.0471958	0	0
Bacteria;Proteobacteria;Betaproteobacteria;UCT N117;	T1482	0.00115562	0	0	0	0	0	0	0	0	0	0	0	0	0	0	0	0	0	0	0	0	0	0	0	0	0	0	0	0.00091696	0	0	0	0	0	0	0	0	0	0	0	0	0	0	0	0	0	0	0
Bacteria;Proteobacteria;Betaproteobacteria;oca12;	T1483	0.00115562	0	0	0	0	0.00172084	0	0	0	0	0	0	0	0	0	0	0	0	0	0	0	0.00695894	0	0	0	0	0.00311536	0	0	0	0.000751366	0	0	0	0	0	0	0	0	0	0	0	0	0	0	0	0	0
Bacteria;Proteobacteria;Deltaproteobacteria;Bdellovibrionales;Bacteriovoracaceae;Bacteriovorax;	T1484	0	0	0	0	0	0	0	0	0	0	0	0	0	0	0	0	0.00489968	0	0	0	0	0.0139179	0	0	0.0267029	0	0.0623072	0	0.0183392	0	0.00525956	0	0	0.0053376	0	0	0	0	0	0	0	0	0	0	0	0	0	0
Bacteria;Proteobacteria;Deltaproteobacteria;Bdellovibrionales;Bacteriovoracaceae;Peredibacter;	T1485	0.00693369	0	0	0	0.00784388	0	0.000774299	0.014298	0	0	0	0	0	0	0	0	0.0244984	0	0.00511134	0	0	0	0	0	0.00971015	0	0.0295959	0	0	0	0	0	0.00363636	0.0160128	0	0.00157329	0	0.00529886	0	0	0	0	0	0	0	0	0	0
Bacteria;Proteobacteria;Deltaproteobacteria;Bdellovibrionales;Bacteriovoracaceae;uncultured;	T1486	0	0	0	0	0	0	0	0	0	0	0	0	0	0	0	0	0	0	0	0	0	0	0	0	0	0	0.00311536	0	0	0	0	0	0	0	0	0	0	0	0	0	0	0	0	0	0	0	0	0
Bacteria;Proteobacteria;Deltaproteobacteria;Bdellovibrionales;Bdellovibrionaceae;Bdellovibrio;	T1487	0.0993829	0	0	0	0.103539	0.00817398	0.030972	0	0.127913	0	0	0	0	0	0	0	0.0624709	0	0	0.267999	0	0.0521921	0	0	0.0412681	0	0.169787	0	0.0146714	0	0.00375683	0	0.06	0.0160128	0	0.0550652	0	0.100678	0	0	0.0722733	0.16926	0	0.37875	0	0.0629277	0	0
Bacteria;Proteobacteria;Deltaproteobacteria;Bdellovibrionales;Bdellovibrionaceae;OM27 clade;	T1488	0	0	0.00231629	0.0802172	0.00156878	0.00129063	0	0	0	0	0	0	0	0	0	0.0869432	0.0391974	0	0	0	0	0.0487126	0	0.173197	0.0509783	0	0.0763264	0	0	0	0.0022541	0	0	0.026688	0	0.00157329	0	0	0	0	0.0459921	0	0	0	0	0.0314639	0	0
Bacteria;Proteobacteria;Deltaproteobacteria;Bradymonadales;	T1489	0	0	0	0	0	0	0	0	0	0	0	0	0	0	0	0	0	0	0	0	0	0	0	0	0	0	0.0202499	0	0	0	0	0	0	0	0	0	0	0	0	0	0	0	0	0	0	0	0	0
Bacteria;Proteobacteria;Deltaproteobacteria;Bradymonadales;Bradymonadaceae;Bradymonas;	T1490	0	0	0	0	0	0	0.0224547	0	0	0	0	0	0	0	0	0	0	0	0.131191	0	0	0	0	0	0	0	0	0	0	0	0	0	0	0.0106752	0	0	0	0	0	0	0	0	0	0	0	0	0	0
Bacteria;Proteobacteria;Deltaproteobacteria;Desulfobacterales;Desulfobacteraceae;Desulfococcus;	T1491	0	0	0	0	0	0	0	0	0	0	0	0	0	0	0	0	0	0	0	0	0	0	0	0	0	0	0	0	0	0	0	0	0	0	0	0	0	0	0	0	0	0	0	0	0	0	0	0
Bacteria;Proteobacteria;Deltaproteobacteria;Desulfobacterales;Desulfobacteraceae;Sva0081 sediment group;	T1492	0	0	0	0	0	0	0	0	0	0	0	0	0	0	0	0	0	0	0	0	0	0	0	0	0	0	0	0	0	0	0	0	0	0	0	0	0	0	0	0	0	0	0	0	0	0	0	0
Bacteria;Proteobacteria;Deltaproteobacteria;Desulfobacterales;Desulfobulbaceae;Desulfobulbus;	T1493	0	0	0	0	0	0	0	0	0	0	0	0.0875745	0	0	0	0	0	0.406284	0	0	0	0	0	0	0	0	0	0	0	0	0	0	0	0	0	0	0	0	0	0	0	0	0	0	0	0	0.360677	0
Bacteria;Proteobacteria;Deltaproteobacteria;Desulfobacterales;Desulfobulbaceae;Desulfocapsa;	T1494	0	0	0	0	0	0	0	0	0	0	0	0	0	0	0	0	0	0	0	0	0	0	0	0	0	0	0	0	0	0	0	0	0	0	0	0	0	0	0	0	0	0	0	0	0	0	0	0
Bacteria;Proteobacteria;Deltaproteobacteria;Desulfobacterales;Desulfobulbaceae;Desulfoprunum;	T1495	0	0	0	0	0	0	0	0	0	0	0	0	0	0	0	0	0	0	0	0	0	0.00347947	0	0	0	0	0	0	0	0	0	0	0	0	0	0	0	0	0	0	0	0	0	0	0	0	0	0
Bacteria;Proteobacteria;Deltaproteobacteria;Desulfobacterales;Desulfobulbaceae;MSBL7;	T1496	0	0	0	0	0	0	0	0	0	0	0	0	0	0	0	0	0	0	0	0	0	0	0	0	0	0	0	0	0	0	0	0	0	0	0	0	0	0	0	0	0	0	0	0	0	0	0	0
Bacteria;Proteobacteria;Deltaproteobacteria;Desulfobacterales;Desulfobulbaceae;uncultured;	T1497	0	0	0	0	0	0	0	0	0	0	0	0	0	0	0	0	0.00122492	0	0	0	0	0	0	0	0	0	0	0	0	0	0	0	0	0	0	0	0	0	0	0	0	0	0	0	0	0	0	0
Bacteria;Proteobacteria;Deltaproteobacteria;Desulfovibrionales;Desulfomicrobiaceae;Desulfomicrobium;	T1498	0	0	0	0	0	0	0	0	0	0	0	0	0	0	0	0	0	0	0	0	0	0	0	0	0	0	0.0171345	0	0.0100866	0	0	0	0	0	0	0.011013	0	0	0	0	0	0	0	0.119605	0	0	0	0
Bacteria;Proteobacteria;Deltaproteobacteria;Desulfovibrionales;Desulfomicrobiaceae;Desulfoplanes;	T1499	0	0	0	0	0	0	0	0	0	0	0	0	0	0	0	0	0	0	0	0	0	0	0	0	0	0	0	0	0.134793	0	0	0	0	0	0	0	0	0	0	0	0	0	0	0	0	0	0	0
Bacteria;Proteobacteria;Deltaproteobacteria;Desulfovibrionales;Desulfovibrionaceae;Desulfovibrio;	T1500	0	0	0	0	0	0.00129063	0	0	0	0	0	0	0	0	0	0.342658	0	0	0	0	0	0	0	0	0	0	0	0	0	0	0	0	0	0.0106752	0	0	0	0	0	0	0	0	0	0	0	0	0	0
Bacteria;Proteobacteria;Deltaproteobacteria;Desulfurellales;Desulfurellaceae;G55;	T1501	0.0866711	0	0	0	0	0.000860419	0	0	0	0.1657	0	0	0	0	0	0	0	0	0	0	0	0.0173974	0	0	0	0	0	0	0	0	0.0022541	0	0	0.0160128	0	0	0	0	0	0	0.111695	0	0	0	0	0	0	0
Bacteria;Proteobacteria;Deltaproteobacteria;Desulfurellales;Desulfurellaceae;H16;	T1502	0.142141	0	0	0	0.131777	0.0228011	0	0	0	0.0276167	0	0	0	0	0	0.120186	0.0551214	0	0	0.231453	0	0.146138	0	0	0.203913	0	0.0529612	0	0.0183392	0	0.0172814	0	0.114545	0.0427008	0	0.064505	0	0	0	0	0.236531	0.551461	0	0	0	0	0	0
Bacteria;Proteobacteria;Deltaproteobacteria;Desulfuromonadales;Desulfuromonadaceae;Desulfuromonas;	T1503	0.0115562	0	0	0	0.0266692	0.00817398	0	0	0	0	0	0	0	0	0	0	0.0649207	0	0	0	0	0.0765484	0	0	0	0	0.102807	0	0	0	0.00150273	0	0	0.0106752	0	0	0	0	0	0	0	0	0	0	0	0	0	0
Bacteria;Proteobacteria;Deltaproteobacteria;Desulfuromonadales;Desulfuromonadaceae;Pelobacter;	T1504	0	0	0	0	0	0	0	0	0	0	0	0	0	0	0	0	0	0	0	0	0	0.00347947	0	0	0	0	0	0	0	0	0	0	0	0	0	0	0	0	0	0	0	0	0	0	0	0	0	0
Bacteria;Proteobacteria;Deltaproteobacteria;Desulfuromonadales;Geobacteraceae;Geobacter;	T1505	0.00115562	0	0	0	0.269829	0.00817398	0	0	0	0.119672	0	0	0	0	0	0	0.494868	0	0	0.0324847	0	0.835073	0	0	0.0169928	0	0.411228	0	0	0	0.00826502	0	0	0.0213504	0	0	0	0	0	0	0.0525624	0	0	0	0	0	0	0
Bacteria;Proteobacteria;Deltaproteobacteria;Desulfuromonadales;M113;	T1506	0	0	0	0	0	0	0	0	0	0	0	0	0	0	0	0	0.00244984	0	0	0	0	0.00695894	0	0	0	0	0.00155768	0	0	0	0	0	0	0	0	0	0	0	0	0	0	0	0	0	0	0	0	0
Bacteria;Proteobacteria;Deltaproteobacteria;Desulfuromonadales;MA-28-I98C;	T1507	0	0	0	0	0	0	0	0	0	0	0	0	0	0	0	0	0.00244984	0	0	0	0	0.00347947	0	0	0	0	0	0	0	0	0	0	0	0	0	0	0	0	0	0	0	0	0	0	0	0	0	0
Bacteria;Proteobacteria;Deltaproteobacteria;Desulfuromonadales;Sva1033;	T1508	0	0	0	0	0	0	0	0	0	0	0	0	0	0	0	0	0	0	0	0	0	0	0	0	0	0	0	0	0	0	0	0	0	0	0	0	0	0	0	0	0	0	0	0	0	0	0	0
Bacteria;Proteobacteria;Deltaproteobacteria;Desulfuromonadales;uncultured;	T1509	0	0	0	0	0	0	0	0	0	0	0	0	0	0	0	0	0.00367476	0	0	0	0	0.00347947	0	0	0	0	0.00155768	0	0	0	0	0	0	0	0	0	0	0	0	0	0	0	0	0	0	0	0	0
Bacteria;Proteobacteria;Deltaproteobacteria;Myxococcales;	T1510	0	0	0.0254792	0	0	0	0	0	0	0	0	0	0	0	0	0	0.0281732	0	0	0	0	0	0	0	0.0242754	0	0.0155768	0	0	0	0	0	0	0.0053376	0	0	0	0	0	0	0	0	0	0	0	0	0	0
Bacteria;Proteobacteria;Deltaproteobacteria;Myxococcales;27F-1492R;	T1511	0	0	0	0	0	0	0	0	0	0	0	0	0	0	0	0	0	0	0	0	0	0	0	0	0	0	0	0	0	0	0.000751366	0	0	0	0	0	0	0	0	0	0	0	0	0	0	0	0	0
Bacteria;Proteobacteria;Deltaproteobacteria;Myxococcales;Archangiaceae;Anaeromyxobacter;	T1512	0	0	0	0	0.0172565	0.00645314	0	0	0	0	0	0	0	0	0	0	0	0	0	0.385755	0	0.0173974	0	0	0.00971015	0	0.0763264	0	0.00550176	0	0	0	0	0.0106752	0	0	0	0	0	0.128154	0.0985545	0	0	0	0	0.0393298	0	0
Bacteria;Proteobacteria;Deltaproteobacteria;Myxococcales;Archangiaceae;Archangium;	T1513	0	0	0	0	0	0	0	0	0	0	0	0	0	0	0	0	0.0244984	0	0.0817815	0	0	0.00347947	0	0	0.0873914	0	0.0467304	0	0	0	0	0	0.00363636	0	0	0	0	0.0847817	0	0	0	0	0	0	0	0.0157319	0.019496	0
Bacteria;Proteobacteria;Deltaproteobacteria;Myxococcales;Archangiaceae;Cystobacter;	T1514	0	0	0	0	0	0	0	0	0	0	0	0	0	0	0	0	0	0	0	0	0	0	0	0	0	0	0	0	0	0	0	0	0	0.0053376	0	0	0	0	0	0	0	0	0	0	0	0	0	0
Bacteria;Proteobacteria;Deltaproteobacteria;Myxococcales;Archangiaceae;Hyalangium;	T1515	0	0	0	0	0	0	0	0	0	0	0	0	0	0	0	0	0.0575712	0	0	0	0	0	0	0	0	0	0	0	0	0	0	0	0	0	0	0	0	0	0	0	0	0	0	0	0	0	0	0
Bacteria;Proteobacteria;Deltaproteobacteria;Myxococcales;Archangiaceae;Melittangium;	T1516	0	0	0	0	0	0	0	0	0	0	0	0	0	0	0	0	0.00122492	0	0	0	0	0	0	0	0	0	0	0	0	0	0	0	0	0	0	0	0	0	0	0	0	0	0	0	0	0	0	0
Bacteria;Proteobacteria;Deltaproteobacteria;Myxococcales;Archangiaceae;Stigmatella;	T1517	0	0	0	0	0	0	0.0301977	0	0	0	0	0	0	0	0	0	0.0110243	0	0	0	0	0	0	0	0	0	0	0	0	0.533273	0	0	0	0	0	0	0	0	0	0	0	0	0	0	0	0	0	0
Bacteria;Proteobacteria;Deltaproteobacteria;Myxococcales;Archangiaceae;uncultured;	T1518	0	0	0	0	0	0	0	0	0	0	0	0	0	0.183833	0	0	0	0	0	0	0	0	0	0	0	0	0	0	0	0	0	0	0	0	0	0	0	0	0	0	0	0	0	0	0	0	0	0
Bacteria;Proteobacteria;Deltaproteobacteria;Myxococcales;BIrii41;	T1519	0.00462246	0	0	0	0.0580447	0.00129063	0	0	0	0	0	0	0	0	0	0	0.0514466	0.0460455	0	0.219272	0	0.0487126	0	0	0.0825363	0	0.118384	0	0	0	0.00826502	0	0	0.0640512	0	0	0	0.116575	0	0	0.0985545	0	0	0	0	0.0393298	0	0
Bacteria;Proteobacteria;Deltaproteobacteria;Myxococcales;Blfdi19;	T1520	0	0	0	0.120326	0.0172565	0	0	0	0	0	0	0	0	0	0	0	0.0514466	0	0	0	0.858974	0	0	0	0.0898189	0	0.0498458	0	0	0	0	0	0.196364	0.026688	0	0	0	0	0	0	0.0722733	0	0	0	0	0	0	0
Bacteria;Proteobacteria;Deltaproteobacteria;Myxococcales;FFCH16767;	T1521	0	0	0	0	0	0	0	0	0	0.0920556	0	0	0	0	0	0	0	0	0	0	0	0	0	0	0	0	0	0	0	0	0	0	0	0	0	0	0	0	0	0	0	0	0	0	0	0	0	0
Bacteria;Proteobacteria;Deltaproteobacteria;Myxococcales;Haliangiaceae;Haliangium;	T1522	0.38482	0	0.0393769	0.107985	0.207078	0.0154875	0.0162603	0	0	0.230139	0	0.0775249	0	0.118951	0	0	0.583062	0.956121	0	0.219272	0	0.424495	0	0.187394	0.131087	0	0.260133	0.174306	0	0	0.0247951	1.35972	0.109091	0.0747264	0	0	0	0	0	0	0.236531	0.01092	0	0	0	0.117989	0.0536141	0
Bacteria;Proteobacteria;Deltaproteobacteria;Myxococcales;KD3-10;	T1523	0.090138	0	0	0	0	0	0.000774299	0	0	0	0	0.0272773	0	0	0	0	0.00122492	0	0	0.645633	0	0.0139179	0	0	0	0	0	0	0	0	0.00300546	0	0	0	0	0	0	0	0	0	0	0	0	0	0	0	0	0
Bacteria;Proteobacteria;Deltaproteobacteria;Myxococcales;MSB-4B10;	T1524	0.00346685	0	0	0	0.00156878	0	0	0	0	0	0	0	0	0	0	0	0.00122492	0	0	0	0	0.00347947	0	0	0.00242754	0	0.00155768	0	0	0	0	0	0	0	0	0	0	0	0	0	0	0	0	0	0	0	0	0
Bacteria;Proteobacteria;Deltaproteobacteria;Myxococcales;Myxococcaceae;Aggregicoccus;	T1525	0	0	0	0	0	0	0	0	0	0	0	0	0	1.03271	0	0	0	0	0	0	0	0	0	0.32368	0	0	0.034269	0	0	0	0	0	0	0	0	0	0	0	0	0	0	0	0	0	0	0	0	0
Bacteria;Proteobacteria;Deltaproteobacteria;Myxococcales;Myxococcaceae;Corallococcus;	T1526	0	0	0	0	0	0.00430209	0.000774299	0	0	0.359017	0	0	0	0	0	0	0.0318479	0	0	0	0	0.0556715	0	0	0	0	0.0295959	0	0	0	0	0	0	0.0480384	0	0	0	0	0	0.00800961	0	0	0	0	0	0.00786596	0	0
Bacteria;Proteobacteria;Deltaproteobacteria;Myxococcales;Myxococcaceae;Myxococcus;	T1527	0	0	0.201517	0	0	0	0	0	0	0	0	0	0	0	0	0	0.00122492	0	0	0.324847	0	0	0	0	0	0	0	0	0	0	0	0	0	0.13344	0	0	0	0	0	0	0.229961	0	0	0	0	0	0	0
Bacteria;Proteobacteria;Deltaproteobacteria;Myxococcales;Myxococcaceae;uncultured;	T1528	0	0	0.0115814	0	0	0.000430209	0	0	0	0	0	0	0	0	0	0	0	0	0	0	0	0.00347947	0	0	0	0	0	0	0	0	0	0	0.150909	0	0	0	0	0	0	0	0	0	0	0	0	0	0	0
Bacteria;Proteobacteria;Deltaproteobacteria;Myxococcales;Nannocystaceae;	T1529	0.0184898	0	0	0	0	0	0	0	0	0	0	0	0	0	0	0	0	0	0	0	0	0.00347947	0	0	0	0	0.00623072	0	0	0	0	0	0	0	0	0	0	0	0	0	0	0	0	0	0	0	0	0
Bacteria;Proteobacteria;Deltaproteobacteria;Myxococcales;Nannocystaceae;Nannocystis;	T1530	0.0208011	0	0	0	0.0109814	0.00344167	0.0193575	0	0.17219	0	0	0	0	0.108137	0	0	0	0	0.0715588	0	0	0.0278358	0	0	0.0267029	0	0.0171345	0.202036	0	0	0	0	0	0	0	0	0	0	0	0	0.065703	0	0	0	0	0	0	0
Bacteria;Proteobacteria;Deltaproteobacteria;Myxococcales;Nannocystaceae;Pseudenhygromyxa;	T1531	0.00115562	0	0	0	0.00313755	0	0	0	0	0	0	0	0	0	0	0	0	0	0	0	0	0	0	0	0	0	0.00155768	0	0	0	0	0	0	0	0	0	0	0	0	0	0.0394218	0	0	0	0	0	0	0
Bacteria;Proteobacteria;Deltaproteobacteria;Myxococcales;Nannocystaceae;uncultured;	T1532	0	0	0	0	0	0	0	0	0	0	0	0	0	0	0	0	0	0	0	0	0	0	0	0	0	0	0	0	0	0	0	0	0	0	0	0	0	0	0	0	0	0	0	0	0	0	0	0
Bacteria;Proteobacteria;Deltaproteobacteria;Myxococcales;P3OB-42;	T1533	0.132896	0	0	0.126496	0	0.00258126	0.0147117	0	0.0836353	0	0	0	0	0	0	0.0716003	0.0257233	0	0	0.401998	0	0.0417537	0	0	0.109239	0	0.0233652	0	0	0	0.00751366	0	0	0.0160128	0	0	0	0	0	0	0.0394218	0	0	0.289046	0	0	0	0
Bacteria;Proteobacteria;Deltaproteobacteria;Myxococcales;Phaselicystidaceae;Phaselicystis;	T1534	0.0924492	0	0.0810701	0	0.0156878	0	0.0224547	0	0	0	0	0	0	0	0	0.115072	0.0318479	0	0	0	0	0.0417537	0	0	0.0364131	0	0.0436151	0	0	0	0.00150273	0	0.42	0.0213504	0	0	0	0	0	0	0.0722733	0	0	0	0	0	0	0
Bacteria;Proteobacteria;Deltaproteobacteria;Myxococcales;Polyangiaceae;	T1535	0	0	0	0	0	0	0.0123888	0	0	0	0	0	0	0	0	0	0	0	0	0	0	0	0	0	0.0218478	0	0	0	0	0	0	0	0	0	0	0	0	0	0	0	0	0	0	0	0	0	0	0
Bacteria;Proteobacteria;Deltaproteobacteria;Myxococcales;Polyangiaceae;Aetherobacter;	T1536	0	0	0	0	0.0407882	0.00172084	0	0	0	0	0	0	0.617522	0.589348	0	0	0	0	0	0	0	0.06611	0	0	0.0776812	0	0.126172	0	0.00275088	0.0364631	0.00525956	0	0	0.0213504	0	0.0613584	3.81071	0.148368	0	0	0	0	0	0	0	0.141587	0	0
Bacteria;Proteobacteria;Deltaproteobacteria;Myxococcales;Polyangiaceae;Minicystis;	T1537	0	0	0	0	0.0219629	0	0	0	0	0	0	0	0	0	0	0	0	0	0	0	0	0.00347947	0	0	0	0	0	0	0	0	0	0	0	0	0	0	0	0	0	0	0	0	0	0	0	0	0	0
Bacteria;Proteobacteria;Deltaproteobacteria;Myxococcales;Polyangiaceae;Polyangium;	T1538	0	0	0	0	0	0.00817398	0	0	0	0	0	0	0	0	0	0	0	0	0	0	0	0.00347947	0	0	0	0	0	0	0	0	0.00450819	0	0	0	0	0	0	0.0688851	0	0	0	0	0	0	0	0	0	0
Bacteria;Proteobacteria;Deltaproteobacteria;Myxococcales;Polyangiaceae;Sorangium;	T1539	0.0577808	0	0.0196885	0.0678761	0.0925577	0.00602293	0.0178089	0	0.0639564	0.349811	0	0.0674754	0	0.200054	1.28575	0	0.046547	0	0.138006	0	0	0.0556715	0.609705	0	0.0801088	0	0.151095	0	0.0210901	0	0.0135246	0	0	0.053376	0	0	0.00477532	0.143069	0	0.30036	0.170828	0.26754	0	0	0	0	2.19818	0.0113058
Bacteria;Proteobacteria;Deltaproteobacteria;Myxococcales;Polyangiaceae;uncultured;	T1540	0	0	0	0	0	0	0.0038715	0	0	0	0	0	0	0.427142	0	0	0	0	0	0	0	0	0	0	0	0	0.0077884	0	0	0	0	0	0	0	0.00449337	0	0	0	0	0	0	0	0	0	0	0	0.00487401	0
Bacteria;Proteobacteria;Deltaproteobacteria;Myxococcales;Sandaracinaceae;Sandaracinus;	T1541	0	0	0	0	0.0360818	0	0	0	0	0	0	0	0.149556	0	0	0.0383573	0	0	0	0	0	0	0	0	0	0	0	0	0	0	0	0	0	0	0	0	0	0	0	0	0.0525624	0	0	0	0	0	0	0
Bacteria;Proteobacteria;Deltaproteobacteria;Myxococcales;Sandaracinaceae;uncultured;	T1542	0.143296	0.0123747	0	0.0308528	0.07687	0.00559272	0	0	0.283704	0.266961	0	0	0	0.232495	0	0.363116	0.225385	0	0	0	0	0.114823	0	0	0.247609	0	0.17446	0	0.0119205	0.0592525	0.01653	0	0.26	0.13344	0	0.0676515	0	0.158966	0	0.356428	0	0	0	0	0	0.188783	0	0
Bacteria;Proteobacteria;Deltaproteobacteria;Myxococcales;UASB-TL25;	T1543	0	0	0	0	0	0	0	0	0	0	0	0	0	0	0	0	0.0110243	0	0	0	0	0	0	0	0	0	0	0	0	0	0	0	0	0	0	0	0	0	0	0	0	0	0	0	0	0	0	0
Bacteria;Proteobacteria;Deltaproteobacteria;Myxococcales;Vulgatibacteraceae;Vulgatibacter;	T1544	0.00115562	0	0	0	0	0.000860419	0	0	0	0	0	0	0	0	0	0	0.00122492	0	0	0	0	0	0	0	0	0	0	0	0	0	0	0	0	0	0	0	0	0	0	0	0	0	0	0	0	0	0	0
Bacteria;Proteobacteria;Deltaproteobacteria;Myxococcales;mle1-27;	T1545	0	0	0	0.0802172	0.0188253	0	0	0.178725	0	0	0	0	0	0	0	0	0.0244984	0	0	0	0	0.0208768	0	0	0.00242754	0	0.0264806	0	0.00825264	0	0	0	0	0.0053376	0	0	0	0	0	0	0	0.13104	0.0624736	0	0.866695	0.0786596	0	0
Bacteria;Proteobacteria;Deltaproteobacteria;Myxococcales;uncultured;	T1546	0	0	0.00115814	0	0	0	0	0	0	0	0	0	0	0	0	0.112515	0.0330728	0	0	0	0	0.0243563	0	0	0.00242754	0	0.0218075	0	0	0	0.00601092	0	0	0.0106752	0	0	0	0	0	0	0	0	0	0	0	0.0393298	0	0
Bacteria;Proteobacteria;Deltaproteobacteria;NB1-j;	T1547	0.0439134	0	0	0	0.00313755	0	0	0	0	0	0	0	0	0	0	0	0.0195987	0	0	0	0	0.0104384	0	0	0	0	0.0264806	0	0	0	0.00150273	0	0	0	0	0	0	0	0	0	0	0	0	0	0	0	0	0
Bacteria;Proteobacteria;Deltaproteobacteria;Oligoflexales;0319-6G20;	T1548	0.127118	0	0	0.0493644	0.125502	0.00860419	0.0054201	0	0.18039	0.386634	0	0.0401981	0	0	0	0.0204572	0.180063	0.189599	0	0	0	0.0939457	0	0	0.116522	0	0.132403	0	0.00550176	0	0.00450819	0	0.0454545	0.026688	0	0	0	0	0	0	0.328515	0	0	0	0	0.0235979	0	0
Bacteria;Proteobacteria;Deltaproteobacteria;Oligoflexales;053A03-B-DI-P58;	T1549	0	0	0	0	0	0	0	0	0	0	0	0	0	0	0	0	0	0	0	0	0	0	0	0	0	0	0	0	0	0	0	0	0	0.0160128	0	0	0	0	0	0	0	0	0	0	0	0	0	0
Bacteria;Proteobacteria;Deltaproteobacteria;Oligoflexales;Oligoflexaceae;	T1550	0.171031	0	0.123921	0.0678761	0.0376506	0.0047323	0.0650412	0	0	0.285372	1.22005	0.0502476	0	0	0	0.383573	0.014699	0	0	0	0.99387	0.0243563	0	0.332198	0.0509783	0	0.116826	0	0.0430971	0	0	0	0.234545	0.181479	0	0.0770913	0.162361	0	0	0	0	0	0	0	0	0.0157319	0	0
Bacteria;Proteobacteria;Deltaproteobacteria;Oligoflexales;Oligoflexaceae;Oligoflexus;	T1551	0	0	0	0	0.0219629	0.0047323	0	0	0	0	0	0	0	0	0	0.288958	0	0	0	0	0	0	0	0	0	0	0	0	0	0	0	0	0	0.0213504	0	0	0	0	0	0	0	0	0	0	0	0	0	0
Bacteria;Proteobacteria;Deltaproteobacteria;Oligoflexales;Oligoflexaceae;Pseudobacteriovorax;	T1552	0	0	0	0	0	0	0	0	0	0	0	0	0	0	0	0	0.0061246	0	0	0	0	0	0	0	0	0	0	0	0	0	0	0	0	0	0	0	0	0	0	0	0	0	0	0	0	0	0	0
Bacteria;Proteobacteria;Deltaproteobacteria;SAR324 clade(Marine group B);	T1553	0.0704925	0	0	0	0.277673	0.00989481	0.0131631	0	0	0	0	0	0	0.513652	0	0	0.0183738	0	0	0	0	0.0208768	0	0	0.0801088	0	0.119941	0	0	0	0.00826502	0	0	0.0160128	0	0	0	0	0	0	0.190539	0	0	0.259145	0	0.0314639	0	0.192199
Bacteria;Proteobacteria;Deltaproteobacteria;Syntrophobacterales;Syntrophaceae;Smithella;	T1554	0	0	0	0	0	0	0	0	0	0	0	0	0	0	0	0	0	0	0	0	0	0	0	0	0	0	0	0	0	0	0	0	0	0	0	0	0	0	0	0	0	0	0	0	0	0	0	0
Bacteria;Proteobacteria;Deltaproteobacteria;Syntrophobacterales;Syntrophaceae;Syntrophus;	T1555	0	0	0	0	0	0	0	0	0	0	0	0	0	0	0	0	0	0	0	0	0	0	0	0	0	0	0	0	0	0	0	0	0	0.0053376	0	0	0	0	0	0	0	0	0	0	0	0	0	0
Bacteria;Proteobacteria;Deltaproteobacteria;Syntrophobacterales;Syntrophaceae;uncultured;	T1556	0	0	0	0	0	0	0	0	0	0	0	0	0	0	0	0	0	0	0	0	0	0	0	0	0	0	0.0186922	0	0	0	0	0	0	0	0	0	0	0	0	0	0	0	0	0	0	0	0	0
Bacteria;Proteobacteria;Deltaproteobacteria;TX1A-33;	T1557	0	0	0	0	0	0	0	0	0	0	0	0	0	0	0	0	0	0	0	0	0	0.0139179	0	0	0	0	0	0	0	0	0	0	0	0	0	0	0	0	0	0	0	0	0	0	0	0	0	0
Bacteria;Proteobacteria;Elev-16S-509;	T1558	0.0369797	0	0	0	0	0.000430209	0	0	0	0.128878	0	0	0	0	0	0	0	0	0	0	0	0	0	0	0.00728261	0	0.0077884	0	0	0	0	0	0	0.0053376	0	0	0	0	0	0	0	0	0	0	0	0	0	0
Bacteria;Proteobacteria;Epsilonproteobacteria;Campylobacterales;Campylobacteraceae;Arcobacter;	T1559	0	0	0	0	0	0	0.0015486	0	0	0	0	0	0	0	0	0	0	0	0	0	0	0	0	0	0.00485508	0	0.00311536	0	0	0	0	0	0	0	0	0	0	0	0	0	0	0	0	0	0	0	0	0
Bacteria;Proteobacteria;Epsilonproteobacteria;Campylobacterales;Campylobacteraceae;Campylobacter;	T1560	0	0	0	0	0	0.000430209	0.0015486	0	0.0409977	0	0	0	0	0	0	0	0	0.067714	0	0	0	0	0	0	0.00242754	0	0	0	0.0421802	0	0	0	0.0381818	0	0	0	0	0	0	0	0	0	0	0	0	0	0	0
Bacteria;Proteobacteria;Epsilonproteobacteria;Campylobacterales;Helicobacteraceae;Helicobacter;	T1561	0	0	0	0.0154264	0.00156878	0	0	0	0	0	0	0	0	0	0	0	0	0	0	0	0	0	0	0	0	0	0	0	0	0	0	0	0	0	0	0	0	0	0	0	0	0	0	0	0	0	0	0
Bacteria;Proteobacteria;Epsilonproteobacteria;Campylobacterales;Helicobacteraceae;Wolinella;	T1562	0	0	0	0	0	0	0	0	0	0	0	0	0	0	0	0	0	0	0	0	0	0	0	0	0.00242754	0	0	0.0554609	0.0275088	0	0	0	0	0	0	0	0	0	0	0	0	0	0	0	0	0	0	0
Bacteria;Proteobacteria;Gammaproteobacteria;34P16;	T1563	0	0	0	0	0	0	0	0	0	0	0	0	0	0	0	0	0	0	0	0	0	0	0	0	0	0	0.00155768	0	0.00091696	0	0	0	0	0.0053376	0	0	0	0	0	0	0	0	0	0	0	0.00786596	0	0
Bacteria;Proteobacteria;Gammaproteobacteria;Acidithiobacillales;KCM-B-112;	T1564	0.0335128	0	0	0	0	0	0	0	0	0	0	0	0	0	0	0	0	0	0	0	0	0	0	0	0	0	0	0	0	0	0	0	0	0	0	0	0	0	0	0	0	0	0	0	0	0	0	0
Bacteria;Proteobacteria;Gammaproteobacteria;Aeromonadales;Aeromonadaceae;Aeromonas;	T1565	0.0173342	0	0	0	0.0235316	0	0	0	0	0	0.305013	0.12203	0	0	0	0	0.00734952	0	0	0	0	0	0.0475458	0	0.114094	0	0.0077884	0	0	0	0.0022541	0	0	0.0053376	0.42687	0.127437	0	0	0	0	0	0	0	0	0	0	0.185212	0.565291
Bacteria;Proteobacteria;Gammaproteobacteria;Aeromonadales;Aeromonadaceae;Oceanisphaera;	T1566	0	0	0	0	0.0188253	0	0	0	0	0.156495	0	0	0	0	0	0	0	0	0	0	0	0.0243563	0	0	0	0	0.00623072	0	0	0	0	0	0	0.0053376	0	0.0157329	0	0	0	0	0.0788436	0	0	0	0	0	0.0926061	0.180893
Bacteria;Proteobacteria;Gammaproteobacteria;Aeromonadales;Succinivibrionaceae;Anaerobiospirillum;	T1567	0	0	0	0	0.00156878	0	0	0	0	0	0	0	0	0	0	0	0	0	0	0	0	0	0	0	0	0	0	0	0	0	0	0	0	0	0	0	0	0	0	0.116139	0	0	0	0	0	0	0	0
Bacteria;Proteobacteria;Gammaproteobacteria;Aeromonadales;Succinivibrionaceae;Succinivibrio;	T1568	0	0	0	0	0	0	0	0	0	0	0	0	0	0	0	0	0	0	0	0	0	0	0	0	0	0	0	0	0	0	0	0	0	0	0	0	0	0	0	0	0	0	0	0	0	0	0	0
[truncated: 199 more rows]
[truncated: 63 more columns]

## Sheet: Table 6
Table 6a.Aggregared relative abundances of t genera colonizing the body of non-allergic and allergic dogs, based on Illumina 16S rRNA gene amplicon sequencing of microbial communities. Genera are sorted based on their contribution to community differences comparing non-allergic vs allergic dogs as determined by SIMPER analysis. AV. dissim: Average dissimilarity among non-allergic and allergic dog…									Table 6b. Most abundant taxa at the genus level, colonizing the body of the non-allergic and allergic dogs, based on Illumina 16S rRNA gene amplicon sequencing of microbial communities.
[truncated: 1,768 more rows]

[truncated: 5 more sheets: Table 7, Table 8, Table 9, Table 10, Table 11]
